# Supplementary material for: Comparative transcriptome analysis reveals significant differences in gene expression between pathogens of apple Glomerella leaf spot and apple bitter rot
Source: BMC Genomics. 2022 Mar 31;23:246. doi: 10.1186/s12864-022-08493-w (PMC8969349; doi:10.1186/s12864-022-08493-w)
Supplement: Supplementary file 2 — Additional file 2: Table S3. Distribution of GO terms assigned to unigenes of the Colletotrichum aenigma isolate GC20190701 and C. gloeosporioides isolates FL180903, FL180906. [file 12864_2022_8493_MOESM2_ESM.xlsx]

## Sheet: Table S3
Table S3 Distribution of GO terms assigned to unigenes of the Colletotrichum aenigma isolate GC20190701 and C. gloeosporioides isolates FL180903, FL180906
Catergory	GO	Description	Number	Gene
biological_process	GO:0008152	metabolic process	7465	TRINITY_DN36224_c7_g1,TRINITY_DN43895_c0_g1,TRINITY_DN34118_c0_g1,TRINITY_DN33339_c0_g1,TRINITY_DN34830_c0_g1,TRINITY_DN29330_c0_g1,TRINITY_DN1457_c0_g1,TRINITY_DN36010_c3_g2,TRINITY_DN31745_c1_g2,TRINITY_DN30593_c0_g2,TRINITY_DN32081_c0_g2,TRINITY_DN31172_c0_g1,TRINITY_DN34283_c0_g1,TRINITY_DN32208_c0_g1,TRINITY_DN30931_c2_g3,TRINITY_DN37823_c0_g1,TRINITY_DN33883_c0_g1,TRINITY_DN30511_c0_g1,TRIN…
biological_process	GO:0044699	single-organism process	6106	TRINITY_DN36224_c7_g1,TRINITY_DN33339_c0_g1,TRINITY_DN34830_c0_g1,TRINITY_DN31745_c1_g2,TRINITY_DN30593_c0_g2,TRINITY_DN29914_c0_g1,TRINITY_DN20693_c0_g3,TRINITY_DN34283_c0_g1,TRINITY_DN32208_c0_g1,TRINITY_DN30931_c2_g3,TRINITY_DN37823_c0_g1,TRINITY_DN30511_c0_g1,TRINITY_DN22510_c0_g1,TRINITY_DN33751_c0_g1,TRINITY_DN35306_c0_g3,TRINITY_DN28182_c1_g2,TRINITY_DN40395_c0_g1,TRINITY_DN36034_c5_g1,TRI…
biological_process	GO:0009987	cellular process	6100	TRINITY_DN29381_c0_g1,TRINITY_DN43895_c0_g1,TRINITY_DN33339_c0_g1,TRINITY_DN34830_c0_g1,TRINITY_DN29330_c0_g1,TRINITY_DN1457_c0_g1,TRINITY_DN36010_c3_g2,TRINITY_DN29914_c0_g1,TRINITY_DN32081_c0_g2,TRINITY_DN32208_c0_g1,TRINITY_DN33444_c0_g2,TRINITY_DN30511_c0_g1,TRINITY_DN24451_c0_g1,TRINITY_DN22510_c0_g1,TRINITY_DN33751_c0_g1,TRINITY_DN35306_c0_g3,TRINITY_DN33343_c0_g1,TRINITY_DN40395_c0_g1,TRIN…
biological_process	GO:0051179	localization	2156	TRINITY_DN33080_c0_g2,TRINITY_DN29914_c0_g1,TRINITY_DN20693_c0_g3,TRINITY_DN32718_c0_g1,TRINITY_DN31531_c0_g1,TRINITY_DN29633_c0_g1,TRINITY_DN29781_c0_g1,TRINITY_DN16688_c0_g1,TRINITY_DN22510_c0_g1,TRINITY_DN5563_c0_g1,TRINITY_DN33702_c0_g1,TRINITY_DN35306_c0_g3,TRINITY_DN40395_c0_g1,TRINITY_DN27800_c0_g3,TRINITY_DN42240_c0_g1,TRINITY_DN30852_c0_g1,TRINITY_DN27954_c0_g1,TRINITY_DN32334_c0_g2,TRIN…
biological_process	GO:0065007	biological regulation	1856	TRINITY_DN32585_c0_g1,TRINITY_DN28378_c0_g1,TRINITY_DN35035_c0_g1,TRINITY_DN33010_c0_g1,TRINITY_DN29718_c0_g1,TRINITY_DN32718_c0_g1,TRINITY_DN31164_c0_g2,TRINITY_DN40093_c0_g1,TRINITY_DN29633_c0_g1,TRINITY_DN29781_c0_g1,TRINITY_DN26882_c0_g1,TRINITY_DN35987_c5_g3,TRINITY_DN35610_c0_g1,TRINITY_DN29819_c0_g1,TRINITY_DN24739_c0_g1,TRINITY_DN5563_c0_g1,TRINITY_DN39846_c0_g1,TRINITY_DN33751_c0_g1,TRIN…
biological_process	GO:0071840	cellular component organization or biogenesis	1201	TRINITY_DN29381_c0_g1,TRINITY_DN18723_c0_g2,TRINITY_DN36381_c4_g1,TRINITY_DN30044_c0_g1,TRINITY_DN29718_c0_g1,TRINITY_DN20543_c0_g2,TRINITY_DN29633_c0_g1,TRINITY_DN26882_c0_g1,TRINITY_DN35610_c0_g1,TRINITY_DN5563_c0_g1,TRINITY_DN27733_c0_g1,TRINITY_DN33751_c0_g1,TRINITY_DN33702_c0_g1,TRINITY_DN35306_c0_g3,TRINITY_DN32909_c0_g1,TRINITY_DN28291_c0_g1,TRINITY_DN36034_c5_g1,TRINITY_DN34040_c1_g2,TRIN…
biological_process	GO:0050896	response to stimulus	906	TRINITY_DN33800_c1_g1,TRINITY_DN32494_c0_g1,TRINITY_DN34920_c0_g1,TRINITY_DN31617_c0_g3,TRINITY_DN24084_c0_g1,TRINITY_DN34167_c2_g6,TRINITY_DN24509_c0_g1,TRINITY_DN36402_c1_g1,TRINITY_DN23680_c0_g2,TRINITY_DN31470_c0_g4,TRINITY_DN29781_c0_g1,TRINITY_DN26882_c0_g1,TRINITY_DN35987_c5_g3,TRINITY_DN33444_c0_g2,TRINITY_DN35469_c1_g1,TRINITY_DN33702_c0_g1,TRINITY_DN32589_c0_g2,TRINITY_DN35306_c0_g3,TRI…
biological_process	GO:0023052	signaling	273	TRINITY_DN33800_c1_g1,TRINITY_DN35643_c0_g1,TRINITY_DN30592_c0_g1,TRINITY_DN28332_c0_g1,TRINITY_DN39339_c0_g1,TRINITY_DN36340_c12_g1,TRINITY_DN23481_c0_g1,TRINITY_DN32764_c0_g2,TRINITY_DN25094_c1_g1,TRINITY_DN32589_c0_g2,TRINITY_DN33662_c0_g1,TRINITY_DN41207_c0_g1,TRINITY_DN36247_c2_g1,TRINITY_DN35385_c0_g1,TRINITY_DN33373_c0_g1,TRINITY_DN34754_c0_g3,TRINITY_DN36003_c2_g1,TRINITY_DN33387_c0_g1,TR…
biological_process	GO:0000003	reproduction	178	TRINITY_DN33800_c1_g1,TRINITY_DN32365_c0_g1,TRINITY_DN36270_c9_g1,TRINITY_DN36140_c5_g1,TRINITY_DN32385_c1_g1,TRINITY_DN24509_c0_g1,TRINITY_DN38570_c0_g1,TRINITY_DN35595_c0_g2,TRINITY_DN21366_c0_g1,TRINITY_DN33702_c0_g1,TRINITY_DN32589_c0_g2,TRINITY_DN30750_c0_g1,TRINITY_DN34975_c1_g1,TRINITY_DN25615_c0_g3,TRINITY_DN39931_c0_g1,TRINITY_DN27800_c0_g3,TRINITY_DN33641_c0_g1,TRINITY_DN27800_c0_g1,TRI…
biological_process	GO:0022414	reproductive process	170	TRINITY_DN33800_c1_g1,TRINITY_DN32365_c0_g1,TRINITY_DN36270_c9_g1,TRINITY_DN36140_c5_g1,TRINITY_DN32385_c1_g1,TRINITY_DN24509_c0_g1,TRINITY_DN38570_c0_g1,TRINITY_DN35595_c0_g2,TRINITY_DN21366_c0_g1,TRINITY_DN33702_c0_g1,TRINITY_DN32589_c0_g2,TRINITY_DN30750_c0_g1,TRINITY_DN34975_c1_g1,TRINITY_DN25615_c0_g3,TRINITY_DN39931_c0_g1,TRINITY_DN27800_c0_g3,TRINITY_DN33641_c0_g1,TRINITY_DN27800_c0_g1,TRI…
biological_process	GO:0098754	detoxification	121	TRINITY_DN31427_c0_g1,TRINITY_DN26905_c0_g1,TRINITY_DN34167_c2_g6,TRINITY_DN36396_c6_g1,TRINITY_DN35052_c0_g1,TRINITY_DN23680_c0_g2,TRINITY_DN36394_c2_g3,TRINITY_DN34479_c0_g3,TRINITY_DN36394_c2_g2,TRINITY_DN34167_c2_g4,TRINITY_DN34103_c1_g1,TRINITY_DN34082_c0_g5,TRINITY_DN34167_c5_g6,TRINITY_DN31470_c0_g4,TRINITY_DN33444_c0_g2,TRINITY_DN34167_c8_g1,TRINITY_DN34167_c6_g1,TRINITY_DN24219_c0_g1,TRI…
biological_process	GO:0051704	multi-organism process	106	TRINITY_DN33800_c1_g1,TRINITY_DN42776_c0_g1,TRINITY_DN24420_c0_g1,TRINITY_DN23954_c0_g1,TRINITY_DN21814_c0_g1,TRINITY_DN24071_c0_g1,TRINITY_DN36270_c9_g1,TRINITY_DN36140_c5_g1,TRINITY_DN38570_c0_g1,TRINITY_DN35595_c0_g2,TRINITY_DN21270_c0_g1,TRINITY_DN33702_c0_g1,TRINITY_DN32589_c0_g2,TRINITY_DN35758_c0_g1,TRINITY_DN34692_c1_g2,TRINITY_DN15751_c0_g1,TRINITY_DN27800_c0_g3,TRINITY_DN27800_c0_g1,TRI…
biological_process	GO:0032502	developmental process	101	TRINITY_DN33800_c1_g1,TRINITY_DN24420_c0_g1,TRINITY_DN23954_c0_g1,TRINITY_DN21814_c0_g1,TRINITY_DN32079_c0_g1,TRINITY_DN43385_c0_g1,TRINITY_DN36270_c9_g1,TRINITY_DN36140_c5_g1,TRINITY_DN24509_c0_g1,TRINITY_DN22956_c0_g1,TRINITY_DN35052_c0_g1,TRINITY_DN35595_c0_g2,TRINITY_DN26882_c0_g1,TRINITY_DN26292_c0_g1,TRINITY_DN33702_c0_g1,TRINITY_DN24944_c0_g1,TRINITY_DN34692_c1_g2,TRINITY_DN25134_c0_g1,TRI…
biological_process	GO:0022610	biological adhesion	50	TRINITY_DN25597_c0_g1,TRINITY_DN23992_c1_g1,TRINITY_DN22399_c0_g1,TRINITY_DN26262_c0_g1,TRINITY_DN24005_c0_g1,TRINITY_DN25447_c0_g2,TRINITY_DN24862_c0_g2,TRINITY_DN24005_c1_g3,TRINITY_DN31797_c0_g4,TRINITY_DN23252_c0_g1,TRINITY_DN36417_c2_g1,TRINITY_DN24872_c0_g1,TRINITY_DN24005_c0_g2,TRINITY_DN24967_c0_g1,TRINITY_DN22631_c0_g1,TRINITY_DN24140_c0_g1,TRINITY_DN23992_c0_g1,TRINITY_DN35606_c0_g1,TRI…
biological_process	GO:0040007	growth	38	TRINITY_DN10306_c0_g1,TRINITY_DN21814_c0_g1,TRINITY_DN35163_c0_g3,TRINITY_DN23841_c0_g1,TRINITY_DN2551_c0_g1,TRINITY_DN2551_c0_g2,TRINITY_DN42218_c0_g1,TRINITY_DN38570_c0_g1,TRINITY_DN18365_c0_g1,TRINITY_DN36406_c2_g1,TRINITY_DN25039_c0_g1,TRINITY_DN20176_c0_g2,TRINITY_DN32473_c0_g1,TRINITY_DN35821_c1_g1,TRINITY_DN26141_c0_g1,TRINITY_DN34975_c1_g1,TRINITY_DN35606_c0_g1,TRINITY_DN32608_c0_g1,TRINI…
biological_process	GO:0032501	multicellular organismal process	5	TRINITY_DN13524_c0_g2,TRINITY_DN18658_c0_g1,TRINITY_DN39321_c0_g1,TRINITY_DN36222_c7_g2,TRINITY_DN34904_c0_g1
biological_process	GO:0044848	biological phase	4	TRINITY_DN37310_c0_g1,TRINITY_DN35247_c0_g1,TRINITY_DN26831_c0_g2,TRINITY_DN26831_c0_g1
biological_process	GO:0048511	rhythmic process	2	TRINITY_DN27146_c0_g1,TRINITY_DN27146_c0_g2
cellular_component	GO:0005623	cell	4832	TRINITY_DN36224_c7_g1,TRINITY_DN29381_c0_g1,TRINITY_DN43895_c0_g1,TRINITY_DN28378_c0_g1,TRINITY_DN35035_c0_g1,TRINITY_DN34830_c0_g1,TRINITY_DN19174_c0_g1,TRINITY_DN1457_c0_g1,TRINITY_DN36010_c3_g2,TRINITY_DN20693_c0_g3,TRINITY_DN32208_c0_g1,TRINITY_DN39846_c0_g1,TRINITY_DN33751_c0_g1,TRINITY_DN35306_c0_g3,TRINITY_DN38903_c0_g1,TRINITY_DN19286_c0_g1,TRINITY_DN36034_c5_g1,TRINITY_DN32444_c0_g1,TRIN…
cellular_component	GO:0044464	cell part	4806	TRINITY_DN36224_c7_g1,TRINITY_DN29381_c0_g1,TRINITY_DN43895_c0_g1,TRINITY_DN28378_c0_g1,TRINITY_DN35035_c0_g1,TRINITY_DN34830_c0_g1,TRINITY_DN19174_c0_g1,TRINITY_DN1457_c0_g1,TRINITY_DN36010_c3_g2,TRINITY_DN20693_c0_g3,TRINITY_DN32208_c0_g1,TRINITY_DN39846_c0_g1,TRINITY_DN33751_c0_g1,TRINITY_DN35306_c0_g3,TRINITY_DN38903_c0_g1,TRINITY_DN19286_c0_g1,TRINITY_DN36034_c5_g1,TRINITY_DN32444_c0_g1,TRIN…
cellular_component	GO:0016020	membrane	4629	TRINITY_DN36224_c7_g1,TRINITY_DN28164_c0_g2,TRINITY_DN28378_c0_g1,TRINITY_DN19174_c0_g1,TRINITY_DN28518_c0_g1,TRINITY_DN29914_c0_g1,TRINITY_DN20693_c0_g3,TRINITY_DN22510_c0_g1,TRINITY_DN34980_c0_g3,TRINITY_DN34689_c1_g1,TRINITY_DN31969_c0_g2,TRINITY_DN40395_c0_g1,TRINITY_DN27954_c0_g1,TRINITY_DN33494_c0_g1,TRINITY_DN32334_c0_g2,TRINITY_DN9615_c0_g1,TRINITY_DN18231_c0_g2,TRINITY_DN13124_c0_g1,TRIN…
cellular_component	GO:0044425	membrane part	4190	TRINITY_DN36224_c7_g1,TRINITY_DN28164_c0_g2,TRINITY_DN28378_c0_g1,TRINITY_DN19174_c0_g1,TRINITY_DN28518_c0_g1,TRINITY_DN29914_c0_g1,TRINITY_DN20693_c0_g3,TRINITY_DN22510_c0_g1,TRINITY_DN34980_c0_g3,TRINITY_DN34689_c1_g1,TRINITY_DN31969_c0_g2,TRINITY_DN40395_c0_g1,TRINITY_DN27954_c0_g1,TRINITY_DN33494_c0_g1,TRINITY_DN32334_c0_g2,TRINITY_DN18231_c0_g2,TRINITY_DN13124_c0_g1,TRINITY_DN36130_c3_g1,TRI…
cellular_component	GO:0043226	organelle	3678	TRINITY_DN42932_c0_g1,TRINITY_DN36224_c7_g1,TRINITY_DN29381_c0_g1,TRINITY_DN35062_c0_g1,TRINITY_DN33790_c0_g1,TRINITY_DN43895_c0_g1,TRINITY_DN36381_c4_g1,TRINITY_DN32585_c0_g1,TRINITY_DN28378_c0_g1,TRINITY_DN35035_c0_g1,TRINITY_DN1457_c0_g1,TRINITY_DN36010_c3_g2,TRINITY_DN33010_c0_g1,TRINITY_DN34365_c1_g2,TRINITY_DN24509_c0_g1,TRINITY_DN20693_c0_g3,TRINITY_DN32718_c0_g1,TRINITY_DN31531_c0_g1,TRIN…
cellular_component	GO:0032991	macromolecular complex	1764	TRINITY_DN43895_c0_g1,TRINITY_DN26366_c0_g1,TRINITY_DN36381_c4_g1,TRINITY_DN33431_c0_g1,TRINITY_DN43405_c0_g1,TRINITY_DN36010_c3_g2,TRINITY_DN33010_c0_g1,TRINITY_DN34365_c1_g2,TRINITY_DN31801_c0_g1,TRINITY_DN30044_c0_g1,TRINITY_DN24509_c0_g1,TRINITY_DN29718_c0_g1,TRINITY_DN20693_c0_g3,TRINITY_DN32718_c0_g1,TRINITY_DN20543_c0_g2,TRINITY_DN29633_c0_g1,TRINITY_DN29781_c0_g1,TRINITY_DN35987_c5_g3,TRI…
cellular_component	GO:0044422	organelle part	1692	TRINITY_DN42932_c0_g1,TRINITY_DN36224_c7_g1,TRINITY_DN32727_c1_g1,TRINITY_DN36381_c4_g1,TRINITY_DN33431_c0_g1,TRINITY_DN33010_c0_g1,TRINITY_DN31801_c0_g1,TRINITY_DN30044_c0_g1,TRINITY_DN24509_c0_g1,TRINITY_DN29718_c0_g1,TRINITY_DN20693_c0_g3,TRINITY_DN32718_c0_g1,TRINITY_DN31531_c0_g1,TRINITY_DN20543_c0_g2,TRINITY_DN29633_c0_g1,TRINITY_DN29781_c0_g1,TRINITY_DN35610_c0_g1,TRINITY_DN20753_c0_g1,TRI…
cellular_component	GO:0031974	membrane-enclosed lumen	624	TRINITY_DN32727_c1_g1,TRINITY_DN29331_c0_g1,TRINITY_DN34920_c0_g1,TRINITY_DN36381_c4_g1,TRINITY_DN6968_c0_g1,TRINITY_DN31617_c0_g3,TRINITY_DN35966_c2_g1,TRINITY_DN33010_c0_g1,TRINITY_DN14202_c0_g1,TRINITY_DN30044_c0_g1,TRINITY_DN24509_c0_g1,TRINITY_DN34030_c0_g1,TRINITY_DN29718_c0_g1,TRINITY_DN35610_c0_g1,TRINITY_DN20753_c0_g1,TRINITY_DN35469_c1_g1,TRINITY_DN27733_c0_g1,TRINITY_DN33751_c0_g1,TRIN…
cellular_component	GO:0005576	extracellular region	110	TRINITY_DN32779_c0_g3,TRINITY_DN27401_c0_g1,TRINITY_DN9063_c0_g1,TRINITY_DN30520_c0_g1,TRINITY_DN32604_c0_g1,TRINITY_DN26571_c0_g1,TRINITY_DN10110_c0_g1,TRINITY_DN28941_c0_g1,TRINITY_DN28750_c0_g1,TRINITY_DN35512_c1_g1,TRINITY_DN27649_c0_g1,TRINITY_DN30926_c0_g2,TRINITY_DN26885_c0_g2,TRINITY_DN34927_c1_g1,TRINITY_DN21270_c0_g1,TRINITY_DN29074_c0_g1,TRINITY_DN33694_c1_g1,TRINITY_DN35038_c0_g1,TRIN…
cellular_component	GO:0099512	supramolecular fiber	71	TRINITY_DN35678_c0_g1,TRINITY_DN29871_c0_g1,TRINITY_DN22846_c0_g1,TRINITY_DN22770_c0_g1,TRINITY_DN33508_c0_g1,TRINITY_DN26232_c0_g1,TRINITY_DN4198_c0_g1,TRINITY_DN33298_c0_g2,TRINITY_DN19322_c0_g2,TRINITY_DN35973_c2_g1,TRINITY_DN36315_c7_g1,TRINITY_DN35314_c1_g1,TRINITY_DN34251_c0_g1,TRINITY_DN31369_c0_g2,TRINITY_DN34672_c2_g1,TRINITY_DN30029_c0_g2,TRINITY_DN35058_c0_g1,TRINITY_DN42861_c0_g1,TRIN…
cellular_component	GO:0019012	virion	27	TRINITY_DN983_c0_g1,TRINITY_DN29910_c0_g1,TRINITY_DN13927_c0_g1,TRINITY_DN35178_c0_g1,TRINITY_DN29973_c0_g1,TRINITY_DN26837_c2_g1,TRINITY_DN35591_c1_g1,TRINITY_DN31017_c0_g1,TRINITY_DN28198_c0_g1,TRINITY_DN34229_c1_g1,TRINITY_DN31103_c0_g1,TRINITY_DN39204_c0_g1,TRINITY_DN28270_c0_g1,TRINITY_DN24137_c0_g1,TRINITY_DN5497_c0_g1,TRINITY_DN32324_c0_g2,TRINITY_DN28152_c0_g1,TRINITY_DN30611_c0_g1,TRINIT…
cellular_component	GO:0044423	virion part	27	TRINITY_DN983_c0_g1,TRINITY_DN29910_c0_g1,TRINITY_DN13927_c0_g1,TRINITY_DN35178_c0_g1,TRINITY_DN29973_c0_g1,TRINITY_DN26837_c2_g1,TRINITY_DN35591_c1_g1,TRINITY_DN31017_c0_g1,TRINITY_DN28198_c0_g1,TRINITY_DN34229_c1_g1,TRINITY_DN31103_c0_g1,TRINITY_DN39204_c0_g1,TRINITY_DN28270_c0_g1,TRINITY_DN24137_c0_g1,TRINITY_DN5497_c0_g1,TRINITY_DN32324_c0_g2,TRINITY_DN28152_c0_g1,TRINITY_DN30611_c0_g1,TRINIT…
cellular_component	GO:0009295	nucleoid	19	TRINITY_DN22189_c0_g2,TRINITY_DN31868_c0_g2,TRINITY_DN20496_c0_g2,TRINITY_DN2122_c0_g1,TRINITY_DN14202_c0_g1,TRINITY_DN20061_c0_g2,TRINITY_DN20061_c0_g1,TRINITY_DN22816_c0_g1,TRINITY_DN17897_c0_g3,TRINITY_DN22353_c0_g1,TRINITY_DN30716_c0_g1,TRINITY_DN22189_c0_g1,TRINITY_DN20061_c0_g4,TRINITY_DN40923_c0_g1,TRINITY_DN15925_c0_g1,TRINITY_DN21831_c0_g1,TRINITY_DN23375_c0_g1,TRINITY_DN29354_c0_g1,TRIN…
cellular_component	GO:0044421	extracellular region part	3	TRINITY_DN10110_c0_g2,TRINITY_DN10110_c0_g1,TRINITY_DN35560_c0_g1
cellular_component	GO:0031012	extracellular matrix	2	TRINITY_DN24967_c0_g1,TRINITY_DN24967_c0_g2
molecular_function	GO:0045735	nutrient reservoir activity	11	TRINITY_DN14466_c0_g1,TRINITY_DN28891_c0_g1,TRINITY_DN34530_c0_g1,TRINITY_DN33409_c1_g1,TRINITY_DN29853_c0_g1,TRINITY_DN26571_c0_g1,TRINITY_DN26787_c0_g1,TRINITY_DN28747_c1_g1,TRINITY_DN31174_c0_g1,TRINITY_DN36490_c0_g1,TRINITY_DN33409_c0_g1
molecular_function	GO:0009055	electron carrier activity	52	TRINITY_DN19870_c1_g1,TRINITY_DN29856_c0_g1,TRINITY_DN39753_c0_g1,TRINITY_DN31177_c0_g1,TRINITY_DN9742_c0_g1,TRINITY_DN33868_c0_g1,TRINITY_DN22603_c0_g2,TRINITY_DN29319_c0_g1,TRINITY_DN3878_c0_g1,TRINITY_DN30686_c1_g1,TRINITY_DN19870_c0_g1,TRINITY_DN33184_c0_g1,TRINITY_DN41217_c0_g1,TRINITY_DN32664_c0_g1,TRINITY_DN24847_c0_g2,TRINITY_DN29897_c0_g2,TRINITY_DN15408_c0_g1,TRINITY_DN30951_c0_g1,TRINI…
molecular_function	GO:0060089	molecular transducer activity	36	TRINITY_DN22777_c0_g1,TRINITY_DN25055_c0_g1,TRINITY_DN24071_c0_g1,TRINITY_DN35664_c0_g1,TRINITY_DN35521_c0_g1,TRINITY_DN22876_c0_g1,TRINITY_DN22906_c0_g1,TRINITY_DN32764_c0_g2,TRINITY_DN22621_c0_g1,TRINITY_DN32764_c0_g3,TRINITY_DN29501_c0_g1,TRINITY_DN36247_c2_g1,TRINITY_DN35385_c0_g1,TRINITY_DN22294_c0_g1,TRINITY_DN36333_c8_g1,TRINITY_DN35978_c3_g1,TRINITY_DN25527_c0_g1,TRINITY_DN33373_c0_g1,TRI…
molecular_function	GO:0004871	signal transducer activity	80	TRINITY_DN24385_c0_g1,TRINITY_DN35624_c1_g1,TRINITY_DN21814_c0_g1,TRINITY_DN36379_c15_g1,TRINITY_DN35163_c0_g3,TRINITY_DN25055_c0_g1,TRINITY_DN24071_c0_g1,TRINITY_DN35664_c0_g1,TRINITY_DN35521_c0_g1,TRINITY_DN28794_c0_g1,TRINITY_DN25937_c0_g1,TRINITY_DN22876_c0_g1,TRINITY_DN38570_c0_g1,TRINITY_DN32764_c0_g2,TRINITY_DN34967_c1_g2,TRINITY_DN32764_c0_g3,TRINITY_DN32589_c0_g2,TRINITY_DN36247_c2_g1,TR…
molecular_function	GO:0016530	metallochaperone activity	3	TRINITY_DN29844_c0_g1,TRINITY_DN29282_c0_g1,TRINITY_DN33337_c0_g1
molecular_function	GO:0005488	binding	6250	TRINITY_DN32495_c0_g1,TRINITY_DN33339_c0_g1,TRINITY_DN28378_c0_g1,TRINITY_DN35035_c0_g1,TRINITY_DN1457_c0_g1,TRINITY_DN31745_c1_g2,TRINITY_DN30593_c0_g2,TRINITY_DN20693_c0_g3,TRINITY_DN34283_c0_g1,TRINITY_DN32208_c0_g1,TRINITY_DN30931_c2_g3,TRINITY_DN30511_c0_g1,TRINITY_DN24451_c0_g1,TRINITY_DN39846_c0_g1,TRINITY_DN35306_c0_g3,TRINITY_DN38903_c0_g1,TRINITY_DN36034_c5_g1,TRINITY_DN32444_c0_g1,TRIN…
molecular_function	GO:0001071	nucleic acid binding transcription factor activity	529	TRINITY_DN32585_c0_g1,TRINITY_DN28378_c0_g1,TRINITY_DN35642_c1_g1,TRINITY_DN35035_c0_g1,TRINITY_DN30678_c0_g1,TRINITY_DN31164_c0_g2,TRINITY_DN32264_c1_g2,TRINITY_DN26265_c0_g1,TRINITY_DN36030_c4_g1,TRINITY_DN23479_c0_g1,TRINITY_DN29819_c0_g1,TRINITY_DN31150_c0_g1,TRINITY_DN35312_c0_g1,TRINITY_DN34281_c0_g1,TRINITY_DN31849_c0_g1,TRINITY_DN31753_c0_g1,TRINITY_DN31744_c0_g1,TRINITY_DN32818_c0_g1,TRI…
molecular_function	GO:0005215	transporter activity	940	TRINITY_DN34561_c0_g1,TRINITY_DN35906_c0_g1,TRINITY_DN32877_c1_g1,TRINITY_DN22261_c0_g1,TRINITY_DN33864_c0_g1,TRINITY_DN9088_c0_g1,TRINITY_DN31510_c0_g1,TRINITY_DN24321_c0_g2,TRINITY_DN14202_c0_g1,TRINITY_DN3463_c0_g1,TRINITY_DN34319_c0_g2,TRINITY_DN29914_c0_g1,TRINITY_DN36230_c6_g1,TRINITY_DN33159_c0_g1,TRINITY_DN31531_c0_g1,TRINITY_DN31421_c0_g1,TRINITY_DN29856_c0_g1,TRINITY_DN29633_c0_g1,TRINI…
molecular_function	GO:0045182	translation regulator activity	3	TRINITY_DN34733_c0_g2,TRINITY_DN36361_c8_g2,TRINITY_DN29937_c0_g1
molecular_function	GO:0000988	transcription factor activity, protein binding	49	TRINITY_DN35080_c1_g1,TRINITY_DN31617_c0_g3,TRINITY_DN31772_c0_g1,TRINITY_DN35928_c14_g1,TRINITY_DN29718_c0_g1,TRINITY_DN28975_c0_g2,TRINITY_DN33746_c0_g1,TRINITY_DN11596_c0_g2,TRINITY_DN35891_c0_g1,TRINITY_DN33104_c0_g1,TRINITY_DN28617_c0_g3,TRINITY_DN35219_c0_g1,TRINITY_DN34952_c0_g1,TRINITY_DN32065_c1_g2,TRINITY_DN27468_c0_g1,TRINITY_DN36152_c5_g1,TRINITY_DN30774_c0_g1,TRINITY_DN31323_c0_g1,TR…
molecular_function	GO:0098772	molecular function regulator	159	TRINITY_DN35163_c0_g3,TRINITY_DN30592_c0_g1,TRINITY_DN19157_c0_g1,TRINITY_DN32385_c1_g1,TRINITY_DN34358_c0_g2,TRINITY_DN31844_c0_g1,TRINITY_DN29868_c0_g1,TRINITY_DN37787_c0_g1,TRINITY_DN33664_c0_g1,TRINITY_DN29781_c0_g1,TRINITY_DN35987_c5_g3,TRINITY_DN36263_c5_g1,TRINITY_DN24739_c0_g1,TRINITY_DN42438_c0_g1,TRINITY_DN33282_c0_g1,TRINITY_DN26449_c0_g1,TRINITY_DN25876_c0_g1,TRINITY_DN36164_c2_g1,TRI…
molecular_function	GO:0003824	catalytic activity	7941	TRINITY_DN36224_c7_g1,TRINITY_DN34118_c0_g1,TRINITY_DN33339_c0_g1,TRINITY_DN34830_c0_g1,TRINITY_DN29330_c0_g1,TRINITY_DN1457_c0_g1,TRINITY_DN31745_c1_g2,TRINITY_DN30593_c0_g2,TRINITY_DN32081_c0_g2,TRINITY_DN31172_c0_g1,TRINITY_DN34283_c0_g1,TRINITY_DN32208_c0_g1,TRINITY_DN30931_c2_g3,TRINITY_DN37823_c0_g1,TRINITY_DN33883_c0_g1,TRINITY_DN33444_c0_g2,TRINITY_DN30511_c0_g1,TRINITY_DN24451_c0_g1,TRIN…
molecular_function	GO:0031386	protein tag	3	TRINITY_DN38113_c0_g1,TRINITY_DN40021_c0_g1,TRINITY_DN33131_c0_g1
molecular_function	GO:0016209	antioxidant activity	121	TRINITY_DN42776_c0_g1,TRINITY_DN31427_c0_g1,TRINITY_DN26905_c0_g1,TRINITY_DN34167_c2_g6,TRINITY_DN36396_c6_g1,TRINITY_DN35052_c0_g1,TRINITY_DN23680_c0_g2,TRINITY_DN36394_c2_g3,TRINITY_DN34479_c0_g3,TRINITY_DN36394_c2_g2,TRINITY_DN34167_c2_g4,TRINITY_DN34103_c1_g1,TRINITY_DN34082_c0_g5,TRINITY_DN34167_c5_g6,TRINITY_DN31470_c0_g4,TRINITY_DN33444_c0_g2,TRINITY_DN34167_c8_g1,TRINITY_DN34167_c6_g1,TRI…
molecular_function	GO:0005198	structural molecule activity	419	TRINITY_DN7870_c0_g1,TRINITY_DN33363_c4_g3,TRINITY_DN34478_c0_g2,TRINITY_DN31865_c0_g1,TRINITY_DN29358_c0_g1,TRINITY_DN21013_c0_g1,TRINITY_DN43895_c0_g1,TRINITY_DN41447_c0_g1,TRINITY_DN20324_c0_g1,TRINITY_DN33298_c0_g2,TRINITY_DN23506_c0_g1,TRINITY_DN30363_c0_g1,TRINITY_DN36010_c3_g2,TRINITY_DN28146_c0_g1,TRINITY_DN35651_c0_g2,TRINITY_DN34554_c0_g3,TRINITY_DN42744_c0_g1,TRINITY_DN27733_c0_g1,TRIN…
