# Supplementary material for: Comparative transcriptome analysis reveals significant differences in gene expression between pathogens of apple Glomerella leaf spot and apple bitter rot
Source: BMC Genomics. 2022 Mar 31;23:246. doi: 10.1186/s12864-022-08493-w (PMC8969349; doi:10.1186/s12864-022-08493-w)
Supplement: Supplementary file 3 — Additional file 3: Table S4. The KEGG pathway of unigenes of the Colletotrichum aenigma isolate GC20190701 and C. gloeosporioides isolates FL180903, FL180906. [file 12864_2022_8493_MOESM3_ESM.xlsx]

## Sheet: Table S4
Table S4 The KEGG pathway of unigenes of the Colletotrichum aenigma isolate GC20190701 and C. gloeosporioides isolates FL180903, FL180906
Level1	Level2	Count	Gene
Metabolism	Carbohydrate metabolism	954	TRINITY_DN33800_c1_g1;TRINITY_DN32727_c1_g1;TRINITY_DN18430_c0_g2;TRINITY_DN33339_c0_g1;TRINITY_DN34339_c0_g1;TRINITY_DN30595_c0_g1;TRINITY_DN24443_c0_g1;TRINITY_DN32081_c0_g2;TRINITY_DN35625_c0_g1;TRINITY_DN35491_c0_g1;TRINITY_DN31607_c0_g2;TRINITY_DN25070_c0_g3;TRINITY_DN36380_c9_g1;TRINITY_DN28966_c0_g1;TRINITY_DN18361_c0_g2;TRINITY_DN34056_c0_g1;TRINITY_DN33386_c0_g1;TRINITY_DN8306_c0_g1;TRIN…
Metabolism	Amino acid metabolism	738	TRINITY_DN25752_c0_g1;TRINITY_DN37528_c0_g1;TRINITY_DN29327_c0_g1;TRINITY_DN32372_c0_g1;TRINITY_DN33790_c0_g1;TRINITY_DN26241_c0_g1;TRINITY_DN18430_c0_g2;TRINITY_DN34830_c0_g1;TRINITY_DN31236_c0_g1;TRINITY_DN26359_c0_g2;TRINITY_DN30595_c0_g1;TRINITY_DN18361_c0_g2;TRINITY_DN34606_c0_g1;TRINITY_DN93_c0_g2;TRINITY_DN30011_c0_g1;TRINITY_DN43908_c0_g1;TRINITY_DN28943_c0_g1;TRINITY_DN40912_c0_g1;TRINIT…
Metabolism	Overview	720	TRINITY_DN32727_c1_g1;TRINITY_DN25752_c0_g1;TRINITY_DN27980_c0_g1;TRINITY_DN39274_c0_g1;TRINITY_DN18430_c0_g2;TRINITY_DN31236_c0_g1;TRINITY_DN34577_c0_g1;TRINITY_DN25000_c0_g1;TRINITY_DN30931_c2_g3;TRINITY_DN35487_c2_g2;TRINITY_DN18361_c0_g2;TRINITY_DN33386_c0_g1;TRINITY_DN27902_c0_g1;TRINITY_DN8306_c0_g1;TRINITY_DN8577_c0_g1;TRINITY_DN8093_c0_g1;TRINITY_DN43908_c0_g1;TRINITY_DN29543_c0_g2;TRINIT…
Metabolism	Energy metabolism	512	TRINITY_DN19870_c1_g1;TRINITY_DN28394_c0_g1;TRINITY_DN34830_c0_g1;TRINITY_DN14202_c0_g1;TRINITY_DN29856_c0_g1;TRINITY_DN29633_c0_g1;TRINITY_DN34980_c0_g3;TRINITY_DN19870_c0_g1;TRINITY_DN27902_c0_g1;TRINITY_DN25931_c0_g1;TRINITY_DN20061_c0_g3;TRINITY_DN19188_c0_g1;TRINITY_DN18788_c0_g1;TRINITY_DN26185_c0_g1;TRINITY_DN26330_c0_g2;TRINITY_DN33474_c1_g1;TRINITY_DN35994_c4_g2;TRINITY_DN31503_c1_g1;TRI…
Metabolism	Lipid metabolism	378	TRINITY_DN36224_c7_g1;TRINITY_DN35062_c0_g1;TRINITY_DN39274_c0_g1;TRINITY_DN18430_c0_g2;TRINITY_DN26158_c0_g1;TRINITY_DN20077_c1_g1;TRINITY_DN30595_c0_g1;TRINITY_DN25000_c0_g1;TRINITY_DN33737_c1_g1;TRINITY_DN30155_c0_g1;TRINITY_DN20472_c0_g2;TRINITY_DN35487_c2_g2;TRINITY_DN33702_c0_g1;TRINITY_DN11358_c0_g1;TRINITY_DN8577_c0_g1;TRINITY_DN32787_c0_g1;TRINITY_DN35294_c0_g1;TRINITY_DN2915_c0_g1;TRINI…
Metabolism	Metabolism of cofactors and vitamins	283	TRINITY_DN26366_c0_g1;TRINITY_DN26359_c0_g2;TRINITY_DN24056_c0_g1;TRINITY_DN28646_c0_g1;TRINITY_DN30511_c0_g1;TRINITY_DN28135_c0_g1;TRINITY_DN33283_c0_g1;TRINITY_DN35063_c0_g2;TRINITY_DN32781_c0_g1;TRINITY_DN29623_c0_g1;TRINITY_DN30813_c0_g1;TRINITY_DN35984_c0_g1;TRINITY_DN37139_c0_g1;TRINITY_DN28237_c0_g1;TRINITY_DN21881_c0_g1;TRINITY_DN41840_c0_g1;TRINITY_DN19332_c0_g2;TRINITY_DN22371_c0_g1;TRI…
Metabolism	Metabolism of other amino acids	275	TRINITY_DN32372_c0_g1;TRINITY_DN20316_c0_g1;TRINITY_DN33502_c0_g1;TRINITY_DN18430_c0_g2;TRINITY_DN34830_c0_g1;TRINITY_DN20077_c1_g1;TRINITY_DN32081_c0_g2;TRINITY_DN35491_c0_g1;TRINITY_DN25070_c0_g3;TRINITY_DN34296_c0_g1;TRINITY_DN22382_c0_g2;TRINITY_DN18361_c0_g2;TRINITY_DN37139_c0_g1;TRINITY_DN24773_c0_g1;TRINITY_DN33156_c1_g1;TRINITY_DN31714_c0_g1;TRINITY_DN21881_c0_g1;TRINITY_DN2481_c0_g1;TRIN…
Metabolism	Xenobiotics biodegradation and metabolism	262	TRINITY_DN37528_c0_g1;TRINITY_DN20316_c0_g1;TRINITY_DN33790_c0_g1;TRINITY_DN27980_c0_g1;TRINITY_DN18430_c0_g2;TRINITY_DN34577_c0_g1;TRINITY_DN32523_c1_g6;TRINITY_DN30931_c2_g3;TRINITY_DN22382_c0_g2;TRINITY_DN34851_c0_g3;TRINITY_DN32787_c0_g1;TRINITY_DN29543_c0_g2;TRINITY_DN31625_c0_g1;TRINITY_DN32955_c1_g2;TRINITY_DN37139_c0_g1;TRINITY_DN31714_c0_g1;TRINITY_DN21881_c0_g1;TRINITY_DN2319_c0_g1;TRIN…
Metabolism	Nucleotide metabolism	221	TRINITY_DN34920_c0_g1;TRINITY_DN42022_c0_g1;TRINITY_DN24509_c0_g1;TRINITY_DN35915_c4_g1;TRINITY_DN37058_c0_g1;TRINITY_DN8093_c0_g1;TRINITY_DN31890_c0_g1;TRINITY_DN35571_c0_g1;TRINITY_DN29623_c0_g1;TRINITY_DN18044_c0_g1;TRINITY_DN37139_c0_g1;TRINITY_DN34063_c0_g1;TRINITY_DN40685_c0_g1;TRINITY_DN34422_c0_g1;TRINITY_DN21881_c0_g1;TRINITY_DN5887_c0_g2;TRINITY_DN43027_c0_g1;TRINITY_DN40591_c0_g1;TRINI…
Metabolism	Biosynthesis of other secondary metabolites	215	TRINITY_DN25752_c0_g1;TRINITY_DN26359_c0_g2;TRINITY_DN32081_c0_g2;TRINITY_DN35491_c0_g1;TRINITY_DN25070_c0_g3;TRINITY_DN8306_c0_g1;TRINITY_DN8577_c0_g1;TRINITY_DN35984_c0_g1;TRINITY_DN28237_c0_g1;TRINITY_DN7714_c0_g1;TRINITY_DN26000_c0_g1;TRINITY_DN30920_c0_g1;TRINITY_DN40183_c0_g1;TRINITY_DN43012_c0_g1;TRINITY_DN33181_c1_g1;TRINITY_DN36261_c3_g5;TRINITY_DN39432_c0_g1;TRINITY_DN21015_c0_g3;TRINIT…
Metabolism	Glycan biosynthesis and metabolism	133	TRINITY_DN18636_c0_g1;TRINITY_DN2915_c0_g1;TRINITY_DN30998_c0_g2;TRINITY_DN35297_c0_g1;TRINITY_DN18389_c0_g1;TRINITY_DN3754_c0_g1;TRINITY_DN32459_c0_g1;TRINITY_DN35866_c1_g1;TRINITY_DN35460_c0_g1;TRINITY_DN24021_c0_g1;TRINITY_DN35892_c2_g1;TRINITY_DN28805_c0_g1;TRINITY_DN35853_c1_g1;TRINITY_DN34260_c0_g1;TRINITY_DN35842_c0_g1;TRINITY_DN38259_c0_g1;TRINITY_DN1814_c0_g1;TRINITY_DN26300_c0_g1;TRINIT…
Metabolism	Metabolism of terpenoids and polyketides	85	TRINITY_DN42932_c0_g1;TRINITY_DN766_c0_g1;TRINITY_DN36372_c1_g1;TRINITY_DN35294_c0_g1;TRINITY_DN22626_c0_g1;TRINITY_DN33366_c0_g1;TRINITY_DN40183_c0_g1;TRINITY_DN2074_c0_g1;TRINITY_DN36261_c3_g5;TRINITY_DN31547_c0_g1;TRINITY_DN31812_c0_g1;TRINITY_DN36245_c3_g2;TRINITY_DN31718_c0_g1;TRINITY_DN22027_c0_g3;TRINITY_DN26990_c0_g1;TRINITY_DN35402_c0_g1;TRINITY_DN35982_c1_g2;TRINITY_DN31760_c0_g1;TRINIT…
Genetic Information Processing	Translation	990	TRINITY_DN32494_c0_g1;TRINITY_DN21013_c0_g1;TRINITY_DN29331_c0_g1;TRINITY_DN20324_c0_g1;TRINITY_DN41447_c0_g1;TRINITY_DN43895_c0_g1;TRINITY_DN20640_c0_g2;TRINITY_DN36283_c7_g1;TRINITY_DN36513_c0_g1;TRINITY_DN23506_c0_g1;TRINITY_DN36010_c3_g2;TRINITY_DN34030_c0_g1;TRINITY_DN28302_c0_g1;TRINITY_DN29781_c0_g1;TRINITY_DN42744_c0_g1;TRINITY_DN22821_c0_g3;TRINITY_DN2020_c0_g1;TRINITY_DN5563_c0_g1;TRINI…
Genetic Information Processing	Folding, sorting and degradation	547	TRINITY_DN26366_c0_g1;TRINITY_DN26013_c0_g1;TRINITY_DN32570_c2_g1;TRINITY_DN43405_c0_g1;TRINITY_DN20693_c0_g3;TRINITY_DN32718_c0_g1;TRINITY_DN3126_c0_g1;TRINITY_DN25738_c0_g1;TRINITY_DN39846_c0_g1;TRINITY_DN32470_c0_g4;TRINITY_DN18636_c0_g1;TRINITY_DN11621_c0_g1;TRINITY_DN25247_c0_g1;TRINITY_DN28814_c0_g1;TRINITY_DN18877_c0_g2;TRINITY_DN30484_c0_g1;TRINITY_DN36137_c1_g2;TRINITY_DN41857_c0_g1;TRIN…
Genetic Information Processing	Transcription	221	TRINITY_DN32494_c0_g1;TRINITY_DN2371_c0_g1;TRINITY_DN42022_c0_g1;TRINITY_DN29781_c0_g1;TRINITY_DN20753_c0_g1;TRINITY_DN33343_c0_g1;TRINITY_DN30919_c0_g1;TRINITY_DN30634_c0_g5;TRINITY_DN40178_c0_g1;TRINITY_DN31364_c1_g5;TRINITY_DN34063_c0_g1;TRINITY_DN33688_c0_g1;TRINITY_DN4275_c0_g1;TRINITY_DN40685_c0_g1;TRINITY_DN31133_c0_g1;TRINITY_DN34422_c0_g1;TRINITY_DN2524_c0_g1;TRINITY_DN8163_c0_g1;TRINITY…
Genetic Information Processing	Replication and repair	179	TRINITY_DN34920_c0_g1;TRINITY_DN24084_c0_g1;TRINITY_DN24509_c0_g1;TRINITY_DN35571_c0_g1;TRINITY_DN41995_c0_g1;TRINITY_DN32451_c0_g1;TRINITY_DN32566_c0_g1;TRINITY_DN5887_c0_g2;TRINITY_DN34087_c0_g1;TRINITY_DN5536_c0_g1;TRINITY_DN34124_c0_g1;TRINITY_DN37898_c0_g1;TRINITY_DN35392_c0_g1;TRINITY_DN19304_c0_g1;TRINITY_DN32454_c0_g1;TRINITY_DN29165_c0_g1;TRINITY_DN5283_c0_g1;TRINITY_DN36269_c4_g1;TRINIT…
Environmental Information Processing	Signal transduction	601	TRINITY_DN33800_c1_g1;TRINITY_DN42925_c0_g1;TRINITY_DN18723_c0_g2;TRINITY_DN35625_c0_g1;TRINITY_DN26882_c0_g1;TRINITY_DN32589_c0_g2;TRINITY_DN34606_c0_g1;TRINITY_DN35312_c0_g1;TRINITY_DN4351_c0_g1;TRINITY_DN8306_c0_g1;TRINITY_DN42889_c0_g1;TRINITY_DN30919_c0_g1;TRINITY_DN8577_c0_g1;TRINITY_DN35331_c0_g1;TRINITY_DN2709_c0_g1;TRINITY_DN19188_c0_g1;TRINITY_DN36003_c2_g1;TRINITY_DN35145_c0_g2;TRINITY…
Environmental Information Processing	Membrane transport	27	TRINITY_DN27800_c0_g3;TRINITY_DN41885_c0_g1;TRINITY_DN25584_c0_g1;TRINITY_DN32075_c0_g1;TRINITY_DN27800_c0_g2;TRINITY_DN42328_c0_g1;TRINITY_DN39471_c0_g1;TRINITY_DN27800_c0_g1;TRINITY_DN34879_c0_g1;TRINITY_DN35132_c0_g1;TRINITY_DN33191_c0_g1;TRINITY_DN34443_c0_g1;TRINITY_DN41563_c0_g1;TRINITY_DN23402_c0_g1;TRINITY_DN32558_c0_g1;TRINITY_DN39093_c0_g1;TRINITY_DN41856_c0_g1;TRINITY_DN34720_c0_g2;TRI…
Environmental Information Processing	Signaling molecules and interaction	14	TRINITY_DN39712_c0_g1;TRINITY_DN38741_c0_g1;TRINITY_DN40053_c0_g1;TRINITY_DN2846_c0_g1;TRINITY_DN26203_c0_g1;TRINITY_DN24276_c0_g1;TRINITY_DN6327_c0_g1;TRINITY_DN38319_c0_g1;TRINITY_DN13101_c0_g1;TRINITY_DN18132_c0_g2;TRINITY_DN22306_c0_g1;TRINITY_DN39222_c0_g1;TRINITY_DN26735_c0_g1;TRINITY_DN26251_c0_g1
Cellular Processes	Transport and catabolism	490	TRINITY_DN33800_c1_g1;TRINITY_DN29327_c0_g1;TRINITY_DN32877_c1_g1;TRINITY_DN39274_c0_g1;TRINITY_DN36381_c4_g1;TRINITY_DN33298_c0_g2;TRINITY_DN34682_c0_g2;TRINITY_DN41939_c0_g1;TRINITY_DN29633_c0_g1;TRINITY_DN34980_c0_g3;TRINITY_DN24739_c0_g1;TRINITY_DN34606_c0_g1;TRINITY_DN30011_c0_g1;TRINITY_DN32444_c0_g1;TRINITY_DN35331_c0_g1;TRINITY_DN32334_c0_g2;TRINITY_DN32700_c1_g1;TRINITY_DN37917_c0_g1;TRI…
Cellular Processes	Cell growth and death	297	TRINITY_DN18723_c0_g2;TRINITY_DN33298_c0_g2;TRINITY_DN26882_c0_g1;TRINITY_DN5066_c0_g1;TRINITY_DN35469_c1_g1;TRINITY_DN34450_c1_g1;TRINITY_DN37917_c0_g1;TRINITY_DN14198_c0_g1;TRINITY_DN36180_c4_g1;TRINITY_DN36069_c3_g2;TRINITY_DN32059_c0_g1;TRINITY_DN17925_c0_g1;TRINITY_DN33031_c0_g1;TRINITY_DN16956_c0_g1;TRINITY_DN25148_c0_g1;TRINITY_DN34001_c0_g2;TRINITY_DN29688_c0_g2;TRINITY_DN5536_c0_g1;TRINI…
Cellular Processes	Cellular commiunity	129	TRINITY_DN33298_c0_g2;TRINITY_DN32589_c0_g2;TRINITY_DN34967_c1_g3;TRINITY_DN36180_c4_g1;TRINITY_DN33031_c0_g1;TRINITY_DN19322_c0_g3;TRINITY_DN16956_c0_g1;TRINITY_DN36431_c0_g1;TRINITY_DN29688_c0_g2;TRINITY_DN38814_c0_g1;TRINITY_DN9720_c0_g2;TRINITY_DN40060_c0_g1;TRINITY_DN22770_c0_g2;TRINITY_DN32962_c0_g1;TRINITY_DN19322_c0_g2;TRINITY_DN21437_c0_g1;TRINITY_DN43844_c0_g1;TRINITY_DN19995_c0_g1;TRIN…
Cellular Processes	Cell motility	70	TRINITY_DN38814_c0_g1;TRINITY_DN9720_c0_g2;TRINITY_DN36081_c3_g1;TRINITY_DN40060_c0_g1;TRINITY_DN32962_c0_g1;TRINITY_DN19995_c0_g1;TRINITY_DN35987_c5_g2;TRINITY_DN30673_c0_g1;TRINITY_DN26006_c0_g2;TRINITY_DN18365_c0_g1;TRINITY_DN35247_c0_g1;TRINITY_DN29469_c1_g1;TRINITY_DN38570_c0_g1;TRINITY_DN34979_c0_g1;TRINITY_DN27350_c0_g1;TRINITY_DN34751_c1_g4;TRINITY_DN37310_c0_g1;TRINITY_DN26831_c0_g2;TRIN…
Organismal Systems	Endocrine system	392	TRINITY_DN18723_c0_g2;TRINITY_DN39274_c0_g1;TRINITY_DN20077_c1_g1;TRINITY_DN26359_c0_g2;TRINITY_DN35625_c0_g1;TRINITY_DN32589_c0_g2;TRINITY_DN32444_c0_g1;TRINITY_DN8306_c0_g1;TRINITY_DN4351_c0_g1;TRINITY_DN42889_c0_g1;TRINITY_DN8577_c0_g1;TRINITY_DN2709_c0_g1;TRINITY_DN41196_c0_g1;TRINITY_DN41857_c0_g1;TRINITY_DN14198_c0_g1;TRINITY_DN34967_c1_g3;TRINITY_DN31364_c1_g5;TRINITY_DN43024_c0_g1;TRINITY…
Organismal Systems	Nervous system	204	TRINITY_DN29633_c0_g1;TRINITY_DN34980_c0_g3;TRINITY_DN32589_c0_g2;TRINITY_DN34606_c0_g1;TRINITY_DN38903_c0_g1;TRINITY_DN11358_c0_g1;TRINITY_DN39054_c0_g1;TRINITY_DN26330_c0_g2;TRINITY_DN14198_c0_g1;TRINITY_DN19247_c0_g1;TRINITY_DN34967_c1_g3;TRINITY_DN36180_c4_g1;TRINITY_DN33031_c0_g1;TRINITY_DN35398_c0_g2;TRINITY_DN22316_c0_g1;TRINITY_DN40946_c0_g1;TRINITY_DN38814_c0_g1;TRINITY_DN28973_c0_g1;TRI…
Organismal Systems	Immune system	182	TRINITY_DN40837_c0_g1;TRINITY_DN24739_c0_g1;TRINITY_DN32589_c0_g2;TRINITY_DN33494_c0_g1;TRINITY_DN34967_c1_g3;TRINITY_DN31364_c1_g5;TRINITY_DN42576_c0_g1;TRINITY_DN8163_c0_g1;TRINITY_DN38814_c0_g1;TRINITY_DN40440_c0_g1;TRINITY_DN9720_c0_g2;TRINITY_DN40060_c0_g1;TRINITY_DN32962_c0_g1;TRINITY_DN32097_c0_g1;TRINITY_DN31764_c3_g1;TRINITY_DN13672_c0_g1;TRINITY_DN31496_c0_g3;TRINITY_DN43844_c0_g1;TRINI…
Organismal Systems	Aging	137	TRINITY_DN18723_c0_g2;TRINITY_DN42889_c0_g1;TRINITY_DN35331_c0_g1;TRINITY_DN41196_c0_g1;TRINITY_DN31364_c1_g5;TRINITY_DN24773_c0_g1;TRINITY_DN8163_c0_g1;TRINITY_DN19332_c0_g2;TRINITY_DN34803_c0_g1;TRINITY_DN19267_c0_g2;TRINITY_DN37225_c0_g1;TRINITY_DN34791_c0_g1;TRINITY_DN19897_c0_g1;TRINITY_DN11596_c0_g2;TRINITY_DN22189_c0_g1;TRINITY_DN38814_c0_g1;TRINITY_DN9720_c0_g2;TRINITY_DN40060_c0_g1;TRINI…
Organismal Systems	Digestive system	132	TRINITY_DN28966_c0_g1;TRINITY_DN32589_c0_g2;TRINITY_DN34606_c0_g1;TRINITY_DN8306_c0_g1;TRINITY_DN27800_c0_g3;TRINITY_DN30234_c0_g1;TRINITY_DN14198_c0_g1;TRINITY_DN34967_c1_g3;TRINITY_DN14497_c0_g1;TRINITY_DN34665_c3_g3;TRINITY_DN41885_c0_g1;TRINITY_DN43012_c0_g1;TRINITY_DN28696_c1_g1;TRINITY_DN24058_c1_g1;TRINITY_DN34934_c0_g1;TRINITY_DN19039_c0_g2;TRINITY_DN35827_c3_g3;TRINITY_DN24058_c0_g1;TRIN…
Organismal Systems	Excretory system	110	TRINITY_DN29633_c0_g1;TRINITY_DN34980_c0_g3;TRINITY_DN38903_c0_g1;TRINITY_DN19247_c0_g1;TRINITY_DN25682_c0_g1;TRINITY_DN35398_c0_g2;TRINITY_DN24096_c0_g1;TRINITY_DN40946_c0_g1;TRINITY_DN28696_c1_g1;TRINITY_DN29955_c0_g1;TRINITY_DN43258_c0_g1;TRINITY_DN38814_c0_g1;TRINITY_DN28973_c0_g1;TRINITY_DN18748_c0_g1;TRINITY_DN9720_c0_g2;TRINITY_DN15525_c0_g1;TRINITY_DN23442_c1_g1;TRINITY_DN34681_c0_g2;TRIN…
Organismal Systems	Circulatory system	106	TRINITY_DN19870_c1_g1;TRINITY_DN29856_c0_g1;TRINITY_DN32589_c0_g2;TRINITY_DN19870_c0_g1;TRINITY_DN14198_c0_g1;TRINITY_DN31503_c1_g1;TRINITY_DN34967_c1_g3;TRINITY_DN36180_c4_g1;TRINITY_DN33031_c0_g1;TRINITY_DN28696_c1_g1;TRINITY_DN3878_c0_g1;TRINITY_DN33184_c0_g1;TRINITY_DN18976_c0_g2;TRINITY_DN27366_c0_g1;TRINITY_DN33949_c0_g3;TRINITY_DN18976_c0_g1;TRINITY_DN36544_c0_g1;TRINITY_DN29585_c0_g1;TRIN…
Organismal Systems	Environmental adaptation	81	TRINITY_DN32589_c0_g2;TRINITY_DN34606_c0_g1;TRINITY_DN14198_c0_g1;TRINITY_DN34967_c1_g3;TRINITY_DN35213_c0_g1;TRINITY_DN18266_c0_g1;TRINITY_DN36544_c0_g1;TRINITY_DN29585_c0_g1;TRINITY_DN13672_c0_g1;TRINITY_DN7791_c0_g1;TRINITY_DN40182_c0_g1;TRINITY_DN43844_c0_g1;TRINITY_DN21248_c0_g1;TRINITY_DN29846_c0_g1;TRINITY_DN35524_c0_g1;TRINITY_DN23393_c0_g1;TRINITY_DN20551_c0_g1;TRINITY_DN12806_c0_g2;TRIN…
Organismal Systems	Development	57	TRINITY_DN32589_c0_g2;TRINITY_DN34967_c1_g3;TRINITY_DN38814_c0_g1;TRINITY_DN9720_c0_g2;TRINITY_DN40060_c0_g1;TRINITY_DN32962_c0_g1;TRINITY_DN43844_c0_g1;TRINITY_DN35524_c0_g1;TRINITY_DN18365_c0_g1;TRINITY_DN32797_c0_g1;TRINITY_DN38570_c0_g1;TRINITY_DN17769_c0_g1;TRINITY_DN34979_c0_g1;TRINITY_DN27350_c0_g1;TRINITY_DN32893_c0_g1;TRINITY_DN34751_c1_g4;TRINITY_DN27322_c0_g4;TRINITY_DN962_c0_g1;TRINIT…
Organismal Systems	Sensory system	45	TRINITY_DN14198_c0_g1;TRINITY_DN36544_c0_g1;TRINITY_DN29585_c0_g1;TRINITY_DN43844_c0_g1;TRINITY_DN35987_c5_g2;TRINITY_DN35524_c0_g1;TRINITY_DN35247_c0_g1;TRINITY_DN17769_c0_g1;TRINITY_DN37310_c0_g1;TRINITY_DN26831_c0_g2;TRINITY_DN35987_c5_g1;TRINITY_DN31937_c0_g1;TRINITY_DN41399_c0_g1;TRINITY_DN26831_c0_g1;TRINITY_DN30029_c0_g2;TRINITY_DN34705_c1_g1;TRINITY_DN18458_c0_g1;TRINITY_DN33679_c1_g1;TRI…
