# Supplementary material for: Comparative transcriptome analysis reveals significant differences in gene expression between pathogens of apple Glomerella leaf spot and apple bitter rot
Source: BMC Genomics. 2022 Mar 31;23:246. doi: 10.1186/s12864-022-08493-w (PMC8969349; doi:10.1186/s12864-022-08493-w)
Supplement: Supplementary file 4 — Additional file 4: Table S5. Gene ontology enrichment of the DEGs of the Colletotrichum aenigma isolate GC20190701 and C. gloeosporioides isolate FL180906. [file 12864_2022_8493_MOESM4_ESM.xlsx]

## Sheet: Table S5
Table S5 Gene ontology enrichment of the DEGs of the Colletotrichum aenigma isolate GC20190701 and C. gloeosporioides isolate FL180906
Category	GO.ID	Term	Up	Down	DEG	Total	Pvalue	FDR	Up_Gene	Down_Gene
BP	GO:0055114	oxidation-reduction process	341	274	615	2300	1.1e-09	7.843e-07	TRINITY_DN11148_c0_g2,TRINITY_DN11786_c0_g1,TRINITY_DN12826_c0_g1,TRINITY_DN13770_c0_g1,TRINITY_DN15509_c0_g1,TRINITY_DN18161_c0_g2,TRINITY_DN18165_c0_g1,TRINITY_DN18453_c0_g1,TRINITY_DN18956_c0_g1,TRINITY_DN19458_c0_g2,TRINITY_DN19800_c0_g1,TRINITY_DN19815_c0_g1,TRINITY_DN19932_c0_g2,TRINITY_DN20345_c0_g1,TRINITY_DN20460_c0_g1,TRINITY_DN20588_c0_g1,TRINITY_DN21441_c0_g1,TRINITY_DN21449_c0_g1,TRI…	TRINITY_DN13273_c0_g1,TRINITY_DN18278_c0_g2,TRINITY_DN18293_c0_g1,TRINITY_DN18399_c0_g1,TRINITY_DN18998_c0_g1,TRINITY_DN19048_c0_g1,TRINITY_DN19075_c0_g1,TRINITY_DN19321_c0_g1,TRINITY_DN19870_c1_g1,TRINITY_DN19898_c0_g1,TRINITY_DN19903_c0_g1,TRINITY_DN20329_c0_g1,TRINITY_DN20377_c0_g1,TRINITY_DN20469_c0_g1,TRINITY_DN20535_c0_g2,TRINITY_DN21357_c0_g1,TRINITY_DN21432_c0_g1,TRINITY_DN21432_c0_g2,TRI…
BP	GO:0032259	methylation	73	45	118	339	3.4e-08	2.02017e-05	TRINITY_DN14794_c0_g1,TRINITY_DN20306_c0_g1,TRINITY_DN21289_c0_g1,TRINITY_DN21869_c0_g2,TRINITY_DN22193_c0_g1,TRINITY_DN22301_c0_g1,TRINITY_DN22839_c0_g1,TRINITY_DN23524_c0_g1,TRINITY_DN24037_c0_g1,TRINITY_DN24165_c0_g1,TRINITY_DN24873_c0_g1,TRINITY_DN25433_c0_g1,TRINITY_DN25531_c0_g1,TRINITY_DN25708_c0_g1,TRINITY_DN25921_c0_g1,TRINITY_DN26417_c0_g1,TRINITY_DN26687_c0_g1,TRINITY_DN26888_c0_g1,TRI…	TRINITY_DN11682_c0_g1,TRINITY_DN1217_c0_g1,TRINITY_DN22456_c0_g1,TRINITY_DN24568_c0_g1,TRINITY_DN24821_c0_g1,TRINITY_DN24847_c0_g2,TRINITY_DN25293_c0_g1,TRINITY_DN25545_c0_g1,TRINITY_DN25758_c0_g1,TRINITY_DN25977_c0_g1,TRINITY_DN26560_c0_g1,TRINITY_DN26603_c0_g1,TRINITY_DN26603_c0_g2,TRINITY_DN26687_c0_g2,TRINITY_DN27057_c0_g1,TRINITY_DN27250_c0_g1,TRINITY_DN27409_c0_g1,TRINITY_DN27491_c0_g1,TRIN…
BP	GO:0009116	nucleoside metabolic process	16	16	32	72	1.9e-05	0.00564458	TRINITY_DN23713_c0_g1,TRINITY_DN27135_c0_g2,TRINITY_DN27331_c0_g1,TRINITY_DN29317_c0_g1,TRINITY_DN29885_c0_g1,TRINITY_DN30150_c1_g3,TRINITY_DN30876_c1_g1,TRINITY_DN31539_c0_g5,TRINITY_DN32859_c0_g2,TRINITY_DN34048_c0_g3,TRINITY_DN34344_c0_g2,TRINITY_DN34436_c0_g1,TRINITY_DN34436_c0_g5,TRINITY_DN35372_c1_g1,TRINITY_DN35436_c1_g2,TRINITY_DN35990_c1_g1	TRINITY_DN17547_c0_g1,TRINITY_DN18916_c0_g2,TRINITY_DN22319_c0_g1,TRINITY_DN25322_c0_g1,TRINITY_DN26612_c0_g1,TRINITY_DN26761_c0_g1,TRINITY_DN27135_c0_g1,TRINITY_DN27422_c0_g1,TRINITY_DN29317_c0_g2,TRINITY_DN34344_c0_g1,TRINITY_DN34436_c0_g2,TRINITY_DN34436_c0_g3,TRINITY_DN35158_c0_g1,TRINITY_DN36232_c7_g4,TRINITY_DN36550_c0_g1,TRINITY_DN36863_c0_g1
BP	GO:1901657	glycosyl compound metabolic process	16	16	32	74	3.7e-05	0.0101465	TRINITY_DN23713_c0_g1,TRINITY_DN27135_c0_g2,TRINITY_DN27331_c0_g1,TRINITY_DN29317_c0_g1,TRINITY_DN29885_c0_g1,TRINITY_DN30150_c1_g3,TRINITY_DN30876_c1_g1,TRINITY_DN31539_c0_g5,TRINITY_DN32859_c0_g2,TRINITY_DN34048_c0_g3,TRINITY_DN34344_c0_g2,TRINITY_DN34436_c0_g1,TRINITY_DN34436_c0_g5,TRINITY_DN35372_c1_g1,TRINITY_DN35436_c1_g2,TRINITY_DN35990_c1_g1	TRINITY_DN17547_c0_g1,TRINITY_DN18916_c0_g2,TRINITY_DN22319_c0_g1,TRINITY_DN25322_c0_g1,TRINITY_DN26612_c0_g1,TRINITY_DN26761_c0_g1,TRINITY_DN27135_c0_g1,TRINITY_DN27422_c0_g1,TRINITY_DN29317_c0_g2,TRINITY_DN34344_c0_g1,TRINITY_DN34436_c0_g2,TRINITY_DN34436_c0_g3,TRINITY_DN35158_c0_g1,TRINITY_DN36232_c7_g4,TRINITY_DN36550_c0_g1,TRINITY_DN36863_c0_g1
BP	GO:0098869	cellular oxidant detoxification	22	23	45	118	5.2e-05	0.0123587	TRINITY_DN22147_c0_g1,TRINITY_DN22883_c0_g1,TRINITY_DN24092_c0_g1,TRINITY_DN24639_c0_g1,TRINITY_DN25045_c0_g1,TRINITY_DN28314_c0_g1,TRINITY_DN30189_c0_g1,TRINITY_DN30704_c0_g1,TRINITY_DN32135_c0_g3,TRINITY_DN32446_c1_g2,TRINITY_DN32828_c0_g3,TRINITY_DN33985_c0_g1,TRINITY_DN34082_c0_g5,TRINITY_DN34103_c1_g1,TRINITY_DN34103_c1_g2,TRINITY_DN34167_c2_g2,TRINITY_DN34167_c5_g6,TRINITY_DN34167_c6_g1,TRI…	TRINITY_DN22734_c0_g1,TRINITY_DN22970_c0_g1,TRINITY_DN23520_c0_g1,TRINITY_DN24425_c0_g1,TRINITY_DN26083_c0_g1,TRINITY_DN26100_c0_g1,TRINITY_DN28902_c0_g2,TRINITY_DN28967_c0_g1,TRINITY_DN28967_c1_g1,TRINITY_DN29309_c0_g1,TRINITY_DN31269_c0_g2,TRINITY_DN32131_c0_g1,TRINITY_DN32135_c0_g5,TRINITY_DN32955_c1_g2,TRINITY_DN33444_c0_g2,TRINITY_DN34167_c3_g4,TRINITY_DN34167_c4_g1,TRINITY_DN34167_c4_g2,TRI…
BP	GO:0009636	response to toxic substance	22	24	46	123	7.6e-05	0.013547	TRINITY_DN22147_c0_g1,TRINITY_DN22883_c0_g1,TRINITY_DN24092_c0_g1,TRINITY_DN24639_c0_g1,TRINITY_DN25045_c0_g1,TRINITY_DN28314_c0_g1,TRINITY_DN30189_c0_g1,TRINITY_DN30704_c0_g1,TRINITY_DN32135_c0_g3,TRINITY_DN32446_c1_g2,TRINITY_DN32828_c0_g3,TRINITY_DN33985_c0_g1,TRINITY_DN34082_c0_g5,TRINITY_DN34103_c1_g1,TRINITY_DN34103_c1_g2,TRINITY_DN34167_c2_g2,TRINITY_DN34167_c5_g6,TRINITY_DN34167_c6_g1,TRI…	TRINITY_DN22734_c0_g1,TRINITY_DN22970_c0_g1,TRINITY_DN23520_c0_g1,TRINITY_DN24425_c0_g1,TRINITY_DN26083_c0_g1,TRINITY_DN26100_c0_g1,TRINITY_DN27085_c0_g1,TRINITY_DN28902_c0_g2,TRINITY_DN28967_c0_g1,TRINITY_DN28967_c1_g1,TRINITY_DN29309_c0_g1,TRINITY_DN31269_c0_g2,TRINITY_DN32131_c0_g1,TRINITY_DN32135_c0_g5,TRINITY_DN32955_c1_g2,TRINITY_DN33444_c0_g2,TRINITY_DN34167_c3_g4,TRINITY_DN34167_c4_g1,TRI…
BP	GO:0097237	cellular response to toxic substance	22	24	46	123	7.6e-05	0.013547	TRINITY_DN22147_c0_g1,TRINITY_DN22883_c0_g1,TRINITY_DN24092_c0_g1,TRINITY_DN24639_c0_g1,TRINITY_DN25045_c0_g1,TRINITY_DN28314_c0_g1,TRINITY_DN30189_c0_g1,TRINITY_DN30704_c0_g1,TRINITY_DN32135_c0_g3,TRINITY_DN32446_c1_g2,TRINITY_DN32828_c0_g3,TRINITY_DN33985_c0_g1,TRINITY_DN34082_c0_g5,TRINITY_DN34103_c1_g1,TRINITY_DN34103_c1_g2,TRINITY_DN34167_c2_g2,TRINITY_DN34167_c5_g6,TRINITY_DN34167_c6_g1,TRI…	TRINITY_DN22734_c0_g1,TRINITY_DN22970_c0_g1,TRINITY_DN23520_c0_g1,TRINITY_DN24425_c0_g1,TRINITY_DN26083_c0_g1,TRINITY_DN26100_c0_g1,TRINITY_DN27085_c0_g1,TRINITY_DN28902_c0_g2,TRINITY_DN28967_c0_g1,TRINITY_DN28967_c1_g1,TRINITY_DN29309_c0_g1,TRINITY_DN31269_c0_g2,TRINITY_DN32131_c0_g1,TRINITY_DN32135_c0_g5,TRINITY_DN32955_c1_g2,TRINITY_DN33444_c0_g2,TRINITY_DN34167_c3_g4,TRINITY_DN34167_c4_g1,TRI…
BP	GO:0098754	detoxification	22	24	46	123	7.6e-05	0.013547	TRINITY_DN22147_c0_g1,TRINITY_DN22883_c0_g1,TRINITY_DN24092_c0_g1,TRINITY_DN24639_c0_g1,TRINITY_DN25045_c0_g1,TRINITY_DN28314_c0_g1,TRINITY_DN30189_c0_g1,TRINITY_DN30704_c0_g1,TRINITY_DN32135_c0_g3,TRINITY_DN32446_c1_g2,TRINITY_DN32828_c0_g3,TRINITY_DN33985_c0_g1,TRINITY_DN34082_c0_g5,TRINITY_DN34103_c1_g1,TRINITY_DN34103_c1_g2,TRINITY_DN34167_c2_g2,TRINITY_DN34167_c5_g6,TRINITY_DN34167_c6_g1,TRI…	TRINITY_DN22734_c0_g1,TRINITY_DN22970_c0_g1,TRINITY_DN23520_c0_g1,TRINITY_DN24425_c0_g1,TRINITY_DN26083_c0_g1,TRINITY_DN26100_c0_g1,TRINITY_DN27085_c0_g1,TRINITY_DN28902_c0_g2,TRINITY_DN28967_c0_g1,TRINITY_DN28967_c1_g1,TRINITY_DN29309_c0_g1,TRINITY_DN31269_c0_g2,TRINITY_DN32131_c0_g1,TRINITY_DN32135_c0_g5,TRINITY_DN32955_c1_g2,TRINITY_DN33444_c0_g2,TRINITY_DN34167_c3_g4,TRINITY_DN34167_c4_g1,TRI…
BP	GO:1990748	cellular detoxification	22	24	46	123	7.6e-05	0.013547	TRINITY_DN22147_c0_g1,TRINITY_DN22883_c0_g1,TRINITY_DN24092_c0_g1,TRINITY_DN24639_c0_g1,TRINITY_DN25045_c0_g1,TRINITY_DN28314_c0_g1,TRINITY_DN30189_c0_g1,TRINITY_DN30704_c0_g1,TRINITY_DN32135_c0_g3,TRINITY_DN32446_c1_g2,TRINITY_DN32828_c0_g3,TRINITY_DN33985_c0_g1,TRINITY_DN34082_c0_g5,TRINITY_DN34103_c1_g1,TRINITY_DN34103_c1_g2,TRINITY_DN34167_c2_g2,TRINITY_DN34167_c5_g6,TRINITY_DN34167_c6_g1,TRI…	TRINITY_DN22734_c0_g1,TRINITY_DN22970_c0_g1,TRINITY_DN23520_c0_g1,TRINITY_DN24425_c0_g1,TRINITY_DN26083_c0_g1,TRINITY_DN26100_c0_g1,TRINITY_DN27085_c0_g1,TRINITY_DN28902_c0_g2,TRINITY_DN28967_c0_g1,TRINITY_DN28967_c1_g1,TRINITY_DN29309_c0_g1,TRINITY_DN31269_c0_g2,TRINITY_DN32131_c0_g1,TRINITY_DN32135_c0_g5,TRINITY_DN32955_c1_g2,TRINITY_DN33444_c0_g2,TRINITY_DN34167_c3_g4,TRINITY_DN34167_c4_g1,TRI…
BP	GO:0007166	cell surface receptor signaling pathway	6	1	7	9	0.0006	0.0792222	TRINITY_DN22294_c0_g1,TRINITY_DN23481_c0_g1,TRINITY_DN24491_c0_g1,TRINITY_DN32930_c0_g2,TRINITY_DN33424_c0_g3,TRINITY_DN33826_c0_g1	TRINITY_DN22621_c0_g1
BP	GO:0055085	transmembrane transport	207	153	360	1426	0.0012	0.133958	TRINITY_DN10116_c0_g2,TRINITY_DN11218_c0_g1,TRINITY_DN15509_c0_g1,TRINITY_DN15698_c0_g1,TRINITY_DN16424_c0_g1,TRINITY_DN17388_c0_g2,TRINITY_DN17975_c0_g1,TRINITY_DN18952_c0_g1,TRINITY_DN19644_c0_g1,TRINITY_DN21428_c1_g1,TRINITY_DN21760_c0_g1,TRINITY_DN22305_c0_g1,TRINITY_DN22318_c0_g1,TRINITY_DN22510_c0_g1,TRINITY_DN23237_c0_g1,TRINITY_DN23415_c0_g1,TRINITY_DN23430_c0_g1,TRINITY_DN23533_c0_g1,TRI…	TRINITY_DN11852_c0_g1,TRINITY_DN14274_c0_g1,TRINITY_DN15406_c0_g1,TRINITY_DN18806_c0_g1,TRINITY_DN19023_c0_g1,TRINITY_DN19182_c0_g1,TRINITY_DN20550_c0_g1,TRINITY_DN21701_c0_g1,TRINITY_DN22005_c0_g1,TRINITY_DN22171_c0_g1,TRINITY_DN22300_c0_g1,TRINITY_DN22560_c0_g1,TRINITY_DN22588_c0_g1,TRINITY_DN22853_c0_g1,TRINITY_DN23005_c0_g1,TRINITY_DN23109_c0_g1,TRINITY_DN23163_c0_g1,TRINITY_DN23307_c0_g1,TRI…
BP	GO:0006468	protein phosphorylation	59	42	101	348	0.0012	0.133958	TRINITY_DN19856_c0_g1,TRINITY_DN19856_c0_g2,TRINITY_DN2043_c0_g1,TRINITY_DN20460_c0_g1,TRINITY_DN21814_c0_g1,TRINITY_DN22030_c0_g1,TRINITY_DN22843_c0_g1,TRINITY_DN22906_c0_g1,TRINITY_DN23089_c0_g1,TRINITY_DN23380_c0_g1,TRINITY_DN23445_c0_g1,TRINITY_DN23742_c0_g1,TRINITY_DN23900_c0_g1,TRINITY_DN24086_c0_g1,TRINITY_DN24254_c0_g1,TRINITY_DN24254_c0_g2,TRINITY_DN24258_c0_g1,TRINITY_DN24385_c0_g1,TRIN…	TRINITY_DN13391_c0_g1,TRINITY_DN19028_c0_g1,TRINITY_DN22134_c0_g1,TRINITY_DN22392_c0_g1,TRINITY_DN22777_c0_g1,TRINITY_DN22876_c0_g1,TRINITY_DN23012_c0_g1,TRINITY_DN23646_c0_g1,TRINITY_DN24087_c0_g1,TRINITY_DN24634_c0_g1,TRINITY_DN24810_c0_g1,TRINITY_DN24861_c0_g1,TRINITY_DN25020_c0_g1,TRINITY_DN25185_c0_g1,TRINITY_DN25195_c0_g1,TRINITY_DN25239_c0_g1,TRINITY_DN25718_c0_g1,TRINITY_DN25769_c0_g1,TRI…
BP	GO:0006979	response to oxidative stress	22	21	43	134	0.0045	0.364602	TRINITY_DN22815_c0_g1,TRINITY_DN22883_c0_g1,TRINITY_DN24092_c0_g1,TRINITY_DN24639_c0_g1,TRINITY_DN24727_c0_g1,TRINITY_DN25045_c0_g1,TRINITY_DN25446_c0_g2,TRINITY_DN25704_c0_g1,TRINITY_DN25937_c0_g1,TRINITY_DN26087_c0_g1,TRINITY_DN30704_c0_g1,TRINITY_DN32446_c1_g2,TRINITY_DN33985_c0_g1,TRINITY_DN34082_c0_g5,TRINITY_DN34103_c1_g1,TRINITY_DN34103_c1_g2,TRINITY_DN34167_c2_g2,TRINITY_DN34167_c5_g6,TRI…	TRINITY_DN22734_c0_g1,TRINITY_DN22970_c0_g1,TRINITY_DN23520_c0_g1,TRINITY_DN24425_c0_g1,TRINITY_DN26083_c0_g1,TRINITY_DN27928_c0_g1,TRINITY_DN28967_c0_g1,TRINITY_DN28967_c1_g1,TRINITY_DN29112_c0_g1,TRINITY_DN29309_c0_g1,TRINITY_DN31269_c0_g2,TRINITY_DN32131_c0_g1,TRINITY_DN34167_c3_g4,TRINITY_DN34167_c4_g1,TRINITY_DN34167_c4_g2,TRINITY_DN35011_c2_g1,TRINITY_DN35331_c0_g2,TRINITY_DN35616_c0_g1,TRI…
BP	GO:0006278	RNA-dependent DNA biosynthetic process	14	0	14	32	0.005	0.379782	TRINITY_DN25267_c0_g1,TRINITY_DN25616_c0_g1,TRINITY_DN29374_c1_g9,TRINITY_DN30308_c0_g5,TRINITY_DN33395_c1_g1,TRINITY_DN33395_c1_g2,TRINITY_DN33395_c1_g5,TRINITY_DN34565_c1_g7,TRINITY_DN35434_c0_g1,TRINITY_DN35434_c0_g2,TRINITY_DN35434_c0_g3,TRINITY_DN35434_c0_g4,TRINITY_DN35434_c0_g5,TRINITY_DN36295_c3_g1	-
BP	GO:0019933	cAMP-mediated signaling	4	2	6	9	0.0052	0.379782	TRINITY_DN21814_c0_g1,TRINITY_DN25704_c0_g1,TRINITY_DN25937_c0_g1,TRINITY_DN35954_c4_g1	TRINITY_DN25234_c0_g1,TRINITY_DN36265_c2_g1
BP	GO:0019935	cyclic-nucleotide-mediated signaling	4	2	6	9	0.0052	0.379782	TRINITY_DN21814_c0_g1,TRINITY_DN25704_c0_g1,TRINITY_DN25937_c0_g1,TRINITY_DN35954_c4_g1	TRINITY_DN25234_c0_g1,TRINITY_DN36265_c2_g1
BP	GO:0042990	regulation of transcription factor import into nucleus	3	3	6	9	0.0052	0.379782	TRINITY_DN25704_c0_g1,TRINITY_DN25937_c0_g1,TRINITY_DN26613_c0_g1	TRINITY_DN26955_c0_g1,TRINITY_DN26955_c0_g2,TRINITY_DN36265_c2_g1
BP	GO:0070887	cellular response to chemical stimulus	41	34	75	264	0.0086	0.51548	TRINITY_DN21814_c0_g1,TRINITY_DN22147_c0_g1,TRINITY_DN22815_c0_g1,TRINITY_DN22883_c0_g1,TRINITY_DN23669_c0_g1,TRINITY_DN24085_c0_g1,TRINITY_DN24092_c0_g1,TRINITY_DN24572_c0_g1,TRINITY_DN24639_c0_g1,TRINITY_DN24727_c0_g1,TRINITY_DN25014_c0_g1,TRINITY_DN25045_c0_g1,TRINITY_DN25446_c0_g2,TRINITY_DN25704_c0_g1,TRINITY_DN25937_c0_g1,TRINITY_DN26006_c0_g2,TRINITY_DN26087_c0_g1,TRINITY_DN26141_c0_g1,TRI…	TRINITY_DN22734_c0_g1,TRINITY_DN22970_c0_g1,TRINITY_DN23520_c0_g1,TRINITY_DN24023_c0_g1,TRINITY_DN24196_c0_g1,TRINITY_DN24425_c0_g1,TRINITY_DN25976_c0_g1,TRINITY_DN26083_c0_g1,TRINITY_DN26100_c0_g1,TRINITY_DN26577_c0_g1,TRINITY_DN27085_c0_g1,TRINITY_DN28902_c0_g2,TRINITY_DN28967_c0_g1,TRINITY_DN28967_c1_g1,TRINITY_DN29112_c0_g1,TRINITY_DN29309_c0_g1,TRINITY_DN31082_c0_g1,TRINITY_DN31269_c0_g2,TRI…
BP	GO:0005975	carbohydrate metabolic process	110	70	180	698	0.009	0.51548	TRINITY_DN21088_c0_g1,TRINITY_DN21328_c0_g1,TRINITY_DN23156_c0_g1,TRINITY_DN23422_c0_g1,TRINITY_DN23818_c0_g1,TRINITY_DN23912_c0_g1,TRINITY_DN23938_c0_g1,TRINITY_DN23949_c0_g1,TRINITY_DN23959_c0_g1,TRINITY_DN23971_c0_g1,TRINITY_DN23971_c0_g2,TRINITY_DN24062_c0_g1,TRINITY_DN24117_c0_g1,TRINITY_DN24232_c0_g1,TRINITY_DN24265_c0_g1,TRINITY_DN24374_c0_g1,TRINITY_DN24374_c0_g2,TRINITY_DN24443_c0_g1,TRI…	TRINITY_DN18957_c0_g1,TRINITY_DN21807_c0_g1,TRINITY_DN22272_c0_g1,TRINITY_DN22865_c0_g1,TRINITY_DN22916_c0_g1,TRINITY_DN23393_c0_g1,TRINITY_DN23676_c0_g1,TRINITY_DN23780_c0_g1,TRINITY_DN23933_c0_g1,TRINITY_DN24023_c0_g1,TRINITY_DN24058_c0_g1,TRINITY_DN24058_c1_g1,TRINITY_DN24196_c0_g1,TRINITY_DN25316_c0_g1,TRINITY_DN25574_c0_g1,TRINITY_DN26278_c0_g1,TRINITY_DN26321_c0_g1,TRINITY_DN26407_c0_g1,TRI…
BP	GO:0043949	regulation of cAMP-mediated signaling	3	1	4	5	0.0098	0.51548	TRINITY_DN25704_c0_g1,TRINITY_DN25937_c0_g1,TRINITY_DN35954_c4_g1	TRINITY_DN36265_c2_g1
BP	GO:0006171	cAMP biosynthetic process	6	0	6	10	0.0105	0.51548	TRINITY_DN21814_c0_g1,TRINITY_DN22344_c0_g1,TRINITY_DN23384_c0_g1,TRINITY_DN25451_c0_g1,TRINITY_DN25907_c0_g1,TRINITY_DN35954_c4_g1	-
BP	GO:0009187	cyclic nucleotide metabolic process	6	0	6	10	0.0105	0.51548	TRINITY_DN21814_c0_g1,TRINITY_DN22344_c0_g1,TRINITY_DN23384_c0_g1,TRINITY_DN25451_c0_g1,TRINITY_DN25907_c0_g1,TRINITY_DN35954_c4_g1	-
BP	GO:0009190	cyclic nucleotide biosynthetic process	6	0	6	10	0.0105	0.51548	TRINITY_DN21814_c0_g1,TRINITY_DN22344_c0_g1,TRINITY_DN23384_c0_g1,TRINITY_DN25451_c0_g1,TRINITY_DN25907_c0_g1,TRINITY_DN35954_c4_g1	-
BP	GO:0042306	regulation of protein import into nucleus	3	3	6	10	0.0105	0.51548	TRINITY_DN25704_c0_g1,TRINITY_DN25937_c0_g1,TRINITY_DN26613_c0_g1	TRINITY_DN26955_c0_g1,TRINITY_DN26955_c0_g2,TRINITY_DN36265_c2_g1
BP	GO:0046058	cAMP metabolic process	6	0	6	10	0.0105	0.51548	TRINITY_DN21814_c0_g1,TRINITY_DN22344_c0_g1,TRINITY_DN23384_c0_g1,TRINITY_DN25451_c0_g1,TRINITY_DN25907_c0_g1,TRINITY_DN35954_c4_g1	-
BP	GO:0052652	cyclic purine nucleotide metabolic process	6	0	6	10	0.0105	0.51548	TRINITY_DN21814_c0_g1,TRINITY_DN22344_c0_g1,TRINITY_DN23384_c0_g1,TRINITY_DN25451_c0_g1,TRINITY_DN25907_c0_g1,TRINITY_DN35954_c4_g1	-
BP	GO:1904589	regulation of protein import	3	3	6	10	0.0105	0.51548	TRINITY_DN25704_c0_g1,TRINITY_DN25937_c0_g1,TRINITY_DN26613_c0_g1	TRINITY_DN26955_c0_g1,TRINITY_DN26955_c0_g2,TRINITY_DN36265_c2_g1
BP	GO:0010848	regulation of chromatin disassembly	2	1	3	3	0.0107	0.51548	TRINITY_DN25704_c0_g1,TRINITY_DN25937_c0_g1	TRINITY_DN36265_c2_g1
BP	GO:0070919	production of siRNA involved in chromatin silencing by small RNA	3	0	3	3	0.0107	0.51548	TRINITY_DN27100_c0_g1,TRINITY_DN27100_c0_g2,TRINITY_DN30885_c0_g1	-
BP	GO:0100019	regulation of cAMP-mediated signaling by transcription from RNA polymerase II promoter	2	1	3	3	0.0107	0.51548	TRINITY_DN25704_c0_g1,TRINITY_DN25937_c0_g1	TRINITY_DN36265_c2_g1
BP	GO:1900391	regulation of cAMP-mediated signaling by regulation of transcription from RNA polymerase II promoter	2	1	3	3	0.0107	0.51548	TRINITY_DN25704_c0_g1,TRINITY_DN25937_c0_g1	TRINITY_DN36265_c2_g1
BP	GO:1902629	regulation of mRNA stability involved in cellular response to UV	2	1	3	3	0.0107	0.51548	TRINITY_DN25704_c0_g1,TRINITY_DN25937_c0_g1	TRINITY_DN36265_c2_g1
BP	GO:1903642	regulation of recombination hotspot binding	2	1	3	3	0.0107	0.51548	TRINITY_DN25704_c0_g1,TRINITY_DN25937_c0_g1	TRINITY_DN36265_c2_g1
BP	GO:1903643	positive regulation of recombination hotspot binding	2	1	3	3	0.0107	0.51548	TRINITY_DN25704_c0_g1,TRINITY_DN25937_c0_g1	TRINITY_DN36265_c2_g1
BP	GO:0030001	metal ion transport	19	18	37	123	0.0232	0.89499	TRINITY_DN22305_c0_g1,TRINITY_DN22869_c0_g1,TRINITY_DN25811_c0_g1,TRINITY_DN25943_c0_g1,TRINITY_DN25954_c0_g1,TRINITY_DN26740_c1_g1,TRINITY_DN26876_c0_g1,TRINITY_DN27205_c0_g3,TRINITY_DN27380_c0_g4,TRINITY_DN29146_c0_g3,TRINITY_DN30234_c0_g1,TRINITY_DN30295_c0_g1,TRINITY_DN30305_c0_g1,TRINITY_DN31012_c0_g2,TRINITY_DN32080_c0_g4,TRINITY_DN34927_c0_g1,TRINITY_DN35279_c0_g1,TRINITY_DN36035_c2_g2,TRI…	TRINITY_DN19023_c0_g1,TRINITY_DN23307_c0_g1,TRINITY_DN23547_c0_g1,TRINITY_DN26395_c0_g1,TRINITY_DN26576_c0_g1,TRINITY_DN26876_c0_g2,TRINITY_DN27397_c0_g1,TRINITY_DN30078_c0_g1,TRINITY_DN30305_c0_g3,TRINITY_DN31012_c0_g3,TRINITY_DN31531_c0_g1,TRINITY_DN32080_c0_g5,TRINITY_DN32908_c1_g2,TRINITY_DN34088_c0_g1,TRINITY_DN34927_c0_g2,TRINITY_DN35928_c14_g3,TRINITY_DN36285_c4_g2,TRINITY_DN36285_c4_g5
BP	GO:0006662	glycerol ether metabolic process	2	2	4	6	0.0242	0.89499	TRINITY_DN30333_c1_g2,TRINITY_DN30510_c0_g5	TRINITY_DN30333_c1_g3,TRINITY_DN30510_c0_g6
BP	GO:1903828	negative regulation of cellular protein localization	2	2	4	6	0.0242	0.89499	TRINITY_DN26613_c0_g1,TRINITY_DN32126_c1_g1	TRINITY_DN26955_c0_g1,TRINITY_DN26955_c0_g2
BP	GO:1902531	regulation of intracellular signal transduction	20	6	26	82	0.0275	0.89499	TRINITY_DN23765_c0_g1,TRINITY_DN24254_c0_g1,TRINITY_DN24254_c0_g2,TRINITY_DN24268_c0_g1,TRINITY_DN24385_c0_g1,TRINITY_DN24386_c0_g1,TRINITY_DN24686_c0_g1,TRINITY_DN24711_c0_g1,TRINITY_DN25065_c0_g1,TRINITY_DN25404_c0_g1,TRINITY_DN25476_c0_g1,TRINITY_DN25516_c0_g1,TRINITY_DN25588_c0_g1,TRINITY_DN25704_c0_g1,TRINITY_DN25735_c0_g1,TRINITY_DN25896_c0_g1,TRINITY_DN25937_c0_g1,TRINITY_DN26170_c0_g1,TRI…	TRINITY_DN22671_c0_g1,TRINITY_DN23646_c0_g1,TRINITY_DN25365_c0_g1,TRINITY_DN26668_c0_g1,TRINITY_DN27020_c0_g1,TRINITY_DN36265_c2_g1
BP	GO:0048211	Golgi vesicle docking	3	2	5	9	0.0295	0.89499	TRINITY_DN22716_c0_g2,TRINITY_DN23779_c0_g1,TRINITY_DN24197_c0_g1	TRINITY_DN25657_c0_g1,TRINITY_DN25681_c0_g1
BP	GO:0048280	vesicle fusion with Golgi apparatus	3	2	5	9	0.0295	0.89499	TRINITY_DN22716_c0_g2,TRINITY_DN23779_c0_g1,TRINITY_DN24197_c0_g1	TRINITY_DN25657_c0_g1,TRINITY_DN25681_c0_g1
BP	GO:0019932	second-messenger-mediated signaling	5	2	7	15	0.0303	0.89499	TRINITY_DN21814_c0_g1,TRINITY_DN25442_c0_g1,TRINITY_DN25704_c0_g1,TRINITY_DN25937_c0_g1,TRINITY_DN35954_c4_g1	TRINITY_DN25234_c0_g1,TRINITY_DN36265_c2_g1
BP	GO:0031098	stress-activated protein kinase signaling cascade	5	2	7	15	0.0303	0.89499	TRINITY_DN24254_c0_g1,TRINITY_DN24254_c0_g2,TRINITY_DN24385_c0_g1,TRINITY_DN25704_c0_g1,TRINITY_DN25937_c0_g1	TRINITY_DN23646_c0_g1,TRINITY_DN36265_c2_g1
BP	GO:0032011	ARF protein signal transduction	5	2	7	15	0.0303	0.89499	TRINITY_DN23765_c0_g1,TRINITY_DN24386_c0_g1,TRINITY_DN25065_c0_g1,TRINITY_DN25896_c0_g1,TRINITY_DN26170_c0_g1	TRINITY_DN22671_c0_g1,TRINITY_DN26668_c0_g1
BP	GO:0032012	regulation of ARF protein signal transduction	5	2	7	15	0.0303	0.89499	TRINITY_DN23765_c0_g1,TRINITY_DN24386_c0_g1,TRINITY_DN25065_c0_g1,TRINITY_DN25896_c0_g1,TRINITY_DN26170_c0_g1	TRINITY_DN22671_c0_g1,TRINITY_DN26668_c0_g1
BP	GO:0051403	stress-activated MAPK cascade	5	2	7	15	0.0303	0.89499	TRINITY_DN24254_c0_g1,TRINITY_DN24254_c0_g2,TRINITY_DN24385_c0_g1,TRINITY_DN25704_c0_g1,TRINITY_DN25937_c0_g1	TRINITY_DN23646_c0_g1,TRINITY_DN36265_c2_g1
BP	GO:0000303	response to superoxide	1	5	6	12	0.0309	0.89499	TRINITY_DN24639_c0_g1	TRINITY_DN28967_c0_g1,TRINITY_DN28967_c1_g1,TRINITY_DN35331_c0_g2,TRINITY_DN36394_c2_g2,TRINITY_DN36394_c2_g3
BP	GO:0000305	response to oxygen radical	1	5	6	12	0.0309	0.89499	TRINITY_DN24639_c0_g1	TRINITY_DN28967_c0_g1,TRINITY_DN28967_c1_g1,TRINITY_DN35331_c0_g2,TRINITY_DN36394_c2_g2,TRINITY_DN36394_c2_g3
BP	GO:0019430	removal of superoxide radicals	1	5	6	12	0.0309	0.89499	TRINITY_DN24639_c0_g1	TRINITY_DN28967_c0_g1,TRINITY_DN28967_c1_g1,TRINITY_DN35331_c0_g2,TRINITY_DN36394_c2_g2,TRINITY_DN36394_c2_g3
BP	GO:0071450	cellular response to oxygen radical	1	5	6	12	0.0309	0.89499	TRINITY_DN24639_c0_g1	TRINITY_DN28967_c0_g1,TRINITY_DN28967_c1_g1,TRINITY_DN35331_c0_g2,TRINITY_DN36394_c2_g2,TRINITY_DN36394_c2_g3
BP	GO:0071451	cellular response to superoxide	1	5	6	12	0.0309	0.89499	TRINITY_DN24639_c0_g1	TRINITY_DN28967_c0_g1,TRINITY_DN28967_c1_g1,TRINITY_DN35331_c0_g2,TRINITY_DN36394_c2_g2,TRINITY_DN36394_c2_g3
BP	GO:0007155	cell adhesion	12	7	19	57	0.0333	0.89499	TRINITY_DN22399_c0_g1,TRINITY_DN22923_c0_g1,TRINITY_DN24005_c1_g3,TRINITY_DN24142_c0_g1,TRINITY_DN24243_c0_g1,TRINITY_DN24967_c0_g1,TRINITY_DN25228_c0_g1,TRINITY_DN25447_c0_g3,TRINITY_DN25597_c0_g2,TRINITY_DN27073_c0_g1,TRINITY_DN31797_c0_g4,TRINITY_DN36417_c2_g1	TRINITY_DN22631_c0_g1,TRINITY_DN24140_c0_g1,TRINITY_DN24929_c0_g1,TRINITY_DN24967_c0_g2,TRINITY_DN25231_c0_g1,TRINITY_DN25597_c0_g1,TRINITY_DN26262_c0_g1
BP	GO:0022610	biological adhesion	12	7	19	57	0.0333	0.89499	TRINITY_DN22399_c0_g1,TRINITY_DN22923_c0_g1,TRINITY_DN24005_c1_g3,TRINITY_DN24142_c0_g1,TRINITY_DN24243_c0_g1,TRINITY_DN24967_c0_g1,TRINITY_DN25228_c0_g1,TRINITY_DN25447_c0_g3,TRINITY_DN25597_c0_g2,TRINITY_DN27073_c0_g1,TRINITY_DN31797_c0_g4,TRINITY_DN36417_c2_g1	TRINITY_DN22631_c0_g1,TRINITY_DN24140_c0_g1,TRINITY_DN24929_c0_g1,TRINITY_DN24967_c0_g2,TRINITY_DN25231_c0_g1,TRINITY_DN25597_c0_g1,TRINITY_DN26262_c0_g1
BP	GO:0000186	activation of MAPKK activity	3	0	3	4	0.0359	0.89499	TRINITY_DN24254_c0_g1,TRINITY_DN24254_c0_g2,TRINITY_DN24385_c0_g1	-
BP	GO:0006498	N-terminal protein lipidation	2	1	3	4	0.0359	0.89499	TRINITY_DN23595_c0_g1,TRINITY_DN25215_c0_g1	TRINITY_DN28495_c0_g2
BP	GO:0006499	N-terminal protein myristoylation	2	1	3	4	0.0359	0.89499	TRINITY_DN23595_c0_g1,TRINITY_DN25215_c0_g1	TRINITY_DN28495_c0_g2
BP	GO:0015689	molybdate ion transport	1	2	3	4	0.0359	0.89499	TRINITY_DN30010_c1_g1	TRINITY_DN23391_c0_g1,TRINITY_DN25820_c0_g1
BP	GO:0015785	UDP-galactose transport	2	1	3	4	0.0359	0.89499	TRINITY_DN23237_c0_g1,TRINITY_DN25530_c1_g1	TRINITY_DN25530_c0_g1
BP	GO:0018377	protein myristoylation	2	1	3	4	0.0359	0.89499	TRINITY_DN23595_c0_g1,TRINITY_DN25215_c0_g1	TRINITY_DN28495_c0_g2
BP	GO:0032387	negative regulation of intracellular transport	1	2	3	4	0.0359	0.89499	TRINITY_DN26613_c0_g1	TRINITY_DN26955_c0_g1,TRINITY_DN26955_c0_g2
BP	GO:0036283	positive regulation of transcription factor import into nucleus in response to oxidative stress	2	1	3	4	0.0359	0.89499	TRINITY_DN25704_c0_g1,TRINITY_DN25937_c0_g1	TRINITY_DN36265_c2_g1
BP	GO:0042308	negative regulation of protein import into nucleus	1	2	3	4	0.0359	0.89499	TRINITY_DN26613_c0_g1	TRINITY_DN26955_c0_g1,TRINITY_DN26955_c0_g2
BP	GO:0042992	negative regulation of transcription factor import into nucleus	1	2	3	4	0.0359	0.89499	TRINITY_DN26613_c0_g1	TRINITY_DN26955_c0_g1,TRINITY_DN26955_c0_g2
BP	GO:0046823	negative regulation of nucleocytoplasmic transport	1	2	3	4	0.0359	0.89499	TRINITY_DN26613_c0_g1	TRINITY_DN26955_c0_g1,TRINITY_DN26955_c0_g2
BP	GO:0051224	negative regulation of protein transport	1	2	3	4	0.0359	0.89499	TRINITY_DN26613_c0_g1	TRINITY_DN26955_c0_g1,TRINITY_DN26955_c0_g2
BP	GO:0072334	UDP-galactose transmembrane transport	2	1	3	4	0.0359	0.89499	TRINITY_DN23237_c0_g1,TRINITY_DN25530_c1_g1	TRINITY_DN25530_c0_g1
BP	GO:0090317	negative regulation of intracellular protein transport	1	2	3	4	0.0359	0.89499	TRINITY_DN26613_c0_g1	TRINITY_DN26955_c0_g1,TRINITY_DN26955_c0_g2
BP	GO:0097624	UDP-galactose transmembrane import into Golgi lumen	2	1	3	4	0.0359	0.89499	TRINITY_DN23237_c0_g1,TRINITY_DN25530_c1_g1	TRINITY_DN25530_c0_g1
BP	GO:1900181	negative regulation of protein localization to nucleus	1	2	3	4	0.0359	0.89499	TRINITY_DN26613_c0_g1	TRINITY_DN26955_c0_g1,TRINITY_DN26955_c0_g2
BP	GO:1904590	negative regulation of protein import	1	2	3	4	0.0359	0.89499	TRINITY_DN26613_c0_g1	TRINITY_DN26955_c0_g1,TRINITY_DN26955_c0_g2
BP	GO:1904950	negative regulation of establishment of protein localization	1	2	3	4	0.0359	0.89499	TRINITY_DN26613_c0_g1	TRINITY_DN26955_c0_g1,TRINITY_DN26955_c0_g2
BP	GO:1990263	MAPK cascade in response to starvation	2	1	3	4	0.0359	0.89499	TRINITY_DN25704_c0_g1,TRINITY_DN25937_c0_g1	TRINITY_DN36265_c2_g1
BP	GO:0006771	riboflavin metabolic process	4	0	4	7	0.0466	0.943562	TRINITY_DN22719_c0_g1,TRINITY_DN28177_c0_g1,TRINITY_DN30824_c0_g1,TRINITY_DN34705_c2_g3	-
BP	GO:0009231	riboflavin biosynthetic process	4	0	4	7	0.0466	0.943562	TRINITY_DN22719_c0_g1,TRINITY_DN28177_c0_g1,TRINITY_DN30824_c0_g1,TRINITY_DN34705_c2_g3	-
BP	GO:0031050	dsRNA fragmentation	3	1	4	7	0.0466	0.943562	TRINITY_DN27100_c0_g1,TRINITY_DN27100_c0_g2,TRINITY_DN30885_c0_g1	TRINITY_DN33227_c0_g4
BP	GO:0042726	flavin-containing compound metabolic process	4	0	4	7	0.0466	0.943562	TRINITY_DN22719_c0_g1,TRINITY_DN28177_c0_g1,TRINITY_DN30824_c0_g1,TRINITY_DN34705_c2_g3	-
BP	GO:0042727	flavin-containing compound biosynthetic process	4	0	4	7	0.0466	0.943562	TRINITY_DN22719_c0_g1,TRINITY_DN28177_c0_g1,TRINITY_DN30824_c0_g1,TRINITY_DN34705_c2_g3	-
BP	GO:0043331	response to dsRNA	3	1	4	7	0.0466	0.943562	TRINITY_DN27100_c0_g1,TRINITY_DN27100_c0_g2,TRINITY_DN30885_c0_g1	TRINITY_DN33227_c0_g4
BP	GO:0070918	production of small RNA involved in gene silencing by RNA	3	1	4	7	0.0466	0.943562	TRINITY_DN27100_c0_g1,TRINITY_DN27100_c0_g2,TRINITY_DN30885_c0_g1	TRINITY_DN33227_c0_g4
BP	GO:0071359	cellular response to dsRNA	3	1	4	7	0.0466	0.943562	TRINITY_DN27100_c0_g1,TRINITY_DN27100_c0_g2,TRINITY_DN30885_c0_g1	TRINITY_DN33227_c0_g4
BP	GO:0005984	disaccharide metabolic process	1	5	6	13	0.0468	0.943562	TRINITY_DN24443_c0_g1	TRINITY_DN22916_c0_g1,TRINITY_DN24023_c0_g1,TRINITY_DN24196_c0_g1,TRINITY_DN25574_c0_g1,TRINITY_DN31082_c0_g1
BP	GO:0015074	DNA integration	6	0	6	13	0.0468	0.943562	TRINITY_DN30637_c0_g4,TRINITY_DN30975_c0_g1,TRINITY_DN32392_c0_g3,TRINITY_DN33564_c1_g1,TRINITY_DN33564_c2_g4,TRINITY_DN34466_c0_g1	-
BP	GO:0006817	phosphate ion transport	2	3	5	10	0.0485	0.943562	TRINITY_DN30931_c2_g1,TRINITY_DN30931_c2_g4	TRINITY_DN25365_c0_g1,TRINITY_DN30931_c2_g2,TRINITY_DN31956_c0_g1
BP	GO:0018904	ether metabolic process	2	3	5	10	0.0485	0.943562	TRINITY_DN30333_c1_g2,TRINITY_DN30510_c0_g5	TRINITY_DN30333_c1_g3,TRINITY_DN30510_c0_g6,TRINITY_DN42899_c0_g1
BP	GO:0007623	circadian rhythm	1	1	2	2	0.0487	0.943562	TRINITY_DN27146_c0_g1	TRINITY_DN27146_c0_g2
BP	GO:0008614	pyridoxine metabolic process	1	1	2	2	0.0487	0.943562	TRINITY_DN27175_c0_g3	TRINITY_DN27175_c0_g1
BP	GO:0008615	pyridoxine biosynthetic process	1	1	2	2	0.0487	0.943562	TRINITY_DN27175_c0_g3	TRINITY_DN27175_c0_g1
BP	GO:0034080	CENP-A containing nucleosome assembly	2	0	2	2	0.0487	0.943562	TRINITY_DN33709_c0_g1,TRINITY_DN34648_c0_g1	-
BP	GO:0048511	rhythmic process	1	1	2	2	0.0487	0.943562	TRINITY_DN27146_c0_g1	TRINITY_DN27146_c0_g2
BP	GO:2000479	regulation of cAMP-dependent protein kinase activity	2	0	2	2	0.0487	0.943562	TRINITY_DN21814_c0_g1,TRINITY_DN35954_c4_g1	-
MF	GO:0008168	methyltransferase activity	73	44	117	324	6.4e-08	3.25943e-05	TRINITY_DN14794_c0_g1,TRINITY_DN20306_c0_g1,TRINITY_DN21289_c0_g1,TRINITY_DN21869_c0_g2,TRINITY_DN22193_c0_g1,TRINITY_DN22301_c0_g1,TRINITY_DN22839_c0_g1,TRINITY_DN23524_c0_g1,TRINITY_DN24037_c0_g1,TRINITY_DN24165_c0_g1,TRINITY_DN24873_c0_g1,TRINITY_DN25433_c0_g1,TRINITY_DN25531_c0_g1,TRINITY_DN25708_c0_g1,TRINITY_DN25921_c0_g1,TRINITY_DN26417_c0_g1,TRINITY_DN26687_c0_g1,TRINITY_DN26888_c0_g1,TRI…	TRINITY_DN11682_c0_g1,TRINITY_DN1217_c0_g1,TRINITY_DN22456_c0_g1,TRINITY_DN24568_c0_g1,TRINITY_DN24821_c0_g1,TRINITY_DN24847_c0_g2,TRINITY_DN25293_c0_g1,TRINITY_DN25545_c0_g1,TRINITY_DN25758_c0_g1,TRINITY_DN25977_c0_g1,TRINITY_DN26560_c0_g1,TRINITY_DN26603_c0_g1,TRINITY_DN26603_c0_g2,TRINITY_DN26687_c0_g2,TRINITY_DN27057_c0_g1,TRINITY_DN27250_c0_g1,TRINITY_DN27409_c0_g1,TRINITY_DN27491_c0_g1,TRIN…
MF	GO:0016741	transferase activity, transferring one-carbon groups	74	46	120	338	1.3e-07	5.79313e-05	TRINITY_DN14794_c0_g1,TRINITY_DN20306_c0_g1,TRINITY_DN21289_c0_g1,TRINITY_DN21869_c0_g2,TRINITY_DN22193_c0_g1,TRINITY_DN22301_c0_g1,TRINITY_DN22839_c0_g1,TRINITY_DN23524_c0_g1,TRINITY_DN24037_c0_g1,TRINITY_DN24165_c0_g1,TRINITY_DN24873_c0_g1,TRINITY_DN24943_c0_g2,TRINITY_DN25433_c0_g1,TRINITY_DN25531_c0_g1,TRINITY_DN25708_c0_g1,TRINITY_DN25921_c0_g1,TRINITY_DN26417_c0_g1,TRINITY_DN26687_c0_g1,TRI…	TRINITY_DN11682_c0_g1,TRINITY_DN1217_c0_g1,TRINITY_DN22456_c0_g1,TRINITY_DN24568_c0_g1,TRINITY_DN24821_c0_g1,TRINITY_DN24847_c0_g2,TRINITY_DN25293_c0_g1,TRINITY_DN25545_c0_g1,TRINITY_DN25758_c0_g1,TRINITY_DN25977_c0_g1,TRINITY_DN26560_c0_g1,TRINITY_DN26603_c0_g1,TRINITY_DN26603_c0_g2,TRINITY_DN26687_c0_g2,TRINITY_DN27057_c0_g1,TRINITY_DN27250_c0_g1,TRINITY_DN27295_c0_g1,TRINITY_DN27409_c0_g1,TRIN…
MF	GO:0016491	oxidoreductase activity	347	278	625	2348	5.5e-06	0.00217861	TRINITY_DN11148_c0_g2,TRINITY_DN11786_c0_g1,TRINITY_DN12826_c0_g1,TRINITY_DN13770_c0_g1,TRINITY_DN15509_c0_g1,TRINITY_DN18161_c0_g2,TRINITY_DN18165_c0_g1,TRINITY_DN18453_c0_g1,TRINITY_DN18956_c0_g1,TRINITY_DN19458_c0_g2,TRINITY_DN19800_c0_g1,TRINITY_DN19815_c0_g1,TRINITY_DN19932_c0_g2,TRINITY_DN20345_c0_g1,TRINITY_DN20460_c0_g1,TRINITY_DN20588_c0_g1,TRINITY_DN21441_c0_g1,TRINITY_DN21449_c0_g1,TRI…	TRINITY_DN13273_c0_g1,TRINITY_DN18278_c0_g2,TRINITY_DN18293_c0_g1,TRINITY_DN18399_c0_g1,TRINITY_DN18998_c0_g1,TRINITY_DN19048_c0_g1,TRINITY_DN19075_c0_g1,TRINITY_DN19321_c0_g1,TRINITY_DN19870_c1_g1,TRINITY_DN19898_c0_g1,TRINITY_DN19903_c0_g1,TRINITY_DN20077_c0_g1,TRINITY_DN20329_c0_g1,TRINITY_DN20377_c0_g1,TRINITY_DN20469_c0_g1,TRINITY_DN20535_c0_g2,TRINITY_DN21357_c0_g1,TRINITY_DN21432_c0_g1,TRI…
MF	GO:0050660	flavin adenine dinucleotide binding	88	60	148	466	8.7e-06	0.00281959	TRINITY_DN11148_c0_g2,TRINITY_DN12826_c0_g1,TRINITY_DN18165_c0_g1,TRINITY_DN18453_c0_g1,TRINITY_DN19800_c0_g1,TRINITY_DN20460_c0_g1,TRINITY_DN21441_c0_g1,TRINITY_DN22054_c0_g1,TRINITY_DN22856_c0_g1,TRINITY_DN22896_c0_g1,TRINITY_DN23312_c0_g1,TRINITY_DN23468_c0_g1,TRINITY_DN23666_c0_g1,TRINITY_DN23890_c0_g1,TRINITY_DN24092_c0_g1,TRINITY_DN24193_c0_g1,TRINITY_DN24444_c0_g1,TRINITY_DN25268_c0_g1,TRI…	TRINITY_DN13273_c0_g1,TRINITY_DN19898_c0_g1,TRINITY_DN21432_c0_g1,TRINITY_DN21432_c0_g2,TRINITY_DN21850_c0_g1,TRINITY_DN22255_c0_g1,TRINITY_DN22871_c0_g1,TRINITY_DN23590_c1_g1,TRINITY_DN23774_c0_g1,TRINITY_DN24407_c0_g1,TRINITY_DN24673_c0_g1,TRINITY_DN25453_c0_g1,TRINITY_DN25453_c1_g1,TRINITY_DN26031_c0_g1,TRINITY_DN26359_c0_g1,TRINITY_DN27108_c0_g1,TRINITY_DN27153_c0_g2,TRINITY_DN27233_c0_g1,TRI…
MF	GO:0003824	catalytic activity	1134	786	1920	7949	4.7e-05	0.0119682	TRINITY_DN10110_c0_g1,TRINITY_DN10110_c0_g2,TRINITY_DN11064_c0_g1,TRINITY_DN11148_c0_g2,TRINITY_DN11494_c0_g1,TRINITY_DN11786_c0_g1,TRINITY_DN12826_c0_g1,TRINITY_DN13770_c0_g1,TRINITY_DN14464_c0_g1,TRINITY_DN14464_c0_g2,TRINITY_DN14794_c0_g1,TRINITY_DN15509_c0_g1,TRINITY_DN15948_c0_g1,TRINITY_DN16929_c0_g1,TRINITY_DN17792_c0_g2,TRINITY_DN18161_c0_g2,TRINITY_DN18165_c0_g1,TRINITY_DN18320_c0_g1,TRI…	TRINITY_DN10421_c0_g1,TRINITY_DN11015_c0_g1,TRINITY_DN11682_c0_g1,TRINITY_DN1217_c0_g1,TRINITY_DN13273_c0_g1,TRINITY_DN13391_c0_g1,TRINITY_DN14912_c0_g1,TRINITY_DN16493_c0_g1,TRINITY_DN17547_c0_g1,TRINITY_DN18173_c0_g2,TRINITY_DN18278_c0_g2,TRINITY_DN18293_c0_g1,TRINITY_DN18399_c0_g1,TRINITY_DN18878_c0_g1,TRINITY_DN18916_c0_g2,TRINITY_DN18957_c0_g1,TRINITY_DN18977_c0_g1,TRINITY_DN18998_c0_g1,TRIN…
MF	GO:0048037	cofactor binding	140	110	250	875	6.3e-05	0.013547	TRINITY_DN11148_c0_g2,TRINITY_DN12826_c0_g1,TRINITY_DN18165_c0_g1,TRINITY_DN18453_c0_g1,TRINITY_DN19800_c0_g1,TRINITY_DN20460_c0_g1,TRINITY_DN21441_c0_g1,TRINITY_DN22054_c0_g1,TRINITY_DN22059_c0_g1,TRINITY_DN22449_c0_g1,TRINITY_DN22774_c0_g1,TRINITY_DN22816_c0_g1,TRINITY_DN22856_c0_g1,TRINITY_DN22896_c0_g1,TRINITY_DN23312_c0_g1,TRINITY_DN23352_c0_g1,TRINITY_DN23375_c0_g1,TRINITY_DN23468_c0_g1,TRI…	TRINITY_DN13273_c0_g1,TRINITY_DN19898_c0_g1,TRINITY_DN21432_c0_g1,TRINITY_DN21432_c0_g2,TRINITY_DN21807_c0_g1,TRINITY_DN21850_c0_g1,TRINITY_DN22255_c0_g1,TRINITY_DN22272_c0_g1,TRINITY_DN22558_c0_g1,TRINITY_DN22720_c0_g1,TRINITY_DN22871_c0_g1,TRINITY_DN23300_c0_g1,TRINITY_DN23590_c1_g1,TRINITY_DN23708_c0_g1,TRINITY_DN23774_c0_g1,TRINITY_DN24407_c0_g1,TRINITY_DN24519_c0_g1,TRINITY_DN24568_c0_g1,TRI…
MF	GO:0004523	RNA-DNA hybrid ribonuclease activity	11	2	13	21	0.00016	0.0259273	TRINITY_DN29374_c1_g9,TRINITY_DN30308_c0_g5,TRINITY_DN33395_c1_g1,TRINITY_DN33395_c1_g2,TRINITY_DN33395_c1_g5,TRINITY_DN35434_c0_g1,TRINITY_DN35434_c0_g2,TRINITY_DN35434_c0_g3,TRINITY_DN35434_c0_g4,TRINITY_DN35434_c0_g5,TRINITY_DN36295_c3_g1	TRINITY_DN32474_c0_g3,TRINITY_DN35098_c0_g1
MF	GO:0016209	antioxidant activity	22	24	46	121	0.00016	0.0259273	TRINITY_DN22147_c0_g1,TRINITY_DN22883_c0_g1,TRINITY_DN24092_c0_g1,TRINITY_DN24639_c0_g1,TRINITY_DN25045_c0_g1,TRINITY_DN28314_c0_g1,TRINITY_DN30189_c0_g1,TRINITY_DN30704_c0_g1,TRINITY_DN32135_c0_g3,TRINITY_DN32446_c1_g2,TRINITY_DN32828_c0_g3,TRINITY_DN33985_c0_g1,TRINITY_DN34082_c0_g5,TRINITY_DN34103_c1_g1,TRINITY_DN34103_c1_g2,TRINITY_DN34167_c2_g2,TRINITY_DN34167_c5_g6,TRINITY_DN34167_c6_g1,TRI…	TRINITY_DN22734_c0_g1,TRINITY_DN22970_c0_g1,TRINITY_DN23520_c0_g1,TRINITY_DN24425_c0_g1,TRINITY_DN25839_c0_g1,TRINITY_DN26083_c0_g1,TRINITY_DN26100_c0_g1,TRINITY_DN28902_c0_g2,TRINITY_DN28967_c0_g1,TRINITY_DN28967_c1_g1,TRINITY_DN29309_c0_g1,TRINITY_DN31269_c0_g2,TRINITY_DN32131_c0_g1,TRINITY_DN32135_c0_g5,TRINITY_DN32955_c1_g2,TRINITY_DN33444_c0_g2,TRINITY_DN34167_c3_g4,TRINITY_DN34167_c4_g1,TRI…
MF	GO:0050662	coenzyme binding	110	80	190	656	0.00023	0.03565	TRINITY_DN11148_c0_g2,TRINITY_DN12826_c0_g1,TRINITY_DN18165_c0_g1,TRINITY_DN18453_c0_g1,TRINITY_DN19800_c0_g1,TRINITY_DN20460_c0_g1,TRINITY_DN21441_c0_g1,TRINITY_DN22054_c0_g1,TRINITY_DN22059_c0_g1,TRINITY_DN22774_c0_g1,TRINITY_DN22816_c0_g1,TRINITY_DN22856_c0_g1,TRINITY_DN22896_c0_g1,TRINITY_DN23312_c0_g1,TRINITY_DN23352_c0_g1,TRINITY_DN23375_c0_g1,TRINITY_DN23468_c0_g1,TRINITY_DN23666_c0_g1,TRI…	TRINITY_DN13273_c0_g1,TRINITY_DN19898_c0_g1,TRINITY_DN21432_c0_g1,TRINITY_DN21432_c0_g2,TRINITY_DN21850_c0_g1,TRINITY_DN22255_c0_g1,TRINITY_DN22272_c0_g1,TRINITY_DN22558_c0_g1,TRINITY_DN22871_c0_g1,TRINITY_DN23590_c1_g1,TRINITY_DN23708_c0_g1,TRINITY_DN23774_c0_g1,TRINITY_DN24407_c0_g1,TRINITY_DN24673_c0_g1,TRINITY_DN25013_c0_g1,TRINITY_DN25453_c0_g1,TRINITY_DN25453_c1_g1,TRINITY_DN25930_c0_g2,TRI…
MF	GO:0016684	oxidoreductase activity, acting on peroxide as acceptor	20	19	39	101	0.00034	0.0505042	TRINITY_DN22147_c0_g1,TRINITY_DN22883_c0_g1,TRINITY_DN25045_c0_g1,TRINITY_DN28314_c0_g1,TRINITY_DN30189_c0_g1,TRINITY_DN30704_c0_g1,TRINITY_DN32135_c0_g3,TRINITY_DN32446_c1_g2,TRINITY_DN32828_c0_g3,TRINITY_DN33985_c0_g1,TRINITY_DN34082_c0_g5,TRINITY_DN34103_c1_g1,TRINITY_DN34103_c1_g2,TRINITY_DN34167_c2_g2,TRINITY_DN34167_c5_g6,TRINITY_DN34167_c6_g1,TRINITY_DN34167_c8_g1,TRINITY_DN34479_c0_g3,TRI…	TRINITY_DN22734_c0_g1,TRINITY_DN22970_c0_g1,TRINITY_DN23520_c0_g1,TRINITY_DN24425_c0_g1,TRINITY_DN25839_c0_g1,TRINITY_DN26083_c0_g1,TRINITY_DN26100_c0_g1,TRINITY_DN28902_c0_g2,TRINITY_DN29309_c0_g1,TRINITY_DN31269_c0_g2,TRINITY_DN32131_c0_g1,TRINITY_DN32135_c0_g5,TRINITY_DN32955_c1_g2,TRINITY_DN33444_c0_g2,TRINITY_DN34167_c3_g4,TRINITY_DN34167_c4_g1,TRINITY_DN34167_c4_g2,TRINITY_DN34479_c0_g2,TRI…
MF	GO:0004180	carboxypeptidase activity	18	9	27	63	0.0004	0.05704	TRINITY_DN23862_c0_g1,TRINITY_DN24154_c0_g1,TRINITY_DN24858_c0_g1,TRINITY_DN26485_c0_g1,TRINITY_DN26485_c0_g2,TRINITY_DN28578_c1_g1,TRINITY_DN29311_c0_g1,TRINITY_DN29344_c1_g1,TRINITY_DN29647_c0_g1,TRINITY_DN31069_c0_g1,TRINITY_DN32917_c0_g2,TRINITY_DN33429_c0_g1,TRINITY_DN33429_c1_g1,TRINITY_DN34128_c0_g1,TRINITY_DN34219_c0_g1,TRINITY_DN35871_c2_g3,TRINITY_DN36348_c7_g3,TRINITY_DN36348_c7_g7	TRINITY_DN24387_c0_g1,TRINITY_DN24777_c0_g1,TRINITY_DN26611_c0_g1,TRINITY_DN28603_c0_g1,TRINITY_DN29392_c0_g1,TRINITY_DN31608_c0_g2,TRINITY_DN33468_c1_g1,TRINITY_DN33602_c0_g2,TRINITY_DN37549_c0_g1
MF	GO:0016891	endoribonuclease activity, producing 5'-phosphomonoesters	13	5	18	37	0.0006	0.0792222	TRINITY_DN29374_c1_g9,TRINITY_DN30308_c0_g5,TRINITY_DN30885_c0_g1,TRINITY_DN32019_c1_g5,TRINITY_DN33395_c1_g1,TRINITY_DN33395_c1_g2,TRINITY_DN33395_c1_g5,TRINITY_DN35434_c0_g1,TRINITY_DN35434_c0_g2,TRINITY_DN35434_c0_g3,TRINITY_DN35434_c0_g4,TRINITY_DN35434_c0_g5,TRINITY_DN36295_c3_g1	TRINITY_DN23633_c0_g1,TRINITY_DN32019_c1_g4,TRINITY_DN32065_c1_g3,TRINITY_DN32474_c0_g3,TRINITY_DN35098_c0_g1
MF	GO:0016832	aldehyde-lyase activity	8	4	12	21	0.00081	0.100803	TRINITY_DN23938_c0_g1,TRINITY_DN23971_c0_g1,TRINITY_DN23971_c0_g2,TRINITY_DN24126_c0_g1,TRINITY_DN24223_c0_g1,TRINITY_DN24232_c0_g1,TRINITY_DN24876_c0_g1,TRINITY_DN41932_c0_g1	TRINITY_DN27902_c0_g2,TRINITY_DN28088_c0_g1,TRINITY_DN32887_c0_g1,TRINITY_DN36390_c10_g2
MF	GO:0030248	cellulose binding	9	7	16	32	0.00082	0.100803	TRINITY_DN26236_c0_g1,TRINITY_DN26481_c0_g1,TRINITY_DN28319_c0_g2,TRINITY_DN29451_c0_g1,TRINITY_DN30086_c0_g1,TRINITY_DN32604_c0_g2,TRINITY_DN32817_c0_g1,TRINITY_DN34256_c0_g1,TRINITY_DN35833_c1_g1	TRINITY_DN31882_c0_g1,TRINITY_DN32053_c0_g1,TRINITY_DN32778_c2_g3,TRINITY_DN32778_c2_g5,TRINITY_DN33904_c0_g1,TRINITY_DN35446_c1_g1,TRINITY_DN35770_c3_g2
MF	GO:0004672	protein kinase activity	52	41	93	302	0.00121	0.133958	TRINITY_DN19856_c0_g1,TRINITY_DN19856_c0_g2,TRINITY_DN2043_c0_g1,TRINITY_DN20460_c0_g1,TRINITY_DN22030_c0_g1,TRINITY_DN22843_c0_g1,TRINITY_DN22906_c0_g1,TRINITY_DN23089_c0_g1,TRINITY_DN23380_c0_g1,TRINITY_DN23445_c0_g1,TRINITY_DN23742_c0_g1,TRINITY_DN23900_c0_g1,TRINITY_DN23999_c0_g1,TRINITY_DN24086_c0_g1,TRINITY_DN24254_c0_g1,TRINITY_DN24254_c0_g2,TRINITY_DN24258_c0_g1,TRINITY_DN24385_c0_g1,TRIN…	TRINITY_DN13391_c0_g1,TRINITY_DN19028_c0_g1,TRINITY_DN22134_c0_g1,TRINITY_DN22392_c0_g1,TRINITY_DN22777_c0_g1,TRINITY_DN22876_c0_g1,TRINITY_DN23646_c0_g1,TRINITY_DN24087_c0_g1,TRINITY_DN24634_c0_g1,TRINITY_DN24810_c0_g1,TRINITY_DN24861_c0_g1,TRINITY_DN25020_c0_g1,TRINITY_DN25185_c0_g1,TRINITY_DN25195_c0_g1,TRINITY_DN25239_c0_g1,TRINITY_DN25718_c0_g1,TRINITY_DN25769_c0_g1,TRINITY_DN25772_c0_g1,TRI…
MF	GO:0004601	peroxidase activity	18	16	34	90	0.00124	0.133958	TRINITY_DN22147_c0_g1,TRINITY_DN22883_c0_g1,TRINITY_DN25045_c0_g1,TRINITY_DN30189_c0_g1,TRINITY_DN30704_c0_g1,TRINITY_DN32446_c1_g2,TRINITY_DN32828_c0_g3,TRINITY_DN33985_c0_g1,TRINITY_DN34082_c0_g5,TRINITY_DN34103_c1_g1,TRINITY_DN34103_c1_g2,TRINITY_DN34167_c2_g2,TRINITY_DN34167_c5_g6,TRINITY_DN34167_c6_g1,TRINITY_DN34167_c8_g1,TRINITY_DN34479_c0_g3,TRINITY_DN36294_c3_g1,TRINITY_DN36294_c3_g4	TRINITY_DN22734_c0_g1,TRINITY_DN22970_c0_g1,TRINITY_DN23520_c0_g1,TRINITY_DN24425_c0_g1,TRINITY_DN25839_c0_g1,TRINITY_DN26083_c0_g1,TRINITY_DN28902_c0_g2,TRINITY_DN29309_c0_g1,TRINITY_DN31269_c0_g2,TRINITY_DN32131_c0_g1,TRINITY_DN33444_c0_g2,TRINITY_DN34167_c3_g4,TRINITY_DN34167_c4_g1,TRINITY_DN34167_c4_g2,TRINITY_DN34479_c0_g2,TRINITY_DN35616_c0_g1
MF	GO:0003964	RNA-directed DNA polymerase activity	14	0	14	28	0.00173	0.174497	TRINITY_DN25267_c0_g1,TRINITY_DN25616_c0_g1,TRINITY_DN29374_c1_g9,TRINITY_DN30308_c0_g5,TRINITY_DN33395_c1_g1,TRINITY_DN33395_c1_g2,TRINITY_DN33395_c1_g5,TRINITY_DN34565_c1_g7,TRINITY_DN35434_c0_g1,TRINITY_DN35434_c0_g2,TRINITY_DN35434_c0_g3,TRINITY_DN35434_c0_g4,TRINITY_DN35434_c0_g5,TRINITY_DN36295_c3_g1	-
MF	GO:0016893	endonuclease activity, active with either ribo- or deoxyribonucleic acids and producing 5'-phosphomonoesters	14	5	19	43	0.00183	0.174497	TRINITY_DN29374_c1_g9,TRINITY_DN30308_c0_g5,TRINITY_DN30885_c0_g1,TRINITY_DN32019_c1_g5,TRINITY_DN33395_c1_g1,TRINITY_DN33395_c1_g2,TRINITY_DN33395_c1_g5,TRINITY_DN35434_c0_g1,TRINITY_DN35434_c0_g2,TRINITY_DN35434_c0_g3,TRINITY_DN35434_c0_g4,TRINITY_DN35434_c0_g5,TRINITY_DN35725_c2_g1,TRINITY_DN36295_c3_g1	TRINITY_DN23633_c0_g1,TRINITY_DN32019_c1_g4,TRINITY_DN32065_c1_g3,TRINITY_DN32474_c0_g3,TRINITY_DN35098_c0_g1
MF	GO:0001871	pattern binding	9	7	16	34	0.00186	0.174497	TRINITY_DN26236_c0_g1,TRINITY_DN26481_c0_g1,TRINITY_DN28319_c0_g2,TRINITY_DN29451_c0_g1,TRINITY_DN30086_c0_g1,TRINITY_DN32604_c0_g2,TRINITY_DN32817_c0_g1,TRINITY_DN34256_c0_g1,TRINITY_DN35833_c1_g1	TRINITY_DN31882_c0_g1,TRINITY_DN32053_c0_g1,TRINITY_DN32778_c2_g3,TRINITY_DN32778_c2_g5,TRINITY_DN33904_c0_g1,TRINITY_DN35446_c1_g1,TRINITY_DN35770_c3_g2
MF	GO:0030247	polysaccharide binding	9	7	16	34	0.00186	0.174497	TRINITY_DN26236_c0_g1,TRINITY_DN26481_c0_g1,TRINITY_DN28319_c0_g2,TRINITY_DN29451_c0_g1,TRINITY_DN30086_c0_g1,TRINITY_DN32604_c0_g2,TRINITY_DN32817_c0_g1,TRINITY_DN34256_c0_g1,TRINITY_DN35833_c1_g1	TRINITY_DN31882_c0_g1,TRINITY_DN32053_c0_g1,TRINITY_DN32778_c2_g3,TRINITY_DN32778_c2_g5,TRINITY_DN33904_c0_g1,TRINITY_DN35446_c1_g1,TRINITY_DN35770_c3_g2
MF	GO:0046914	transition metal ion binding	247	185	432	1670	0.00263	0.240409	TRINITY_DN10110_c0_g1,TRINITY_DN10110_c0_g2,TRINITY_DN11786_c0_g1,TRINITY_DN13770_c0_g1,TRINITY_DN18646_c0_g1,TRINITY_DN18956_c0_g1,TRINITY_DN19815_c0_g1,TRINITY_DN19932_c0_g2,TRINITY_DN20345_c0_g1,TRINITY_DN20588_c0_g1,TRINITY_DN21020_c0_g1,TRINITY_DN21476_c0_g1,TRINITY_DN21712_c0_g1,TRINITY_DN21912_c0_g2,TRINITY_DN22059_c0_g1,TRINITY_DN22323_c0_g1,TRINITY_DN22372_c0_g1,TRINITY_DN22523_c0_g1,TRI…	TRINITY_DN18278_c0_g2,TRINITY_DN18293_c0_g1,TRINITY_DN18998_c0_g1,TRINITY_DN19321_c0_g1,TRINITY_DN19870_c1_g1,TRINITY_DN20329_c0_g1,TRINITY_DN20377_c0_g1,TRINITY_DN20469_c0_g1,TRINITY_DN20612_c0_g2,TRINITY_DN21066_c0_g1,TRINITY_DN21357_c0_g1,TRINITY_DN21712_c0_g2,TRINITY_DN22139_c0_g1,TRINITY_DN22153_c0_g1,TRINITY_DN22165_c0_g1,TRINITY_DN22585_c0_g1,TRINITY_DN22698_c0_g1,TRINITY_DN22734_c0_g1,TRI…
MF	GO:0016773	phosphotransferase activity, alcohol group as acceptor	66	48	114	391	0.00307	0.273614	TRINITY_DN19856_c0_g1,TRINITY_DN19856_c0_g2,TRINITY_DN2043_c0_g1,TRINITY_DN20460_c0_g1,TRINITY_DN22030_c0_g1,TRINITY_DN22719_c0_g1,TRINITY_DN22843_c0_g1,TRINITY_DN22906_c0_g1,TRINITY_DN23089_c0_g1,TRINITY_DN23380_c0_g1,TRINITY_DN23445_c0_g1,TRINITY_DN23713_c0_g1,TRINITY_DN23742_c0_g1,TRINITY_DN23900_c0_g1,TRINITY_DN23999_c0_g1,TRINITY_DN24086_c0_g1,TRINITY_DN24254_c0_g1,TRINITY_DN24254_c0_g2,TRIN…	TRINITY_DN13391_c0_g1,TRINITY_DN19028_c0_g1,TRINITY_DN22134_c0_g1,TRINITY_DN22392_c0_g1,TRINITY_DN22777_c0_g1,TRINITY_DN22876_c0_g1,TRINITY_DN22970_c0_g1,TRINITY_DN23393_c0_g1,TRINITY_DN23520_c0_g1,TRINITY_DN23646_c0_g1,TRINITY_DN24058_c0_g1,TRINITY_DN24058_c1_g1,TRINITY_DN24087_c0_g1,TRINITY_DN24425_c0_g1,TRINITY_DN24634_c0_g1,TRINITY_DN24810_c0_g1,TRINITY_DN24861_c0_g1,TRINITY_DN25020_c0_g1,TRI…
MF	GO:0020037	heme binding	73	60	133	465	0.00315	0.273896	TRINITY_DN11786_c0_g1,TRINITY_DN13770_c0_g1,TRINITY_DN18956_c0_g1,TRINITY_DN19815_c0_g1,TRINITY_DN19932_c0_g2,TRINITY_DN20588_c0_g1,TRINITY_DN21912_c0_g2,TRINITY_DN22603_c0_g2,TRINITY_DN22883_c0_g1,TRINITY_DN24322_c0_g1,TRINITY_DN24556_c0_g1,TRINITY_DN24556_c0_g2,TRINITY_DN24879_c0_g1,TRINITY_DN24890_c0_g1,TRINITY_DN24922_c0_g1,TRINITY_DN25045_c0_g1,TRINITY_DN25339_c0_g1,TRINITY_DN26036_c0_g1,TRI…	TRINITY_DN18278_c0_g2,TRINITY_DN19321_c0_g1,TRINITY_DN20469_c0_g1,TRINITY_DN22165_c0_g1,TRINITY_DN22603_c0_g1,TRINITY_DN22734_c0_g1,TRINITY_DN22970_c0_g1,TRINITY_DN23069_c0_g1,TRINITY_DN23116_c0_g1,TRINITY_DN23173_c0_g1,TRINITY_DN23198_c0_g3,TRINITY_DN23520_c0_g1,TRINITY_DN24425_c0_g1,TRINITY_DN24546_c0_g1,TRINITY_DN24645_c0_g1,TRINITY_DN25669_c0_g1,TRINITY_DN26083_c0_g1,TRINITY_DN26450_c0_g1,TRI…
MF	GO:0004497	monooxygenase activity	78	49	127	442	0.00324	0.275014	TRINITY_DN11786_c0_g1,TRINITY_DN13770_c0_g1,TRINITY_DN18956_c0_g1,TRINITY_DN19932_c0_g2,TRINITY_DN20588_c0_g1,TRINITY_DN21912_c0_g2,TRINITY_DN22384_c0_g1,TRINITY_DN22856_c0_g1,TRINITY_DN22883_c0_g1,TRINITY_DN22896_c0_g1,TRINITY_DN23312_c0_g1,TRINITY_DN23890_c0_g1,TRINITY_DN24444_c0_g1,TRINITY_DN24556_c0_g1,TRINITY_DN24556_c0_g2,TRINITY_DN24922_c0_g1,TRINITY_DN25339_c0_g1,TRINITY_DN25413_c0_g1,TRI…	TRINITY_DN18278_c0_g2,TRINITY_DN19321_c0_g1,TRINITY_DN20469_c0_g1,TRINITY_DN21432_c0_g1,TRINITY_DN21432_c0_g2,TRINITY_DN22165_c0_g1,TRINITY_DN23069_c0_g1,TRINITY_DN23116_c0_g1,TRINITY_DN23173_c0_g1,TRINITY_DN24645_c0_g1,TRINITY_DN24673_c0_g1,TRINITY_DN26450_c0_g1,TRINITY_DN27157_c0_g1,TRINITY_DN27274_c0_g1,TRINITY_DN27308_c0_g1,TRINITY_DN27418_c0_g1,TRINITY_DN27709_c0_g1,TRINITY_DN28031_c0_g2,TRI…
MF	GO:0046906	tetrapyrrole binding	73	60	133	466	0.00342	0.283542	TRINITY_DN11786_c0_g1,TRINITY_DN13770_c0_g1,TRINITY_DN18956_c0_g1,TRINITY_DN19815_c0_g1,TRINITY_DN19932_c0_g2,TRINITY_DN20588_c0_g1,TRINITY_DN21912_c0_g2,TRINITY_DN22603_c0_g2,TRINITY_DN22883_c0_g1,TRINITY_DN24322_c0_g1,TRINITY_DN24556_c0_g1,TRINITY_DN24556_c0_g2,TRINITY_DN24879_c0_g1,TRINITY_DN24890_c0_g1,TRINITY_DN24922_c0_g1,TRINITY_DN25045_c0_g1,TRINITY_DN25339_c0_g1,TRINITY_DN26036_c0_g1,TRI…	TRINITY_DN18278_c0_g2,TRINITY_DN19321_c0_g1,TRINITY_DN20469_c0_g1,TRINITY_DN22165_c0_g1,TRINITY_DN22603_c0_g1,TRINITY_DN22734_c0_g1,TRINITY_DN22970_c0_g1,TRINITY_DN23069_c0_g1,TRINITY_DN23116_c0_g1,TRINITY_DN23173_c0_g1,TRINITY_DN23198_c0_g3,TRINITY_DN23520_c0_g1,TRINITY_DN24425_c0_g1,TRINITY_DN24546_c0_g1,TRINITY_DN24645_c0_g1,TRINITY_DN25669_c0_g1,TRINITY_DN26083_c0_g1,TRINITY_DN26450_c0_g1,TRI…
MF	GO:0071949	FAD binding	28	15	43	129	0.00522	0.379782	TRINITY_DN11148_c0_g2,TRINITY_DN12826_c0_g1,TRINITY_DN18453_c0_g1,TRINITY_DN19800_c0_g1,TRINITY_DN20460_c0_g1,TRINITY_DN22054_c0_g1,TRINITY_DN24193_c0_g1,TRINITY_DN24444_c0_g1,TRINITY_DN26359_c0_g2,TRINITY_DN27472_c0_g1,TRINITY_DN28065_c0_g1,TRINITY_DN28420_c0_g2,TRINITY_DN28932_c0_g1,TRINITY_DN29448_c0_g1,TRINITY_DN29543_c0_g2,TRINITY_DN29543_c1_g2,TRINITY_DN29628_c0_g1,TRINITY_DN29953_c0_g1,TRI…	TRINITY_DN19898_c0_g1,TRINITY_DN21850_c0_g1,TRINITY_DN26359_c0_g1,TRINITY_DN28065_c0_g2,TRINITY_DN28890_c0_g1,TRINITY_DN28983_c0_g1,TRINITY_DN29096_c0_g1,TRINITY_DN29202_c0_g1,TRINITY_DN30222_c0_g2,TRINITY_DN30445_c0_g1,TRINITY_DN30539_c0_g1,TRINITY_DN31169_c0_g1,TRINITY_DN31625_c0_g1,TRINITY_DN34577_c0_g1,TRINITY_DN40036_c0_g1
MF	GO:0046873	metal ion transmembrane transporter activity	18	18	36	105	0.0061	0.43493	TRINITY_DN22305_c0_g1,TRINITY_DN25943_c0_g1,TRINITY_DN25954_c0_g1,TRINITY_DN26740_c1_g1,TRINITY_DN26876_c0_g1,TRINITY_DN27380_c0_g4,TRINITY_DN29146_c0_g3,TRINITY_DN30234_c0_g1,TRINITY_DN30295_c0_g1,TRINITY_DN30305_c0_g1,TRINITY_DN31012_c0_g2,TRINITY_DN32048_c0_g2,TRINITY_DN32080_c0_g4,TRINITY_DN34927_c0_g1,TRINITY_DN34993_c2_g2,TRINITY_DN35279_c0_g1,TRINITY_DN36035_c2_g2,TRINITY_DN36278_c7_g1	TRINITY_DN19023_c0_g1,TRINITY_DN23307_c0_g1,TRINITY_DN23547_c0_g1,TRINITY_DN26395_c0_g1,TRINITY_DN26576_c0_g1,TRINITY_DN26876_c0_g2,TRINITY_DN27397_c0_g1,TRINITY_DN30078_c0_g1,TRINITY_DN30305_c0_g3,TRINITY_DN31012_c0_g3,TRINITY_DN31531_c0_g1,TRINITY_DN32080_c0_g5,TRINITY_DN32908_c1_g2,TRINITY_DN34927_c0_g2,TRINITY_DN34993_c2_g1,TRINITY_DN35928_c14_g3,TRINITY_DN36285_c4_g2,TRINITY_DN36285_c4_g5
MF	GO:0016740	transferase activity	308	210	518	2048	0.00638	0.441253	TRINITY_DN14794_c0_g1,TRINITY_DN17792_c0_g2,TRINITY_DN18320_c0_g1,TRINITY_DN18356_c0_g1,TRINITY_DN19426_c0_g1,TRINITY_DN19501_c0_g2,TRINITY_DN19800_c0_g1,TRINITY_DN19831_c0_g1,TRINITY_DN19856_c0_g1,TRINITY_DN19856_c0_g2,TRINITY_DN20306_c0_g1,TRINITY_DN2043_c0_g1,TRINITY_DN20460_c0_g1,TRINITY_DN21051_c0_g1,TRINITY_DN21289_c0_g1,TRINITY_DN21360_c0_g2,TRINITY_DN21843_c0_g1,TRINITY_DN21844_c0_g1,TRIN…	TRINITY_DN11015_c0_g1,TRINITY_DN11682_c0_g1,TRINITY_DN1217_c0_g1,TRINITY_DN13391_c0_g1,TRINITY_DN14912_c0_g1,TRINITY_DN18173_c0_g2,TRINITY_DN18916_c0_g2,TRINITY_DN18977_c0_g1,TRINITY_DN19028_c0_g1,TRINITY_DN19066_c0_g1,TRINITY_DN19075_c0_g1,TRINITY_DN19084_c0_g1,TRINITY_DN19733_c0_g1,TRINITY_DN19985_c0_g2,TRINITY_DN20622_c0_g1,TRINITY_DN21089_c0_g1,TRINITY_DN21481_c0_g1,TRINITY_DN21807_c0_g1,TRIN…
MF	GO:0004521	endoribonuclease activity	13	5	18	44	0.00649	0.441253	TRINITY_DN29374_c1_g9,TRINITY_DN30308_c0_g5,TRINITY_DN30885_c0_g1,TRINITY_DN32019_c1_g5,TRINITY_DN33395_c1_g1,TRINITY_DN33395_c1_g2,TRINITY_DN33395_c1_g5,TRINITY_DN35434_c0_g1,TRINITY_DN35434_c0_g2,TRINITY_DN35434_c0_g3,TRINITY_DN35434_c0_g4,TRINITY_DN35434_c0_g5,TRINITY_DN36295_c3_g1	TRINITY_DN23633_c0_g1,TRINITY_DN32019_c1_g4,TRINITY_DN32065_c1_g3,TRINITY_DN32474_c0_g3,TRINITY_DN35098_c0_g1
MF	GO:0043169	cation binding	371	235	606	2417	0.00656	0.441253	TRINITY_DN10110_c0_g1,TRINITY_DN10110_c0_g2,TRINITY_DN11786_c0_g1,TRINITY_DN13437_c0_g1,TRINITY_DN13770_c0_g1,TRINITY_DN16035_c0_g1,TRINITY_DN18374_c0_g1,TRINITY_DN18646_c0_g1,TRINITY_DN18956_c0_g1,TRINITY_DN19458_c0_g2,TRINITY_DN19815_c0_g1,TRINITY_DN19821_c0_g1,TRINITY_DN19932_c0_g2,TRINITY_DN20345_c0_g1,TRINITY_DN20588_c0_g1,TRINITY_DN21020_c0_g1,TRINITY_DN21061_c0_g1,TRINITY_DN21476_c0_g1,TRI…	TRINITY_DN14274_c0_g1,TRINITY_DN18278_c0_g2,TRINITY_DN18293_c0_g1,TRINITY_DN18998_c0_g1,TRINITY_DN19321_c0_g1,TRINITY_DN19870_c1_g1,TRINITY_DN20329_c0_g1,TRINITY_DN20377_c0_g1,TRINITY_DN20469_c0_g1,TRINITY_DN20612_c0_g2,TRINITY_DN21066_c0_g1,TRINITY_DN21357_c0_g1,TRINITY_DN21712_c0_g2,TRINITY_DN22136_c0_g1,TRINITY_DN22139_c0_g1,TRINITY_DN22153_c0_g1,TRINITY_DN22165_c0_g1,TRINITY_DN22206_c0_g2,TRI…
MF	GO:0046872	metal ion binding	367	235	602	2402	0.00699	0.460209	TRINITY_DN10110_c0_g1,TRINITY_DN10110_c0_g2,TRINITY_DN11786_c0_g1,TRINITY_DN13437_c0_g1,TRINITY_DN13770_c0_g1,TRINITY_DN16035_c0_g1,TRINITY_DN18374_c0_g1,TRINITY_DN18646_c0_g1,TRINITY_DN18956_c0_g1,TRINITY_DN19458_c0_g2,TRINITY_DN19815_c0_g1,TRINITY_DN19821_c0_g1,TRINITY_DN19932_c0_g2,TRINITY_DN20345_c0_g1,TRINITY_DN20588_c0_g1,TRINITY_DN21020_c0_g1,TRINITY_DN21061_c0_g1,TRINITY_DN21476_c0_g1,TRI…	TRINITY_DN14274_c0_g1,TRINITY_DN18278_c0_g2,TRINITY_DN18293_c0_g1,TRINITY_DN18998_c0_g1,TRINITY_DN19321_c0_g1,TRINITY_DN19870_c1_g1,TRINITY_DN20329_c0_g1,TRINITY_DN20377_c0_g1,TRINITY_DN20469_c0_g1,TRINITY_DN20612_c0_g2,TRINITY_DN21066_c0_g1,TRINITY_DN21357_c0_g1,TRINITY_DN21712_c0_g2,TRINITY_DN22136_c0_g1,TRINITY_DN22139_c0_g1,TRINITY_DN22153_c0_g1,TRINITY_DN22165_c0_g1,TRINITY_DN22206_c0_g2,TRI…
MF	GO:0004553	hydrolase activity, hydrolyzing O-glycosyl compounds	76	42	118	422	0.01106	0.525719	TRINITY_DN21088_c0_g1,TRINITY_DN21328_c0_g1,TRINITY_DN23156_c0_g1,TRINITY_DN23199_c0_g1,TRINITY_DN23422_c0_g1,TRINITY_DN24033_c0_g1,TRINITY_DN24117_c0_g1,TRINITY_DN24265_c0_g1,TRINITY_DN25455_c0_g1,TRINITY_DN25490_c0_g1,TRINITY_DN25509_c0_g1,TRINITY_DN26000_c0_g2,TRINITY_DN26236_c0_g1,TRINITY_DN26259_c0_g1,TRINITY_DN26481_c0_g1,TRINITY_DN26821_c0_g1,TRINITY_DN26856_c0_g1,TRINITY_DN27115_c0_g2,TRI…	TRINITY_DN18957_c0_g1,TRINITY_DN23676_c0_g1,TRINITY_DN23933_c0_g1,TRINITY_DN26321_c0_g1,TRINITY_DN26407_c0_g1,TRINITY_DN27115_c0_g1,TRINITY_DN27768_c0_g1,TRINITY_DN27799_c0_g2,TRINITY_DN28175_c0_g1,TRINITY_DN28275_c0_g1,TRINITY_DN28625_c0_g1,TRINITY_DN29010_c0_g1,TRINITY_DN29741_c0_g1,TRINITY_DN30072_c0_g1,TRINITY_DN30303_c0_g1,TRINITY_DN30518_c0_g2,TRINITY_DN30528_c0_g1,TRINITY_DN30690_c0_g1,TRI…
MF	GO:0004016	adenylate cyclase activity	4	0	4	5	0.01169	0.541232	TRINITY_DN22344_c0_g1,TRINITY_DN23384_c0_g1,TRINITY_DN25451_c0_g1,TRINITY_DN25907_c0_g1	-
MF	GO:0070330	aromatase activity	2	2	4	5	0.01169	0.541232	TRINITY_DN31380_c0_g1,TRINITY_DN33629_c1_g1	TRINITY_DN30767_c0_g1,TRINITY_DN33978_c1_g1
MF	GO:0016909	SAP kinase activity	2	1	3	3	0.0124	0.566744	TRINITY_DN25704_c0_g1,TRINITY_DN25937_c0_g1	TRINITY_DN36265_c2_g1
MF	GO:0008061	chitin binding	7	6	13	31	0.01546	0.697657	TRINITY_DN26259_c0_g1,TRINITY_DN26856_c0_g1,TRINITY_DN27484_c0_g1,TRINITY_DN31506_c2_g2,TRINITY_DN32944_c0_g1,TRINITY_DN35996_c1_g1,TRINITY_DN41834_c0_g1	TRINITY_DN23780_c0_g1,TRINITY_DN25316_c0_g1,TRINITY_DN26278_c0_g1,TRINITY_DN32822_c0_g2,TRINITY_DN35288_c0_g1,TRINITY_DN36415_c8_g1
MF	GO:0004181	metallocarboxypeptidase activity	9	1	10	22	0.01747	0.778507	TRINITY_DN24154_c0_g1,TRINITY_DN24858_c0_g1,TRINITY_DN28578_c1_g1,TRINITY_DN29311_c0_g1,TRINITY_DN29344_c1_g1,TRINITY_DN29647_c0_g1,TRINITY_DN32917_c0_g2,TRINITY_DN33429_c0_g1,TRINITY_DN33429_c1_g1	TRINITY_DN29392_c0_g1
MF	GO:0016705	oxidoreductase activity, acting on paired donors, with incorporation or reduction of molecular oxygen	77	53	130	477	0.01857	0.817309	TRINITY_DN11786_c0_g1,TRINITY_DN13770_c0_g1,TRINITY_DN18956_c0_g1,TRINITY_DN19815_c0_g1,TRINITY_DN19932_c0_g2,TRINITY_DN20588_c0_g1,TRINITY_DN21912_c0_g2,TRINITY_DN22856_c0_g1,TRINITY_DN22883_c0_g1,TRINITY_DN22896_c0_g1,TRINITY_DN23312_c0_g1,TRINITY_DN23890_c0_g1,TRINITY_DN24556_c0_g1,TRINITY_DN24556_c0_g2,TRINITY_DN24922_c0_g1,TRINITY_DN25339_c0_g1,TRINITY_DN26036_c0_g1,TRINITY_DN26482_c0_g1,TRI…	TRINITY_DN18278_c0_g2,TRINITY_DN19321_c0_g1,TRINITY_DN20469_c0_g1,TRINITY_DN21432_c0_g1,TRINITY_DN21432_c0_g2,TRINITY_DN22165_c0_g1,TRINITY_DN22734_c0_g1,TRINITY_DN23069_c0_g1,TRINITY_DN23116_c0_g1,TRINITY_DN23173_c0_g1,TRINITY_DN23198_c0_g3,TRINITY_DN24645_c0_g1,TRINITY_DN24673_c0_g1,TRINITY_DN26450_c0_g1,TRINITY_DN27141_c0_g1,TRINITY_DN27142_c0_g1,TRINITY_DN27157_c0_g1,TRINITY_DN27274_c0_g1,TRI…
MF	GO:0003958	NADPH-hemoprotein reductase activity	3	2	5	8	0.01965	0.833955	TRINITY_DN30113_c0_g1,TRINITY_DN31380_c0_g1,TRINITY_DN33629_c1_g1	TRINITY_DN30767_c0_g1,TRINITY_DN33978_c1_g1
MF	GO:0019203	carbohydrate phosphatase activity	4	1	5	8	0.01965	0.833955	TRINITY_DN25252_c0_g1,TRINITY_DN29578_c0_g2,TRINITY_DN35448_c0_g1,TRINITY_DN36106_c2_g1	TRINITY_DN29578_c0_g1
MF	GO:0050308	sugar-phosphatase activity	4	1	5	8	0.01965	0.833955	TRINITY_DN25252_c0_g1,TRINITY_DN29578_c0_g2,TRINITY_DN35448_c0_g1,TRINITY_DN36106_c2_g1	TRINITY_DN29578_c0_g1
MF	GO:0004609	phosphatidylserine decarboxylase activity	3	3	6	11	0.02382	0.89499	TRINITY_DN28395_c0_g1,TRINITY_DN30418_c0_g1,TRINITY_DN36349_c8_g4	TRINITY_DN30418_c0_g2,TRINITY_DN34563_c0_g1,TRINITY_DN6048_c0_g1
MF	GO:0004784	superoxide dismutase activity	1	5	6	11	0.02382	0.89499	TRINITY_DN24639_c0_g1	TRINITY_DN28967_c0_g1,TRINITY_DN28967_c1_g1,TRINITY_DN35331_c0_g2,TRINITY_DN36394_c2_g2,TRINITY_DN36394_c2_g3
MF	GO:0015294	solute:cation symporter activity	4	2	6	11	0.02382	0.89499	TRINITY_DN23237_c0_g1,TRINITY_DN25530_c1_g1,TRINITY_DN32048_c0_g2,TRINITY_DN34993_c2_g2	TRINITY_DN25530_c0_g1,TRINITY_DN34993_c2_g1
MF	GO:0016721	oxidoreductase activity, acting on superoxide radicals as acceptor	1	5	6	11	0.02382	0.89499	TRINITY_DN24639_c0_g1	TRINITY_DN28967_c0_g1,TRINITY_DN28967_c1_g1,TRINITY_DN35331_c0_g2,TRINITY_DN36394_c2_g2,TRINITY_DN36394_c2_g3
MF	GO:0004519	endonuclease activity	22	11	33	103	0.02405	0.89499	TRINITY_DN24091_c0_g1,TRINITY_DN26271_c0_g1,TRINITY_DN28660_c0_g1,TRINITY_DN29374_c1_g9,TRINITY_DN29534_c0_g1,TRINITY_DN30308_c0_g5,TRINITY_DN30885_c0_g1,TRINITY_DN31940_c0_g2,TRINITY_DN31966_c0_g3,TRINITY_DN32019_c1_g5,TRINITY_DN33395_c1_g1,TRINITY_DN33395_c1_g2,TRINITY_DN33395_c1_g5,TRINITY_DN34565_c1_g7,TRINITY_DN35434_c0_g1,TRINITY_DN35434_c0_g2,TRINITY_DN35434_c0_g3,TRINITY_DN35434_c0_g4,TRI…	TRINITY_DN23633_c0_g1,TRINITY_DN24896_c0_g2,TRINITY_DN25287_c0_g2,TRINITY_DN25291_c0_g2,TRINITY_DN25456_c0_g1,TRINITY_DN28660_c0_g2,TRINITY_DN32019_c1_g4,TRINITY_DN32065_c1_g3,TRINITY_DN32474_c0_g3,TRINITY_DN35098_c0_g1,TRINITY_DN35291_c1_g1
MF	GO:0004872	receptor activity	8	6	14	36	0.02492	0.89499	TRINITY_DN22294_c0_g1,TRINITY_DN22906_c0_g1,TRINITY_DN23445_c0_g1,TRINITY_DN24491_c0_g1,TRINITY_DN25055_c0_g1,TRINITY_DN32764_c0_g3,TRINITY_DN32930_c0_g2,TRINITY_DN33424_c0_g3	TRINITY_DN22621_c0_g1,TRINITY_DN22777_c0_g1,TRINITY_DN22876_c0_g1,TRINITY_DN25195_c0_g1,TRINITY_DN32764_c0_g2,TRINITY_DN34248_c0_g1
MF	GO:0038023	signaling receptor activity	8	6	14	36	0.02492	0.89499	TRINITY_DN22294_c0_g1,TRINITY_DN22906_c0_g1,TRINITY_DN23445_c0_g1,TRINITY_DN24491_c0_g1,TRINITY_DN25055_c0_g1,TRINITY_DN32764_c0_g3,TRINITY_DN32930_c0_g2,TRINITY_DN33424_c0_g3	TRINITY_DN22621_c0_g1,TRINITY_DN22777_c0_g1,TRINITY_DN22876_c0_g1,TRINITY_DN25195_c0_g1,TRINITY_DN32764_c0_g2,TRINITY_DN34248_c0_g1
MF	GO:0016628	oxidoreductase activity, acting on the CH-CH group of donors, NAD or NADP as acceptor	6	2	8	17	0.02601	0.89499	TRINITY_DN25000_c0_g1,TRINITY_DN25440_c0_g1,TRINITY_DN27217_c0_g1,TRINITY_DN29903_c0_g2,TRINITY_DN31525_c4_g1,TRINITY_DN36367_c0_g1	TRINITY_DN22272_c0_g1,TRINITY_DN29903_c0_g4
MF	GO:0008270	zinc ion binding	166	124	290	1138	0.02788	0.89499	TRINITY_DN10110_c0_g1,TRINITY_DN10110_c0_g2,TRINITY_DN18646_c0_g1,TRINITY_DN21020_c0_g1,TRINITY_DN21476_c0_g1,TRINITY_DN21712_c0_g1,TRINITY_DN22059_c0_g1,TRINITY_DN22323_c0_g1,TRINITY_DN22372_c0_g1,TRINITY_DN22523_c0_g1,TRINITY_DN22760_c0_g1,TRINITY_DN23023_c0_g1,TRINITY_DN23030_c0_g1,TRINITY_DN23197_c0_g1,TRINITY_DN23382_c0_g1,TRINITY_DN23537_c0_g1,TRINITY_DN23551_c0_g1,TRINITY_DN23580_c0_g1,TRI…	TRINITY_DN18998_c0_g1,TRINITY_DN20329_c0_g1,TRINITY_DN20612_c0_g2,TRINITY_DN21066_c0_g1,TRINITY_DN21357_c0_g1,TRINITY_DN21712_c0_g2,TRINITY_DN22139_c0_g1,TRINITY_DN22153_c0_g1,TRINITY_DN22585_c0_g1,TRINITY_DN22698_c0_g1,TRINITY_DN22766_c0_g1,TRINITY_DN22967_c0_g1,TRINITY_DN23166_c0_g1,TRINITY_DN23198_c0_g3,TRINITY_DN23290_c0_g1,TRINITY_DN23457_c0_g1,TRINITY_DN23737_c0_g1,TRINITY_DN23775_c0_g1,TRI…
MF	GO:0009975	cyclase activity	4	0	4	6	0.02865	0.89499	TRINITY_DN22344_c0_g1,TRINITY_DN23384_c0_g1,TRINITY_DN25451_c0_g1,TRINITY_DN25907_c0_g1	-
MF	GO:0016849	phosphorus-oxygen lyase activity	4	0	4	6	0.02865	0.89499	TRINITY_DN22344_c0_g1,TRINITY_DN23384_c0_g1,TRINITY_DN25451_c0_g1,TRINITY_DN25907_c0_g1	-
MF	GO:0004499	N,N-dimethylaniline monooxygenase activity	14	8	22	65	0.03236	0.89499	TRINITY_DN22856_c0_g1,TRINITY_DN22896_c0_g1,TRINITY_DN23312_c0_g1,TRINITY_DN23890_c0_g1,TRINITY_DN27550_c0_g1,TRINITY_DN27825_c0_g1,TRINITY_DN28964_c0_g1,TRINITY_DN30646_c0_g1,TRINITY_DN30667_c0_g1,TRINITY_DN31091_c0_g1,TRINITY_DN32569_c0_g3,TRINITY_DN34959_c0_g1,TRINITY_DN36036_c8_g1,TRINITY_DN36238_c3_g1	TRINITY_DN21432_c0_g1,TRINITY_DN21432_c0_g2,TRINITY_DN24673_c0_g1,TRINITY_DN27308_c0_g1,TRINITY_DN27418_c0_g1,TRINITY_DN29634_c0_g1,TRINITY_DN32569_c0_g2,TRINITY_DN35780_c1_g1
MF	GO:0004185	serine-type carboxypeptidase activity	6	4	10	24	0.03366	0.89499	TRINITY_DN23862_c0_g1,TRINITY_DN26485_c0_g1,TRINITY_DN26485_c0_g2,TRINITY_DN34219_c0_g1,TRINITY_DN36348_c7_g3,TRINITY_DN36348_c7_g7	TRINITY_DN28603_c0_g1,TRINITY_DN31608_c0_g2,TRINITY_DN33602_c0_g2,TRINITY_DN37549_c0_g1
MF	GO:0070008	serine-type exopeptidase activity	6	4	10	24	0.03366	0.89499	TRINITY_DN23862_c0_g1,TRINITY_DN26485_c0_g1,TRINITY_DN26485_c0_g2,TRINITY_DN34219_c0_g1,TRINITY_DN36348_c7_g3,TRINITY_DN36348_c7_g7	TRINITY_DN28603_c0_g1,TRINITY_DN31608_c0_g2,TRINITY_DN33602_c0_g2,TRINITY_DN37549_c0_g1
MF	GO:0008238	exopeptidase activity	25	11	36	117	0.03494	0.89499	TRINITY_DN19811_c0_g1,TRINITY_DN23862_c0_g1,TRINITY_DN24154_c0_g1,TRINITY_DN24319_c0_g1,TRINITY_DN24858_c0_g1,TRINITY_DN26485_c0_g1,TRINITY_DN26485_c0_g2,TRINITY_DN27955_c0_g2,TRINITY_DN28578_c1_g1,TRINITY_DN28931_c0_g1,TRINITY_DN29311_c0_g1,TRINITY_DN29344_c1_g1,TRINITY_DN29647_c0_g1,TRINITY_DN30400_c0_g1,TRINITY_DN31069_c0_g1,TRINITY_DN31384_c0_g2,TRINITY_DN32917_c0_g2,TRINITY_DN33429_c0_g1,TRI…	TRINITY_DN24387_c0_g1,TRINITY_DN24777_c0_g1,TRINITY_DN26611_c0_g1,TRINITY_DN28603_c0_g1,TRINITY_DN29088_c0_g1,TRINITY_DN29392_c0_g1,TRINITY_DN29608_c0_g1,TRINITY_DN31608_c0_g2,TRINITY_DN33468_c1_g1,TRINITY_DN33602_c0_g2,TRINITY_DN37549_c0_g1
MF	GO:0003968	RNA-directed 5'-3' RNA polymerase activity	5	0	5	9	0.03588	0.89499	TRINITY_DN25186_c0_g1,TRINITY_DN27100_c0_g1,TRINITY_DN27100_c0_g2,TRINITY_DN33757_c0_g1,TRINITY_DN36321_c12_g1	-
MF	GO:0004096	catalase activity	1	4	5	9	0.03588	0.89499	TRINITY_DN33985_c0_g1	TRINITY_DN26083_c0_g1,TRINITY_DN29309_c0_g1,TRINITY_DN32131_c0_g1,TRINITY_DN35616_c0_g1
MF	GO:0004888	transmembrane signaling receptor activity	4	1	5	9	0.03588	0.89499	TRINITY_DN22294_c0_g1,TRINITY_DN24491_c0_g1,TRINITY_DN32930_c0_g2,TRINITY_DN33424_c0_g3	TRINITY_DN22621_c0_g1
MF	GO:0099600	transmembrane receptor activity	4	1	5	9	0.03588	0.89499	TRINITY_DN22294_c0_g1,TRINITY_DN24491_c0_g1,TRINITY_DN32930_c0_g2,TRINITY_DN33424_c0_g3	TRINITY_DN22621_c0_g1
MF	GO:0016747	transferase activity, transferring acyl groups other than amino-acyl groups	32	23	55	190	0.0366	0.906104	TRINITY_DN18356_c0_g1,TRINITY_DN21844_c0_g1,TRINITY_DN22471_c0_g2,TRINITY_DN22637_c0_g1,TRINITY_DN22781_c0_g1,TRINITY_DN23579_c0_g1,TRINITY_DN23595_c0_g1,TRINITY_DN24764_c0_g1,TRINITY_DN25000_c0_g1,TRINITY_DN25072_c0_g1,TRINITY_DN25215_c0_g1,TRINITY_DN25440_c0_g1,TRINITY_DN25806_c0_g1,TRINITY_DN26343_c0_g1,TRINITY_DN26714_c0_g1,TRINITY_DN27176_c0_g1,TRINITY_DN27368_c0_g1,TRINITY_DN27450_c0_g1,TRI…	TRINITY_DN18173_c0_g2,TRINITY_DN18977_c0_g1,TRINITY_DN19084_c0_g1,TRINITY_DN24021_c0_g1,TRINITY_DN24061_c0_g1,TRINITY_DN26343_c0_g2,TRINITY_DN26654_c0_g1,TRINITY_DN27534_c0_g2,TRINITY_DN27648_c0_g1,TRINITY_DN28245_c1_g2,TRINITY_DN28495_c0_g2,TRINITY_DN31879_c0_g1,TRINITY_DN31988_c2_g1,TRINITY_DN31988_c2_g2,TRINITY_DN31988_c2_g3,TRINITY_DN31988_c2_g5,TRINITY_DN31988_c2_g6,TRINITY_DN33255_c0_g2,TRI…
MF	GO:0016712	oxidoreductase activity, acting on paired donors, with incorporation or reduction of molecular oxygen, reduced flavin or flavoprotein as one donor, and incorporation of one atom of oxygen	3	3	6	12	0.03846	0.919501	TRINITY_DN31380_c0_g1,TRINITY_DN33629_c1_g1,TRINITY_DN35922_c0_g1	TRINITY_DN20469_c0_g1,TRINITY_DN30767_c0_g1,TRINITY_DN33978_c1_g1
MF	GO:0031176	endo-1,4-beta-xylanase activity	3	3	6	12	0.03846	0.919501	TRINITY_DN28175_c0_g2,TRINITY_DN32194_c1_g1,TRINITY_DN32604_c0_g2	TRINITY_DN28175_c0_g1,TRINITY_DN32532_c1_g1,TRINITY_DN35770_c3_g2
MF	GO:0097599	xylanase activity	3	3	6	12	0.03846	0.919501	TRINITY_DN28175_c0_g2,TRINITY_DN32194_c1_g1,TRINITY_DN32604_c0_g2	TRINITY_DN28175_c0_g1,TRINITY_DN32532_c1_g1,TRINITY_DN35770_c3_g2
MF	GO:0005086	ARF guanyl-nucleotide exchange factor activity	5	2	7	15	0.03862	0.919501	TRINITY_DN23765_c0_g1,TRINITY_DN24386_c0_g1,TRINITY_DN25065_c0_g1,TRINITY_DN25896_c0_g1,TRINITY_DN26170_c0_g1	TRINITY_DN22671_c0_g1,TRINITY_DN26668_c0_g1
MF	GO:0016798	hydrolase activity, acting on glycosyl bonds	76	44	120	449	0.03964	0.919501	TRINITY_DN21088_c0_g1,TRINITY_DN21328_c0_g1,TRINITY_DN23156_c0_g1,TRINITY_DN23199_c0_g1,TRINITY_DN23422_c0_g1,TRINITY_DN24033_c0_g1,TRINITY_DN24117_c0_g1,TRINITY_DN24265_c0_g1,TRINITY_DN25455_c0_g1,TRINITY_DN25490_c0_g1,TRINITY_DN25509_c0_g1,TRINITY_DN26000_c0_g2,TRINITY_DN26236_c0_g1,TRINITY_DN26259_c0_g1,TRINITY_DN26481_c0_g1,TRINITY_DN26821_c0_g1,TRINITY_DN26856_c0_g1,TRINITY_DN27115_c0_g2,TRI…	TRINITY_DN18957_c0_g1,TRINITY_DN23676_c0_g1,TRINITY_DN23933_c0_g1,TRINITY_DN26321_c0_g1,TRINITY_DN26407_c0_g1,TRINITY_DN26993_c0_g1,TRINITY_DN27115_c0_g1,TRINITY_DN27768_c0_g1,TRINITY_DN27799_c0_g2,TRINITY_DN27824_c0_g1,TRINITY_DN28175_c0_g1,TRINITY_DN28275_c0_g1,TRINITY_DN28625_c0_g1,TRINITY_DN29010_c0_g1,TRINITY_DN29741_c0_g1,TRINITY_DN30072_c0_g1,TRINITY_DN30303_c0_g1,TRINITY_DN30518_c0_g2,TRI…
MF	GO:0016709	oxidoreductase activity, acting on paired donors, with incorporation or reduction of molecular oxygen, NAD(P)H as one donor, and incorporation of one atom of oxygen	15	8	23	70	0.04063	0.919501	TRINITY_DN22856_c0_g1,TRINITY_DN22896_c0_g1,TRINITY_DN23312_c0_g1,TRINITY_DN23890_c0_g1,TRINITY_DN27550_c0_g1,TRINITY_DN27825_c0_g1,TRINITY_DN28964_c0_g1,TRINITY_DN30646_c0_g1,TRINITY_DN30667_c0_g1,TRINITY_DN31091_c0_g1,TRINITY_DN32569_c0_g3,TRINITY_DN34606_c0_g1,TRINITY_DN34959_c0_g1,TRINITY_DN36036_c8_g1,TRINITY_DN36238_c3_g1	TRINITY_DN21432_c0_g1,TRINITY_DN21432_c0_g2,TRINITY_DN24673_c0_g1,TRINITY_DN27308_c0_g1,TRINITY_DN27418_c0_g1,TRINITY_DN29634_c0_g1,TRINITY_DN32569_c0_g2,TRINITY_DN35780_c1_g1
MF	GO:0004379	glycylpeptide N-tetradecanoyltransferase activity	2	1	3	4	0.04101	0.919501	TRINITY_DN23595_c0_g1,TRINITY_DN25215_c0_g1	TRINITY_DN28495_c0_g2
MF	GO:0004709	MAP kinase kinase kinase activity	3	0	3	4	0.04101	0.919501	TRINITY_DN24254_c0_g1,TRINITY_DN24254_c0_g2,TRINITY_DN24385_c0_g1	-
MF	GO:0005459	UDP-galactose transmembrane transporter activity	2	1	3	4	0.04101	0.919501	TRINITY_DN23237_c0_g1,TRINITY_DN25530_c1_g1	TRINITY_DN25530_c0_g1
MF	GO:0015098	molybdate ion transmembrane transporter activity	1	2	3	4	0.04101	0.919501	TRINITY_DN30010_c1_g1	TRINITY_DN23391_c0_g1,TRINITY_DN25820_c0_g1
MF	GO:0015370	solute:sodium symporter activity	2	1	3	4	0.04101	0.919501	TRINITY_DN32048_c0_g2,TRINITY_DN34993_c2_g2	TRINITY_DN34993_c2_g1
MF	GO:0016822	hydrolase activity, acting on acid carbon-carbon bonds	2	1	3	4	0.04101	0.919501	TRINITY_DN28386_c0_g1,TRINITY_DN29841_c0_g1	TRINITY_DN28386_c0_g2
MF	GO:0016823	hydrolase activity, acting on acid carbon-carbon bonds, in ketonic substances	2	1	3	4	0.04101	0.919501	TRINITY_DN28386_c0_g1,TRINITY_DN29841_c0_g1	TRINITY_DN28386_c0_g2
MF	GO:0019107	myristoyltransferase activity	2	1	3	4	0.04101	0.919501	TRINITY_DN23595_c0_g1,TRINITY_DN25215_c0_g1	TRINITY_DN28495_c0_g2
MF	GO:0042132	fructose 1,6-bisphosphate 1-phosphatase activity	2	1	3	4	0.04101	0.919501	TRINITY_DN25252_c0_g1,TRINITY_DN29578_c0_g2	TRINITY_DN29578_c0_g1
MF	GO:0030246	carbohydrate binding	18	17	35	115	0.04318	0.943562	TRINITY_DN24117_c0_g1,TRINITY_DN24967_c0_g1,TRINITY_DN26236_c0_g1,TRINITY_DN26481_c0_g1,TRINITY_DN26894_c0_g1,TRINITY_DN28319_c0_g2,TRINITY_DN28830_c0_g1,TRINITY_DN29160_c0_g1,TRINITY_DN29416_c0_g2,TRINITY_DN29451_c0_g1,TRINITY_DN30086_c0_g1,TRINITY_DN31501_c0_g1,TRINITY_DN31797_c0_g4,TRINITY_DN32484_c0_g1,TRINITY_DN32604_c0_g2,TRINITY_DN32817_c0_g1,TRINITY_DN34256_c0_g1,TRINITY_DN35833_c1_g1	TRINITY_DN23933_c0_g1,TRINITY_DN24058_c0_g1,TRINITY_DN24058_c1_g1,TRINITY_DN24967_c0_g2,TRINITY_DN26503_c0_g1,TRINITY_DN27142_c0_g1,TRINITY_DN29416_c0_g1,TRINITY_DN30656_c0_g1,TRINITY_DN31082_c0_g1,TRINITY_DN31501_c0_g2,TRINITY_DN31882_c0_g1,TRINITY_DN32053_c0_g1,TRINITY_DN32778_c2_g3,TRINITY_DN32778_c2_g5,TRINITY_DN33904_c0_g1,TRINITY_DN35446_c1_g1,TRINITY_DN35770_c3_g2
MF	GO:0034061	DNA polymerase activity	16	1	17	49	0.0445	0.943562	TRINITY_DN23076_c0_g1,TRINITY_DN25267_c0_g1,TRINITY_DN25379_c0_g1,TRINITY_DN25616_c0_g1,TRINITY_DN29374_c1_g9,TRINITY_DN30308_c0_g5,TRINITY_DN33395_c1_g1,TRINITY_DN33395_c1_g2,TRINITY_DN33395_c1_g5,TRINITY_DN34565_c1_g7,TRINITY_DN35434_c0_g1,TRINITY_DN35434_c0_g2,TRINITY_DN35434_c0_g3,TRINITY_DN35434_c0_g4,TRINITY_DN35434_c0_g5,TRINITY_DN36295_c3_g1	TRINITY_DN25134_c0_g1
MF	GO:0016410	N-acyltransferase activity	18	7	25	78	0.04503	0.943562	TRINITY_DN18356_c0_g1,TRINITY_DN21844_c0_g1,TRINITY_DN22471_c0_g2,TRINITY_DN22781_c0_g1,TRINITY_DN23595_c0_g1,TRINITY_DN24764_c0_g1,TRINITY_DN25215_c0_g1,TRINITY_DN25806_c0_g1,TRINITY_DN26343_c0_g1,TRINITY_DN26714_c0_g1,TRINITY_DN27176_c0_g1,TRINITY_DN27368_c0_g1,TRINITY_DN27450_c0_g1,TRINITY_DN27534_c0_g1,TRINITY_DN28366_c0_g1,TRINITY_DN28725_c0_g1,TRINITY_DN30230_c1_g3,TRINITY_DN35947_c1_g1	TRINITY_DN26343_c0_g2,TRINITY_DN26654_c0_g1,TRINITY_DN27534_c0_g2,TRINITY_DN28495_c0_g2,TRINITY_DN33255_c0_g2,TRINITY_DN35835_c0_g1,TRINITY_DN38095_c0_g1
MF	GO:0003700	DNA binding transcription factor activity	84	55	139	529	0.04693	0.943562	TRINITY_DN21020_c0_g1,TRINITY_DN21476_c0_g1,TRINITY_DN21658_c0_g1,TRINITY_DN22323_c0_g1,TRINITY_DN22372_c0_g1,TRINITY_DN22523_c0_g1,TRINITY_DN22760_c0_g1,TRINITY_DN23197_c0_g1,TRINITY_DN23551_c0_g1,TRINITY_DN23620_c0_g1,TRINITY_DN23669_c0_g1,TRINITY_DN23803_c0_g1,TRINITY_DN23884_c0_g1,TRINITY_DN23994_c0_g1,TRINITY_DN24123_c0_g1,TRINITY_DN24195_c0_g1,TRINITY_DN24825_c0_g1,TRINITY_DN24887_c0_g1,TRI…	TRINITY_DN20612_c0_g2,TRINITY_DN22967_c0_g1,TRINITY_DN23198_c0_g3,TRINITY_DN23290_c0_g1,TRINITY_DN23457_c0_g1,TRINITY_DN24070_c0_g1,TRINITY_DN24447_c0_g1,TRINITY_DN24562_c0_g1,TRINITY_DN24580_c0_g1,TRINITY_DN25216_c0_g1,TRINITY_DN25269_c0_g1,TRINITY_DN25360_c0_g1,TRINITY_DN25429_c0_g1,TRINITY_DN25638_c0_g1,TRINITY_DN26054_c0_g2,TRINITY_DN26094_c0_g1,TRINITY_DN26178_c0_g1,TRINITY_DN26288_c0_g1,TRI…
MF	GO:0016830	carbon-carbon lyase activity	14	12	26	82	0.04704	0.943562	TRINITY_DN23938_c0_g1,TRINITY_DN23971_c0_g1,TRINITY_DN23971_c0_g2,TRINITY_DN23995_c0_g1,TRINITY_DN24126_c0_g1,TRINITY_DN24223_c0_g1,TRINITY_DN24232_c0_g1,TRINITY_DN24876_c0_g1,TRINITY_DN26477_c0_g1,TRINITY_DN28395_c0_g1,TRINITY_DN30418_c0_g1,TRINITY_DN34755_c0_g1,TRINITY_DN36349_c8_g4,TRINITY_DN41932_c0_g1	TRINITY_DN25322_c0_g1,TRINITY_DN27423_c0_g1,TRINITY_DN27902_c0_g2,TRINITY_DN28088_c0_g1,TRINITY_DN28743_c0_g1,TRINITY_DN30418_c0_g2,TRINITY_DN32090_c0_g1,TRINITY_DN32887_c0_g1,TRINITY_DN34563_c0_g1,TRINITY_DN36390_c10_g2,TRINITY_DN42899_c0_g1,TRINITY_DN6048_c0_g1
CC	GO:0005576	extracellular region	29	14	43	112	7.5e-06	0.00267375	TRINITY_DN10110_c0_g1,TRINITY_DN10110_c0_g2,TRINITY_DN21261_c0_g1,TRINITY_DN22434_c0_g1,TRINITY_DN24967_c0_g1,TRINITY_DN26236_c0_g1,TRINITY_DN26481_c0_g1,TRINITY_DN26571_c0_g1,TRINITY_DN27325_c0_g1,TRINITY_DN27401_c0_g1,TRINITY_DN27511_c0_g1,TRINITY_DN28319_c0_g2,TRINITY_DN28750_c0_g1,TRINITY_DN29451_c0_g1,TRINITY_DN29472_c0_g1,TRINITY_DN30086_c0_g1,TRINITY_DN31152_c0_g2,TRINITY_DN31152_c0_g4,TRI…	TRINITY_DN19195_c0_g1,TRINITY_DN23754_c0_g1,TRINITY_DN24967_c0_g2,TRINITY_DN26411_c0_g1,TRINITY_DN28275_c0_g1,TRINITY_DN28941_c0_g1,TRINITY_DN29010_c0_g1,TRINITY_DN31882_c0_g1,TRINITY_DN32053_c0_g1,TRINITY_DN32778_c2_g3,TRINITY_DN32778_c2_g5,TRINITY_DN33904_c0_g1,TRINITY_DN35446_c1_g1,TRINITY_DN35770_c3_g2
CC	GO:0019008	molybdopterin synthase complex	1	3	4	4	0.0017	0.174497	TRINITY_DN23825_c0_g2	TRINITY_DN23825_c0_g1,TRINITY_DN26366_c0_g1,TRINITY_DN26530_c0_g1
CC	GO:0044421	extracellular region part	3	1	4	5	0.0071	0.460209	TRINITY_DN10110_c0_g1,TRINITY_DN10110_c0_g2,TRINITY_DN24967_c0_g1	TRINITY_DN24967_c0_g2
CC	GO:0031379	RNA-directed RNA polymerase complex	3	0	3	3	0.0084	0.51548	TRINITY_DN27100_c0_g1,TRINITY_DN27100_c0_g2,TRINITY_DN31431_c0_g1	-
CC	GO:0031380	nuclear RNA-directed RNA polymerase complex	3	0	3	3	0.0084	0.51548	TRINITY_DN27100_c0_g1,TRINITY_DN27100_c0_g2,TRINITY_DN31431_c0_g1	-
CC	GO:0031934	mating-type region heterochromatin	5	0	5	9	0.0209	0.876571	TRINITY_DN26790_c0_g1,TRINITY_DN27100_c0_g1,TRINITY_DN27100_c0_g2,TRINITY_DN30885_c0_g1,TRINITY_DN35097_c1_g1	-
CC	GO:0010008	endosome membrane	6	2	8	19	0.0254	0.89499	TRINITY_DN24085_c0_g1,TRINITY_DN24411_c0_g1,TRINITY_DN24411_c0_g2,TRINITY_DN24572_c0_g1,TRINITY_DN25014_c0_g1,TRINITY_DN26577_c1_g1	TRINITY_DN25365_c0_g1,TRINITY_DN34563_c0_g1
CC	GO:0031932	TORC2 complex	4	0	4	7	0.0352	0.89499	TRINITY_DN24239_c0_g1,TRINITY_DN24411_c0_g1,TRINITY_DN24411_c0_g2,TRINITY_DN25958_c0_g1	-
CC	GO:0031012	extracellular matrix	1	1	2	2	0.0413	0.920216	TRINITY_DN24967_c0_g1	TRINITY_DN24967_c0_g2
CC	GO:0098791	Golgi subcompartment	11	5	16	51	0.0417	0.923357	TRINITY_DN21829_c0_g1,TRINITY_DN22716_c0_g2,TRINITY_DN23237_c0_g1,TRINITY_DN23779_c0_g1,TRINITY_DN24197_c0_g1,TRINITY_DN24411_c0_g1,TRINITY_DN24411_c0_g2,TRINITY_DN25530_c1_g1,TRINITY_DN25943_c0_g1,TRINITY_DN26958_c0_g1,TRINITY_DN33206_c0_g2	TRINITY_DN23307_c0_g1,TRINITY_DN24815_c0_g1,TRINITY_DN25530_c0_g1,TRINITY_DN25657_c0_g1,TRINITY_DN34563_c0_g1
CC	GO:0016020	membrane	689	501	1190	4629	< 1e-30	8.9125e-28	TRINITY_DN10116_c0_g2,TRINITY_DN11218_c0_g1,TRINITY_DN11494_c0_g1,TRINITY_DN11786_c0_g1,TRINITY_DN11894_c0_g1,TRINITY_DN13770_c0_g1,TRINITY_DN14464_c0_g1,TRINITY_DN14464_c0_g2,TRINITY_DN15509_c0_g1,TRINITY_DN15698_c0_g1,TRINITY_DN16424_c0_g1,TRINITY_DN17388_c0_g2,TRINITY_DN17975_c0_g1,TRINITY_DN18318_c0_g1,TRINITY_DN18352_c0_g1,TRINITY_DN18356_c0_g1,TRINITY_DN18362_c0_g1,TRINITY_DN18374_c0_g1,TRI…	TRINITY_DN10005_c0_g1,TRINITY_DN11852_c0_g1,TRINITY_DN12693_c0_g1,TRINITY_DN14274_c0_g1,TRINITY_DN14324_c0_g1,TRINITY_DN14455_c0_g1,TRINITY_DN14912_c0_g1,TRINITY_DN15406_c0_g1,TRINITY_DN162_c0_g1,TRINITY_DN18173_c0_g2,TRINITY_DN18214_c0_g1,TRINITY_DN18278_c0_g2,TRINITY_DN18399_c0_g1,TRINITY_DN18751_c0_g1,TRINITY_DN18806_c0_g1,TRINITY_DN19023_c0_g1,TRINITY_DN19084_c0_g1,TRINITY_DN19182_c0_g1,TRINI…
CC	GO:0016021	integral component of membrane	599	460	1059	3982	< 1e-30	8.9125e-28	TRINITY_DN10116_c0_g2,TRINITY_DN11218_c0_g1,TRINITY_DN11494_c0_g1,TRINITY_DN11786_c0_g1,TRINITY_DN13770_c0_g1,TRINITY_DN14464_c0_g1,TRINITY_DN14464_c0_g2,TRINITY_DN15509_c0_g1,TRINITY_DN15698_c0_g1,TRINITY_DN16424_c0_g1,TRINITY_DN17388_c0_g2,TRINITY_DN17975_c0_g1,TRINITY_DN18318_c0_g1,TRINITY_DN18352_c0_g1,TRINITY_DN18356_c0_g1,TRINITY_DN18453_c0_g1,TRINITY_DN18607_c0_g2,TRINITY_DN18952_c0_g1,TRI…	TRINITY_DN10005_c0_g1,TRINITY_DN11852_c0_g1,TRINITY_DN12693_c0_g1,TRINITY_DN14274_c0_g1,TRINITY_DN14324_c0_g1,TRINITY_DN14455_c0_g1,TRINITY_DN14912_c0_g1,TRINITY_DN15406_c0_g1,TRINITY_DN18173_c0_g2,TRINITY_DN18214_c0_g1,TRINITY_DN18278_c0_g2,TRINITY_DN18399_c0_g1,TRINITY_DN18751_c0_g1,TRINITY_DN18806_c0_g1,TRINITY_DN19023_c0_g1,TRINITY_DN19084_c0_g1,TRINITY_DN19182_c0_g1,TRINITY_DN19189_c0_g1,TRI…
CC	GO:0031224	intrinsic component of membrane	599	460	1059	3986	< 1e-30	8.9125e-28	TRINITY_DN10116_c0_g2,TRINITY_DN11218_c0_g1,TRINITY_DN11494_c0_g1,TRINITY_DN11786_c0_g1,TRINITY_DN13770_c0_g1,TRINITY_DN14464_c0_g1,TRINITY_DN14464_c0_g2,TRINITY_DN15509_c0_g1,TRINITY_DN15698_c0_g1,TRINITY_DN16424_c0_g1,TRINITY_DN17388_c0_g2,TRINITY_DN17975_c0_g1,TRINITY_DN18318_c0_g1,TRINITY_DN18352_c0_g1,TRINITY_DN18356_c0_g1,TRINITY_DN18453_c0_g1,TRINITY_DN18607_c0_g2,TRINITY_DN18952_c0_g1,TRI…	TRINITY_DN10005_c0_g1,TRINITY_DN11852_c0_g1,TRINITY_DN12693_c0_g1,TRINITY_DN14274_c0_g1,TRINITY_DN14324_c0_g1,TRINITY_DN14455_c0_g1,TRINITY_DN14912_c0_g1,TRINITY_DN15406_c0_g1,TRINITY_DN18173_c0_g2,TRINITY_DN18214_c0_g1,TRINITY_DN18278_c0_g2,TRINITY_DN18399_c0_g1,TRINITY_DN18751_c0_g1,TRINITY_DN18806_c0_g1,TRINITY_DN19023_c0_g1,TRINITY_DN19084_c0_g1,TRINITY_DN19182_c0_g1,TRINITY_DN19189_c0_g1,TRI…
CC	GO:0044425	membrane part	619	465	1084	4190	< 1e-30	8.9125e-28	TRINITY_DN10116_c0_g2,TRINITY_DN11218_c0_g1,TRINITY_DN11494_c0_g1,TRINITY_DN11786_c0_g1,TRINITY_DN13770_c0_g1,TRINITY_DN14464_c0_g1,TRINITY_DN14464_c0_g2,TRINITY_DN15509_c0_g1,TRINITY_DN15698_c0_g1,TRINITY_DN16424_c0_g1,TRINITY_DN17388_c0_g2,TRINITY_DN17975_c0_g1,TRINITY_DN18318_c0_g1,TRINITY_DN18352_c0_g1,TRINITY_DN18356_c0_g1,TRINITY_DN18453_c0_g1,TRINITY_DN18607_c0_g2,TRINITY_DN18952_c0_g1,TRI…	TRINITY_DN10005_c0_g1,TRINITY_DN11852_c0_g1,TRINITY_DN12693_c0_g1,TRINITY_DN14274_c0_g1,TRINITY_DN14324_c0_g1,TRINITY_DN14455_c0_g1,TRINITY_DN14912_c0_g1,TRINITY_DN15406_c0_g1,TRINITY_DN18173_c0_g2,TRINITY_DN18214_c0_g1,TRINITY_DN18278_c0_g2,TRINITY_DN18399_c0_g1,TRINITY_DN18751_c0_g1,TRINITY_DN18806_c0_g1,TRINITY_DN19023_c0_g1,TRINITY_DN19084_c0_g1,TRINITY_DN19182_c0_g1,TRINITY_DN19189_c0_g1,TRI…
