# Supplementary material for: Comparative transcriptome analysis reveals significant differences in gene expression between pathogens of apple Glomerella leaf spot and apple bitter rot
Source: BMC Genomics. 2022 Mar 31;23:246. doi: 10.1186/s12864-022-08493-w (PMC8969349; doi:10.1186/s12864-022-08493-w)
Supplement: Supplementary file 5 — Additional file 5: Table S6. Gene ontology enrichment of the DEGs of the Colletotrichum C. gloeosporioides isolates FL180903 and FL180906. [file 12864_2022_8493_MOESM5_ESM.xlsx]

## Sheet: Table S6
Table S6 Gene ontology enrichment of the DEGs of the Colletotrichum C. gloeosporioides isolates FL180903 and FL180906
Category	GO.ID	Term	Up	Down	DEG	Total	Pvalue	FDR	Up_Gene	Down_Gene
BP	GO:0055085	transmembrane transport	62	62	124	1426	1.1e-14	1.9998e-12	TRINITY_DN15406_c0_g1,TRINITY_DN18330_c0_g1,TRINITY_DN26609_c0_g1,TRINITY_DN26614_c0_g1,TRINITY_DN26626_c0_g1,TRINITY_DN26732_c0_g1,TRINITY_DN27035_c0_g1,TRINITY_DN28832_c0_g1,TRINITY_DN28956_c0_g2,TRINITY_DN29087_c0_g1,TRINITY_DN29659_c0_g1,TRINITY_DN29775_c0_g1,TRINITY_DN29853_c0_g1,TRINITY_DN30153_c0_g1,TRINITY_DN30199_c0_g1,TRINITY_DN30216_c0_g1,TRINITY_DN30222_c0_g1,TRINITY_DN30256_c0_g1,TRI…	TRINITY_DN20550_c0_g1,TRINITY_DN23433_c0_g1,TRINITY_DN23654_c0_g1,TRINITY_DN24182_c0_g1,TRINITY_DN24541_c0_g1,TRINITY_DN25237_c0_g1,TRINITY_DN27065_c0_g1,TRINITY_DN27125_c0_g1,TRINITY_DN27613_c1_g1,TRINITY_DN27954_c0_g1,TRINITY_DN27991_c0_g1,TRINITY_DN28150_c0_g1,TRINITY_DN28662_c0_g1,TRINITY_DN28680_c0_g1,TRINITY_DN28938_c0_g1,TRINITY_DN28959_c0_g1,TRINITY_DN29053_c0_g1,TRINITY_DN29175_c0_g1,TRI…
BP	GO:0055114	oxidation-reduction process	45	106	151	2300	3.6e-08	3.939e-06	TRINITY_DN20326_c0_g2,TRINITY_DN21357_c0_g1,TRINITY_DN22119_c0_g1,TRINITY_DN23337_c0_g1,TRINITY_DN24730_c0_g1,TRINITY_DN26803_c0_g1,TRINITY_DN27090_c0_g1,TRINITY_DN27142_c0_g1,TRINITY_DN28154_c1_g1,TRINITY_DN28168_c0_g1,TRINITY_DN28548_c0_g1,TRINITY_DN29176_c0_g3,TRINITY_DN29448_c0_g1,TRINITY_DN29492_c0_g1,TRINITY_DN29512_c0_g1,TRINITY_DN29672_c0_g1,TRINITY_DN29913_c0_g1,TRINITY_DN29992_c0_g2,TRI…	TRINITY_DN18998_c0_g1,TRINITY_DN20329_c0_g1,TRINITY_DN20469_c0_g1,TRINITY_DN22006_c0_g3,TRINITY_DN22029_c0_g1,TRINITY_DN22165_c0_g1,TRINITY_DN22181_c0_g1,TRINITY_DN22272_c0_g1,TRINITY_DN22734_c0_g1,TRINITY_DN24677_c0_g1,TRINITY_DN24847_c0_g2,TRINITY_DN25027_c0_g1,TRINITY_DN25346_c0_g1,TRINITY_DN25426_c0_g1,TRINITY_DN25659_c1_g1,TRINITY_DN26083_c0_g1,TRINITY_DN27068_c0_g1,TRINITY_DN27132_c0_g1,TRI…
BP	GO:0006810	transport	64	64	128	2016	4.2e-06	0.000238613	TRINITY_DN15406_c0_g1,TRINITY_DN18330_c0_g1,TRINITY_DN24775_c0_g1,TRINITY_DN26609_c0_g1,TRINITY_DN26614_c0_g1,TRINITY_DN26626_c0_g1,TRINITY_DN26732_c0_g1,TRINITY_DN27035_c0_g1,TRINITY_DN28832_c0_g1,TRINITY_DN28956_c0_g2,TRINITY_DN29087_c0_g1,TRINITY_DN29659_c0_g1,TRINITY_DN29775_c0_g1,TRINITY_DN29853_c0_g1,TRINITY_DN30153_c0_g1,TRINITY_DN30199_c0_g1,TRINITY_DN30216_c0_g1,TRINITY_DN30222_c0_g1,TRI…	TRINITY_DN20550_c0_g1,TRINITY_DN23433_c0_g1,TRINITY_DN23654_c0_g1,TRINITY_DN24182_c0_g1,TRINITY_DN24541_c0_g1,TRINITY_DN25237_c0_g1,TRINITY_DN27065_c0_g1,TRINITY_DN27125_c0_g1,TRINITY_DN27613_c1_g1,TRINITY_DN27943_c0_g1,TRINITY_DN27954_c0_g1,TRINITY_DN27991_c0_g1,TRINITY_DN28150_c0_g1,TRINITY_DN28662_c0_g1,TRINITY_DN28680_c0_g1,TRINITY_DN28938_c0_g1,TRINITY_DN28959_c0_g1,TRINITY_DN29053_c0_g1,TRI…
BP	GO:0000272	polysaccharide catabolic process	16	0	16	98	5.4e-06	0.000288741	TRINITY_DN27511_c0_g1,TRINITY_DN28499_c0_g1,TRINITY_DN28750_c0_g1,TRINITY_DN31152_c0_g2,TRINITY_DN31683_c0_g2,TRINITY_DN32070_c0_g1,TRINITY_DN32081_c0_g1,TRINITY_DN32081_c0_g2,TRINITY_DN32532_c1_g1,TRINITY_DN32779_c0_g3,TRINITY_DN33340_c0_g1,TRINITY_DN33645_c0_g1,TRINITY_DN34256_c0_g1,TRINITY_DN34274_c0_g2,TRINITY_DN34977_c0_g3,TRINITY_DN34991_c0_g1	-
BP	GO:0051234	establishment of localization	64	64	128	2043	8.4e-06	0.0004242	TRINITY_DN15406_c0_g1,TRINITY_DN18330_c0_g1,TRINITY_DN24775_c0_g1,TRINITY_DN26609_c0_g1,TRINITY_DN26614_c0_g1,TRINITY_DN26626_c0_g1,TRINITY_DN26732_c0_g1,TRINITY_DN27035_c0_g1,TRINITY_DN28832_c0_g1,TRINITY_DN28956_c0_g2,TRINITY_DN29087_c0_g1,TRINITY_DN29659_c0_g1,TRINITY_DN29775_c0_g1,TRINITY_DN29853_c0_g1,TRINITY_DN30153_c0_g1,TRINITY_DN30199_c0_g1,TRINITY_DN30216_c0_g1,TRINITY_DN30222_c0_g1,TRI…	TRINITY_DN20550_c0_g1,TRINITY_DN23433_c0_g1,TRINITY_DN23654_c0_g1,TRINITY_DN24182_c0_g1,TRINITY_DN24541_c0_g1,TRINITY_DN25237_c0_g1,TRINITY_DN27065_c0_g1,TRINITY_DN27125_c0_g1,TRINITY_DN27613_c1_g1,TRINITY_DN27943_c0_g1,TRINITY_DN27954_c0_g1,TRINITY_DN27991_c0_g1,TRINITY_DN28150_c0_g1,TRINITY_DN28662_c0_g1,TRINITY_DN28680_c0_g1,TRINITY_DN28938_c0_g1,TRINITY_DN28959_c0_g1,TRINITY_DN29053_c0_g1,TRI…
BP	GO:0005976	polysaccharide metabolic process	16	2	18	135	2.6e-05	0.00112543	TRINITY_DN27511_c0_g1,TRINITY_DN28499_c0_g1,TRINITY_DN28750_c0_g1,TRINITY_DN31152_c0_g2,TRINITY_DN31683_c0_g2,TRINITY_DN32070_c0_g1,TRINITY_DN32081_c0_g1,TRINITY_DN32081_c0_g2,TRINITY_DN32532_c1_g1,TRINITY_DN32779_c0_g3,TRINITY_DN33340_c0_g1,TRINITY_DN33645_c0_g1,TRINITY_DN34256_c0_g1,TRINITY_DN34274_c0_g2,TRINITY_DN34977_c0_g3,TRINITY_DN34991_c0_g1	TRINITY_DN22272_c0_g1,TRINITY_DN36367_c0_g1
BP	GO:0051179	localization	64	64	128	2162	0.00013	0.004545	TRINITY_DN15406_c0_g1,TRINITY_DN18330_c0_g1,TRINITY_DN24775_c0_g1,TRINITY_DN26609_c0_g1,TRINITY_DN26614_c0_g1,TRINITY_DN26626_c0_g1,TRINITY_DN26732_c0_g1,TRINITY_DN27035_c0_g1,TRINITY_DN28832_c0_g1,TRINITY_DN28956_c0_g2,TRINITY_DN29087_c0_g1,TRINITY_DN29659_c0_g1,TRINITY_DN29775_c0_g1,TRINITY_DN29853_c0_g1,TRINITY_DN30153_c0_g1,TRINITY_DN30199_c0_g1,TRINITY_DN30216_c0_g1,TRINITY_DN30222_c0_g1,TRI…	TRINITY_DN20550_c0_g1,TRINITY_DN23433_c0_g1,TRINITY_DN23654_c0_g1,TRINITY_DN24182_c0_g1,TRINITY_DN24541_c0_g1,TRINITY_DN25237_c0_g1,TRINITY_DN27065_c0_g1,TRINITY_DN27125_c0_g1,TRINITY_DN27613_c1_g1,TRINITY_DN27943_c0_g1,TRINITY_DN27954_c0_g1,TRINITY_DN27991_c0_g1,TRINITY_DN28150_c0_g1,TRINITY_DN28662_c0_g1,TRINITY_DN28680_c0_g1,TRINITY_DN28938_c0_g1,TRINITY_DN28959_c0_g1,TRINITY_DN29053_c0_g1,TRI…
BP	GO:0030243	cellulose metabolic process	8	0	8	41	0.00036	0.0105561	TRINITY_DN28499_c0_g1,TRINITY_DN32070_c0_g1,TRINITY_DN32081_c0_g1,TRINITY_DN32081_c0_g2,TRINITY_DN33645_c0_g1,TRINITY_DN34274_c0_g2,TRINITY_DN34977_c0_g3,TRINITY_DN34991_c0_g1	-
BP	GO:0030245	cellulose catabolic process	8	0	8	41	0.00036	0.0105561	TRINITY_DN28499_c0_g1,TRINITY_DN32070_c0_g1,TRINITY_DN32081_c0_g1,TRINITY_DN32081_c0_g2,TRINITY_DN33645_c0_g1,TRINITY_DN34274_c0_g2,TRINITY_DN34977_c0_g3,TRINITY_DN34991_c0_g1	-
BP	GO:0051275	beta-glucan catabolic process	8	0	8	41	0.00036	0.0105561	TRINITY_DN28499_c0_g1,TRINITY_DN32070_c0_g1,TRINITY_DN32081_c0_g1,TRINITY_DN32081_c0_g2,TRINITY_DN33645_c0_g1,TRINITY_DN34274_c0_g2,TRINITY_DN34977_c0_g3,TRINITY_DN34991_c0_g1	-
BP	GO:0005975	carbohydrate metabolic process	38	12	50	698	0.00043	0.0118445	TRINITY_DN18957_c0_g1,TRINITY_DN19469_c0_g1,TRINITY_DN19751_c0_g1,TRINITY_DN27511_c0_g1,TRINITY_DN28319_c0_g1,TRINITY_DN28499_c0_g1,TRINITY_DN28750_c0_g1,TRINITY_DN28826_c0_g1,TRINITY_DN29010_c0_g2,TRINITY_DN29046_c0_g1,TRINITY_DN29690_c0_g1,TRINITY_DN29755_c0_g1,TRINITY_DN29907_c0_g1,TRINITY_DN30136_c0_g1,TRINITY_DN30233_c0_g1,TRINITY_DN30358_c0_g1,TRINITY_DN30631_c1_g1,TRINITY_DN31152_c0_g2,TRI…	TRINITY_DN22272_c0_g1,TRINITY_DN22865_c0_g1,TRINITY_DN28388_c0_g1,TRINITY_DN28625_c0_g1,TRINITY_DN29578_c0_g1,TRINITY_DN30690_c0_g1,TRINITY_DN31750_c0_g1,TRINITY_DN32975_c0_g1,TRINITY_DN33048_c0_g1,TRINITY_DN34643_c0_g1,TRINITY_DN36367_c0_g1,TRINITY_DN43082_c0_g1
BP	GO:0009251	glucan catabolic process	8	0	8	43	0.0005	0.0129857	TRINITY_DN28499_c0_g1,TRINITY_DN32070_c0_g1,TRINITY_DN32081_c0_g1,TRINITY_DN32081_c0_g2,TRINITY_DN33645_c0_g1,TRINITY_DN34274_c0_g2,TRINITY_DN34977_c0_g3,TRINITY_DN34991_c0_g1	-
BP	GO:0044247	cellular polysaccharide catabolic process	8	0	8	43	0.0005	0.0129857	TRINITY_DN28499_c0_g1,TRINITY_DN32070_c0_g1,TRINITY_DN32081_c0_g1,TRINITY_DN32081_c0_g2,TRINITY_DN33645_c0_g1,TRINITY_DN34274_c0_g2,TRINITY_DN34977_c0_g3,TRINITY_DN34991_c0_g1	-
BP	GO:0044275	cellular carbohydrate catabolic process	8	0	8	51	0.00162	0.0359166	TRINITY_DN28499_c0_g1,TRINITY_DN32070_c0_g1,TRINITY_DN32081_c0_g1,TRINITY_DN32081_c0_g2,TRINITY_DN33645_c0_g1,TRINITY_DN34274_c0_g2,TRINITY_DN34977_c0_g3,TRINITY_DN34991_c0_g1	-
BP	GO:0008643	carbohydrate transport	5	5	10	76	0.00178	0.0385243	TRINITY_DN29775_c0_g1,TRINITY_DN30216_c0_g1,TRINITY_DN30463_c0_g1,TRINITY_DN31523_c0_g1,TRINITY_DN31528_c0_g1	TRINITY_DN27065_c0_g1,TRINITY_DN30988_c0_g2,TRINITY_DN30991_c0_g1,TRINITY_DN31242_c0_g1,TRINITY_DN31769_c0_g1
BP	GO:0051273	beta-glucan metabolic process	8	0	8	52	0.00184	0.0388967	TRINITY_DN28499_c0_g1,TRINITY_DN32070_c0_g1,TRINITY_DN32081_c0_g1,TRINITY_DN32081_c0_g2,TRINITY_DN33645_c0_g1,TRINITY_DN34274_c0_g2,TRINITY_DN34977_c0_g3,TRINITY_DN34991_c0_g1	-
BP	GO:0016052	carbohydrate catabolic process	16	0	16	175	0.00458	0.092516	TRINITY_DN27511_c0_g1,TRINITY_DN28499_c0_g1,TRINITY_DN28750_c0_g1,TRINITY_DN31152_c0_g2,TRINITY_DN31683_c0_g2,TRINITY_DN32070_c0_g1,TRINITY_DN32081_c0_g1,TRINITY_DN32081_c0_g2,TRINITY_DN32532_c1_g1,TRINITY_DN32779_c0_g3,TRINITY_DN33340_c0_g1,TRINITY_DN33645_c0_g1,TRINITY_DN34256_c0_g1,TRINITY_DN34274_c0_g2,TRINITY_DN34977_c0_g3,TRINITY_DN34991_c0_g1	-
BP	GO:0006073	cellular glucan metabolic process	8	0	8	68	0.00981	0.181986	TRINITY_DN28499_c0_g1,TRINITY_DN32070_c0_g1,TRINITY_DN32081_c0_g1,TRINITY_DN32081_c0_g2,TRINITY_DN33645_c0_g1,TRINITY_DN34274_c0_g2,TRINITY_DN34977_c0_g3,TRINITY_DN34991_c0_g1	-
BP	GO:0044042	glucan metabolic process	8	0	8	68	0.00981	0.181986	TRINITY_DN28499_c0_g1,TRINITY_DN32070_c0_g1,TRINITY_DN32081_c0_g1,TRINITY_DN32081_c0_g2,TRINITY_DN33645_c0_g1,TRINITY_DN34274_c0_g2,TRINITY_DN34977_c0_g3,TRINITY_DN34991_c0_g1	-
BP	GO:0044264	cellular polysaccharide metabolic process	8	0	8	72	0.01364	0.233939	TRINITY_DN28499_c0_g1,TRINITY_DN32070_c0_g1,TRINITY_DN32081_c0_g1,TRINITY_DN32081_c0_g2,TRINITY_DN33645_c0_g1,TRINITY_DN34274_c0_g2,TRINITY_DN34977_c0_g3,TRINITY_DN34991_c0_g1	-
BP	GO:0098869	cellular oxidant detoxification	1	9	10	118	0.03555	0.37711	TRINITY_DN30704_c0_g1	TRINITY_DN22734_c0_g1,TRINITY_DN25346_c0_g1,TRINITY_DN25426_c0_g1,TRINITY_DN26083_c0_g1,TRINITY_DN29782_c0_g1,TRINITY_DN30189_c0_g1,TRINITY_DN32131_c0_g1,TRINITY_DN34167_c2_g2,TRINITY_DN36320_c8_g2
BP	GO:0006582	melanin metabolic process	0	1	1	1	0.04413	0.37711	-	TRINITY_DN32086_c0_g1
BP	GO:0006684	sphingomyelin metabolic process	0	1	1	1	0.04413	0.37711	-	TRINITY_DN30420_c0_g1
BP	GO:0006685	sphingomyelin catabolic process	0	1	1	1	0.04413	0.37711	-	TRINITY_DN30420_c0_g1
BP	GO:0009436	glyoxylate catabolic process	0	1	1	1	0.04413	0.37711	-	TRINITY_DN29719_c0_g1
BP	GO:0018941	organomercury metabolic process	0	1	1	1	0.04413	0.37711	-	TRINITY_DN31848_c0_g1
BP	GO:0018942	organometal metabolic process	0	1	1	1	0.04413	0.37711	-	TRINITY_DN31848_c0_g1
BP	GO:0030149	sphingolipid catabolic process	0	1	1	1	0.04413	0.37711	-	TRINITY_DN30420_c0_g1
BP	GO:0032368	regulation of lipid transport	1	0	1	1	0.04413	0.37711	TRINITY_DN33206_c0_g2	-
BP	GO:0035442	dipeptide transmembrane transport	0	1	1	1	0.04413	0.37711	-	TRINITY_DN30417_c0_g1
BP	GO:0042814	monopolar cell growth	1	0	1	1	0.04413	0.37711	TRINITY_DN33206_c0_g2	-
BP	GO:0046413	organomercury catabolic process	0	1	1	1	0.04413	0.37711	-	TRINITY_DN31848_c0_g1
BP	GO:0046466	membrane lipid catabolic process	0	1	1	1	0.04413	0.37711	-	TRINITY_DN30420_c0_g1
BP	GO:0051513	regulation of monopolar cell growth	1	0	1	1	0.04413	0.37711	TRINITY_DN33206_c0_g2	-
BP	GO:0051515	positive regulation of monopolar cell growth	1	0	1	1	0.04413	0.37711	TRINITY_DN33206_c0_g2	-
BP	GO:0061091	regulation of phospholipid translocation	1	0	1	1	0.04413	0.37711	TRINITY_DN33206_c0_g2	-
BP	GO:1905952	regulation of lipid localization	1	0	1	1	0.04413	0.37711	TRINITY_DN33206_c0_g2	-
BP	GO:2001138	regulation of phospholipid transport	1	0	1	1	0.04413	0.37711	TRINITY_DN33206_c0_g2	-
BP	GO:0009636	response to toxic substance	1	9	10	123	0.04519	0.37711	TRINITY_DN30704_c0_g1	TRINITY_DN22734_c0_g1,TRINITY_DN25346_c0_g1,TRINITY_DN25426_c0_g1,TRINITY_DN26083_c0_g1,TRINITY_DN29782_c0_g1,TRINITY_DN30189_c0_g1,TRINITY_DN32131_c0_g1,TRINITY_DN34167_c2_g2,TRINITY_DN36320_c8_g2
BP	GO:0097237	cellular response to toxic substance	1	9	10	123	0.04519	0.37711	TRINITY_DN30704_c0_g1	TRINITY_DN22734_c0_g1,TRINITY_DN25346_c0_g1,TRINITY_DN25426_c0_g1,TRINITY_DN26083_c0_g1,TRINITY_DN29782_c0_g1,TRINITY_DN30189_c0_g1,TRINITY_DN32131_c0_g1,TRINITY_DN34167_c2_g2,TRINITY_DN36320_c8_g2
BP	GO:0098754	detoxification	1	9	10	123	0.04519	0.37711	TRINITY_DN30704_c0_g1	TRINITY_DN22734_c0_g1,TRINITY_DN25346_c0_g1,TRINITY_DN25426_c0_g1,TRINITY_DN26083_c0_g1,TRINITY_DN29782_c0_g1,TRINITY_DN30189_c0_g1,TRINITY_DN32131_c0_g1,TRINITY_DN34167_c2_g2,TRINITY_DN36320_c8_g2
BP	GO:1990748	cellular detoxification	1	9	10	123	0.04519	0.37711	TRINITY_DN30704_c0_g1	TRINITY_DN22734_c0_g1,TRINITY_DN25346_c0_g1,TRINITY_DN25426_c0_g1,TRINITY_DN26083_c0_g1,TRINITY_DN29782_c0_g1,TRINITY_DN30189_c0_g1,TRINITY_DN32131_c0_g1,TRINITY_DN34167_c2_g2,TRINITY_DN36320_c8_g2
BP	GO:0032259	methylation	9	13	22	339	0.04522	0.37711	TRINITY_DN29034_c0_g1,TRINITY_DN29659_c0_g1,TRINITY_DN29806_c0_g1,TRINITY_DN32076_c1_g1,TRINITY_DN33505_c0_g1,TRINITY_DN33694_c1_g1,TRINITY_DN34335_c1_g1,TRINITY_DN34781_c1_g1,TRINITY_DN36397_c7_g1	TRINITY_DN24847_c0_g2,TRINITY_DN27487_c0_g1,TRINITY_DN27536_c0_g1,TRINITY_DN29548_c0_g1,TRINITY_DN30314_c0_g1,TRINITY_DN30388_c0_g1,TRINITY_DN30433_c0_g1,TRINITY_DN30698_c0_g1,TRINITY_DN31199_c0_g1,TRINITY_DN31204_c0_g1,TRINITY_DN31996_c1_g5,TRINITY_DN32826_c0_g1,TRINITY_DN36648_c0_g1
MF	GO:0005506	iron ion binding	14	33	47	446	1.8e-08	2.33743e-06	TRINITY_DN26803_c0_g1,TRINITY_DN27142_c0_g1,TRINITY_DN28548_c0_g1,TRINITY_DN29492_c0_g1,TRINITY_DN29512_c0_g1,TRINITY_DN29913_c0_g1,TRINITY_DN30008_c0_g1,TRINITY_DN30910_c0_g1,TRINITY_DN31996_c1_g1,TRINITY_DN32532_c1_g1,TRINITY_DN33868_c0_g1,TRINITY_DN34457_c0_g1,TRINITY_DN34807_c1_g3,TRINITY_DN34807_c1_g4	TRINITY_DN20469_c0_g1,TRINITY_DN22165_c0_g1,TRINITY_DN22734_c0_g1,TRINITY_DN25426_c0_g1,TRINITY_DN27141_c0_g1,TRINITY_DN27157_c0_g1,TRINITY_DN27274_c0_g1,TRINITY_DN27631_c0_g1,TRINITY_DN27841_c0_g1,TRINITY_DN28031_c0_g2,TRINITY_DN28601_c0_g1,TRINITY_DN28908_c0_g1,TRINITY_DN29548_c0_g1,TRINITY_DN29707_c0_g1,TRINITY_DN29832_c0_g1,TRINITY_DN30368_c0_g1,TRINITY_DN30541_c0_g1,TRINITY_DN31146_c0_g1,TRI…
MF	GO:0004497	monooxygenase activity	12	34	46	442	3.9e-08	3.939e-06	TRINITY_DN26803_c0_g1,TRINITY_DN28154_c1_g1,TRINITY_DN28548_c0_g1,TRINITY_DN29512_c0_g1,TRINITY_DN29992_c0_g2,TRINITY_DN30008_c0_g1,TRINITY_DN30931_c2_g3,TRINITY_DN31021_c0_g1,TRINITY_DN31996_c1_g1,TRINITY_DN32113_c0_g2,TRINITY_DN32532_c1_g1,TRINITY_DN34457_c0_g1	TRINITY_DN20469_c0_g1,TRINITY_DN22165_c0_g1,TRINITY_DN25659_c1_g1,TRINITY_DN27157_c0_g1,TRINITY_DN27274_c0_g1,TRINITY_DN27308_c0_g1,TRINITY_DN27631_c0_g1,TRINITY_DN27709_c0_g1,TRINITY_DN28031_c0_g2,TRINITY_DN28601_c0_g1,TRINITY_DN28908_c0_g1,TRINITY_DN29548_c0_g1,TRINITY_DN29707_c0_g1,TRINITY_DN29832_c0_g1,TRINITY_DN30368_c0_g1,TRINITY_DN30445_c0_g1,TRINITY_DN30541_c0_g1,TRINITY_DN31146_c0_g1,TRI…
MF	GO:0016705	oxidoreductase activity, acting on paired donors, with incorporation or reduction of molecular oxygen	12	36	48	477	5.5e-08	4.9995e-06	TRINITY_DN26803_c0_g1,TRINITY_DN27142_c0_g1,TRINITY_DN28548_c0_g1,TRINITY_DN29492_c0_g1,TRINITY_DN29512_c0_g1,TRINITY_DN30008_c0_g1,TRINITY_DN31996_c1_g1,TRINITY_DN32113_c0_g2,TRINITY_DN32532_c1_g1,TRINITY_DN34457_c0_g1,TRINITY_DN34807_c1_g3,TRINITY_DN34807_c1_g4	TRINITY_DN20469_c0_g1,TRINITY_DN22165_c0_g1,TRINITY_DN22734_c0_g1,TRINITY_DN25426_c0_g1,TRINITY_DN25659_c1_g1,TRINITY_DN27141_c0_g1,TRINITY_DN27157_c0_g1,TRINITY_DN27274_c0_g1,TRINITY_DN27308_c0_g1,TRINITY_DN27631_c0_g1,TRINITY_DN28031_c0_g2,TRINITY_DN28601_c0_g1,TRINITY_DN28908_c0_g1,TRINITY_DN29548_c0_g1,TRINITY_DN29707_c0_g1,TRINITY_DN29832_c0_g1,TRINITY_DN30368_c0_g1,TRINITY_DN30541_c0_g1,TRI…
MF	GO:0016491	oxidoreductase activity	45	107	152	2348	7.4e-08	6.11509e-06	TRINITY_DN20326_c0_g2,TRINITY_DN21357_c0_g1,TRINITY_DN22119_c0_g1,TRINITY_DN23337_c0_g1,TRINITY_DN24730_c0_g1,TRINITY_DN26803_c0_g1,TRINITY_DN27090_c0_g1,TRINITY_DN27142_c0_g1,TRINITY_DN28154_c1_g1,TRINITY_DN28168_c0_g1,TRINITY_DN28548_c0_g1,TRINITY_DN29176_c0_g3,TRINITY_DN29448_c0_g1,TRINITY_DN29492_c0_g1,TRINITY_DN29512_c0_g1,TRINITY_DN29672_c0_g1,TRINITY_DN29913_c0_g1,TRINITY_DN29992_c0_g2,TRI…	TRINITY_DN18998_c0_g1,TRINITY_DN20329_c0_g1,TRINITY_DN20469_c0_g1,TRINITY_DN22006_c0_g3,TRINITY_DN22029_c0_g1,TRINITY_DN22165_c0_g1,TRINITY_DN22181_c0_g1,TRINITY_DN22272_c0_g1,TRINITY_DN22734_c0_g1,TRINITY_DN24677_c0_g1,TRINITY_DN24847_c0_g2,TRINITY_DN25027_c0_g1,TRINITY_DN25346_c0_g1,TRINITY_DN25426_c0_g1,TRINITY_DN25659_c1_g1,TRINITY_DN26083_c0_g1,TRINITY_DN27068_c0_g1,TRINITY_DN27132_c0_g1,TRI…
MF	GO:0020037	heme binding	10	36	46	465	1.8e-07	1.32854e-05	TRINITY_DN26803_c0_g1,TRINITY_DN28548_c0_g1,TRINITY_DN29512_c0_g1,TRINITY_DN30008_c0_g1,TRINITY_DN30147_c0_g1,TRINITY_DN30704_c0_g1,TRINITY_DN31996_c1_g1,TRINITY_DN32532_c1_g1,TRINITY_DN34457_c0_g1,TRINITY_DN35595_c0_g1	TRINITY_DN20469_c0_g1,TRINITY_DN22165_c0_g1,TRINITY_DN22734_c0_g1,TRINITY_DN25426_c0_g1,TRINITY_DN25669_c0_g1,TRINITY_DN26083_c0_g1,TRINITY_DN27141_c0_g1,TRINITY_DN27157_c0_g1,TRINITY_DN27274_c0_g1,TRINITY_DN27631_c0_g1,TRINITY_DN28031_c0_g2,TRINITY_DN28601_c0_g1,TRINITY_DN28908_c0_g1,TRINITY_DN29548_c0_g1,TRINITY_DN29707_c0_g1,TRINITY_DN29782_c0_g1,TRINITY_DN29832_c0_g1,TRINITY_DN30368_c0_g1,TRI…
MF	GO:0046906	tetrapyrrole binding	10	36	46	466	1.9e-07	1.32854e-05	TRINITY_DN26803_c0_g1,TRINITY_DN28548_c0_g1,TRINITY_DN29512_c0_g1,TRINITY_DN30008_c0_g1,TRINITY_DN30147_c0_g1,TRINITY_DN30704_c0_g1,TRINITY_DN31996_c1_g1,TRINITY_DN32532_c1_g1,TRINITY_DN34457_c0_g1,TRINITY_DN35595_c0_g1	TRINITY_DN20469_c0_g1,TRINITY_DN22165_c0_g1,TRINITY_DN22734_c0_g1,TRINITY_DN25426_c0_g1,TRINITY_DN25669_c0_g1,TRINITY_DN26083_c0_g1,TRINITY_DN27141_c0_g1,TRINITY_DN27157_c0_g1,TRINITY_DN27274_c0_g1,TRINITY_DN27631_c0_g1,TRINITY_DN28031_c0_g2,TRINITY_DN28601_c0_g1,TRINITY_DN28908_c0_g1,TRINITY_DN29548_c0_g1,TRINITY_DN29707_c0_g1,TRINITY_DN29782_c0_g1,TRINITY_DN29832_c0_g1,TRINITY_DN30368_c0_g1,TRI…
MF	GO:0004104	cholinesterase activity	4	0	4	4	3.7e-06	0.000238613	TRINITY_DN32523_c1_g2,TRINITY_DN32523_c1_g4,TRINITY_DN32523_c1_g5,TRINITY_DN32523_c1_g6	-
MF	GO:0003824	catalytic activity	162	230	392	7949	4e-06	0.000238613	TRINITY_DN13387_c0_g1,TRINITY_DN18957_c0_g1,TRINITY_DN19469_c0_g1,TRINITY_DN19751_c0_g1,TRINITY_DN20326_c0_g2,TRINITY_DN21357_c0_g1,TRINITY_DN21942_c0_g1,TRINITY_DN22056_c0_g1,TRINITY_DN22119_c0_g1,TRINITY_DN23337_c0_g1,TRINITY_DN24257_c0_g1,TRINITY_DN24554_c0_g2,TRINITY_DN24730_c0_g1,TRINITY_DN26162_c0_g1,TRINITY_DN26761_c0_g1,TRINITY_DN26803_c0_g1,TRINITY_DN26929_c0_g1,TRINITY_DN27090_c0_g1,TRI…	TRINITY_DN18998_c0_g1,TRINITY_DN19084_c0_g1,TRINITY_DN20329_c0_g1,TRINITY_DN20469_c0_g1,TRINITY_DN22006_c0_g3,TRINITY_DN22029_c0_g1,TRINITY_DN22165_c0_g1,TRINITY_DN22181_c0_g1,TRINITY_DN22272_c0_g1,TRINITY_DN22660_c0_g1,TRINITY_DN22734_c0_g1,TRINITY_DN23314_c0_g1,TRINITY_DN23527_c0_g1,TRINITY_DN23754_c0_g1,TRINITY_DN23810_c0_g1,TRINITY_DN24651_c0_g1,TRINITY_DN24677_c0_g1,TRINITY_DN24847_c0_g2,TRI…
MF	GO:0022857	transmembrane transporter activity	36	23	59	766	1.4e-05	0.000669789	TRINITY_DN18330_c0_g1,TRINITY_DN26609_c0_g1,TRINITY_DN26626_c0_g1,TRINITY_DN29775_c0_g1,TRINITY_DN29853_c0_g1,TRINITY_DN30199_c0_g1,TRINITY_DN30216_c0_g1,TRINITY_DN30222_c0_g1,TRINITY_DN30256_c0_g1,TRINITY_DN30268_c0_g1,TRINITY_DN30383_c0_g1,TRINITY_DN30463_c0_g1,TRINITY_DN31148_c0_g1,TRINITY_DN31161_c0_g2,TRINITY_DN31196_c0_g2,TRINITY_DN31310_c0_g1,TRINITY_DN31523_c0_g1,TRINITY_DN31528_c0_g1,TRI…	TRINITY_DN24182_c0_g1,TRINITY_DN27065_c0_g1,TRINITY_DN27954_c0_g1,TRINITY_DN28662_c0_g1,TRINITY_DN29053_c0_g1,TRINITY_DN29531_c0_g1,TRINITY_DN29947_c0_g1,TRINITY_DN30300_c0_g1,TRINITY_DN30417_c0_g1,TRINITY_DN30988_c0_g2,TRINITY_DN30991_c0_g1,TRINITY_DN31242_c0_g1,TRINITY_DN31407_c0_g1,TRINITY_DN31716_c0_g2,TRINITY_DN31769_c0_g1,TRINITY_DN31830_c0_g1,TRINITY_DN31956_c0_g1,TRINITY_DN33159_c0_g2,TRI…
MF	GO:0022891	substrate-specific transmembrane transporter activity	34	14	48	589	2.3e-05	0.00104535	TRINITY_DN18330_c0_g1,TRINITY_DN26609_c0_g1,TRINITY_DN26626_c0_g1,TRINITY_DN29775_c0_g1,TRINITY_DN29853_c0_g1,TRINITY_DN30199_c0_g1,TRINITY_DN30216_c0_g1,TRINITY_DN30222_c0_g1,TRINITY_DN30256_c0_g1,TRINITY_DN30268_c0_g1,TRINITY_DN30383_c0_g1,TRINITY_DN30463_c0_g1,TRINITY_DN31148_c0_g1,TRINITY_DN31161_c0_g2,TRINITY_DN31196_c0_g2,TRINITY_DN31310_c0_g1,TRINITY_DN31523_c0_g1,TRINITY_DN31528_c0_g1,TRI…	TRINITY_DN27065_c0_g1,TRINITY_DN28662_c0_g1,TRINITY_DN29053_c0_g1,TRINITY_DN29531_c0_g1,TRINITY_DN30300_c0_g1,TRINITY_DN30417_c0_g1,TRINITY_DN30988_c0_g2,TRINITY_DN30991_c0_g1,TRINITY_DN31716_c0_g2,TRINITY_DN31769_c0_g1,TRINITY_DN31830_c0_g1,TRINITY_DN33252_c0_g2,TRINITY_DN34065_c0_g1,TRINITY_DN35552_c0_g1
MF	GO:0051213	dioxygenase activity	8	10	18	146	6.9e-05	0.00285095	TRINITY_DN29492_c0_g1,TRINITY_DN30147_c0_g1,TRINITY_DN30910_c0_g1,TRINITY_DN33645_c0_g1,TRINITY_DN34807_c1_g3,TRINITY_DN34807_c1_g4,TRINITY_DN35595_c0_g1,TRINITY_DN35810_c1_g1	TRINITY_DN22734_c0_g1,TRINITY_DN25027_c0_g1,TRINITY_DN25426_c0_g1,TRINITY_DN27354_c0_g1,TRINITY_DN27841_c0_g1,TRINITY_DN32460_c0_g1,TRINITY_DN32827_c0_g1,TRINITY_DN33144_c0_g2,TRINITY_DN35869_c2_g1,TRINITY_DN36320_c8_g2
MF	GO:0016798	hydrolase activity, acting on glycosyl bonds	30	8	38	449	7.6e-05	0.00300365	TRINITY_DN18957_c0_g1,TRINITY_DN19469_c0_g1,TRINITY_DN19751_c0_g1,TRINITY_DN28319_c0_g1,TRINITY_DN28499_c0_g1,TRINITY_DN28826_c0_g1,TRINITY_DN29010_c0_g2,TRINITY_DN29755_c0_g1,TRINITY_DN29907_c0_g1,TRINITY_DN30136_c0_g1,TRINITY_DN30358_c0_g1,TRINITY_DN30631_c1_g1,TRINITY_DN31570_c0_g1,TRINITY_DN31683_c0_g2,TRINITY_DN32070_c0_g1,TRINITY_DN32081_c0_g1,TRINITY_DN32081_c0_g2,TRINITY_DN32532_c1_g1,TRI…	TRINITY_DN27824_c0_g1,TRINITY_DN28625_c0_g1,TRINITY_DN30420_c0_g1,TRINITY_DN30690_c0_g1,TRINITY_DN31750_c0_g1,TRINITY_DN32975_c0_g1,TRINITY_DN33048_c0_g1,TRINITY_DN34643_c0_g1
MF	GO:0022892	substrate-specific transporter activity	35	14	49	642	9.9e-05	0.003636	TRINITY_DN18330_c0_g1,TRINITY_DN26609_c0_g1,TRINITY_DN26626_c0_g1,TRINITY_DN29775_c0_g1,TRINITY_DN29853_c0_g1,TRINITY_DN30199_c0_g1,TRINITY_DN30216_c0_g1,TRINITY_DN30222_c0_g1,TRINITY_DN30256_c0_g1,TRINITY_DN30268_c0_g1,TRINITY_DN30383_c0_g1,TRINITY_DN30463_c0_g1,TRINITY_DN31148_c0_g1,TRINITY_DN31161_c0_g2,TRINITY_DN31196_c0_g2,TRINITY_DN31310_c0_g1,TRINITY_DN31523_c0_g1,TRINITY_DN31528_c0_g1,TRI…	TRINITY_DN27065_c0_g1,TRINITY_DN28662_c0_g1,TRINITY_DN29053_c0_g1,TRINITY_DN29531_c0_g1,TRINITY_DN30300_c0_g1,TRINITY_DN30417_c0_g1,TRINITY_DN30988_c0_g2,TRINITY_DN30991_c0_g1,TRINITY_DN31716_c0_g2,TRINITY_DN31769_c0_g1,TRINITY_DN31830_c0_g1,TRINITY_DN33252_c0_g2,TRINITY_DN34065_c0_g1,TRINITY_DN35552_c0_g1
MF	GO:0004553	hydrolase activity, hydrolyzing O-glycosyl compounds	30	6	36	422	0.0001	0.003636	TRINITY_DN18957_c0_g1,TRINITY_DN19469_c0_g1,TRINITY_DN19751_c0_g1,TRINITY_DN28319_c0_g1,TRINITY_DN28499_c0_g1,TRINITY_DN28826_c0_g1,TRINITY_DN29010_c0_g2,TRINITY_DN29755_c0_g1,TRINITY_DN29907_c0_g1,TRINITY_DN30136_c0_g1,TRINITY_DN30358_c0_g1,TRINITY_DN30631_c1_g1,TRINITY_DN31570_c0_g1,TRINITY_DN31683_c0_g2,TRINITY_DN32070_c0_g1,TRINITY_DN32081_c0_g1,TRINITY_DN32081_c0_g2,TRINITY_DN32532_c1_g1,TRI…	TRINITY_DN28625_c0_g1,TRINITY_DN30690_c0_g1,TRINITY_DN31750_c0_g1,TRINITY_DN32975_c0_g1,TRINITY_DN33048_c0_g1,TRINITY_DN34643_c0_g1
MF	GO:0005215	transporter activity	39	26	65	940	0.00014	0.004545	TRINITY_DN18330_c0_g1,TRINITY_DN26609_c0_g1,TRINITY_DN26626_c0_g1,TRINITY_DN29775_c0_g1,TRINITY_DN29853_c0_g1,TRINITY_DN30199_c0_g1,TRINITY_DN30216_c0_g1,TRINITY_DN30222_c0_g1,TRINITY_DN30256_c0_g1,TRINITY_DN30268_c0_g1,TRINITY_DN30383_c0_g1,TRINITY_DN30463_c0_g1,TRINITY_DN31073_c0_g1,TRINITY_DN31148_c0_g1,TRINITY_DN31161_c0_g2,TRINITY_DN31196_c0_g2,TRINITY_DN31310_c0_g1,TRINITY_DN31523_c0_g1,TRI…	TRINITY_DN24182_c0_g1,TRINITY_DN27065_c0_g1,TRINITY_DN27943_c0_g1,TRINITY_DN27954_c0_g1,TRINITY_DN28662_c0_g1,TRINITY_DN28938_c0_g1,TRINITY_DN29053_c0_g1,TRINITY_DN29531_c0_g1,TRINITY_DN29947_c0_g1,TRINITY_DN30300_c0_g1,TRINITY_DN30417_c0_g1,TRINITY_DN30988_c0_g2,TRINITY_DN30991_c0_g1,TRINITY_DN31242_c0_g1,TRINITY_DN31407_c0_g1,TRINITY_DN31416_c1_g2,TRINITY_DN31716_c0_g2,TRINITY_DN31769_c0_g1,TRI…
MF	GO:0016702	oxidoreductase activity, acting on single donors with incorporation of molecular oxygen, incorporation of two atoms of oxygen	3	6	9	46	0.00014	0.004545	TRINITY_DN30910_c0_g1,TRINITY_DN33645_c0_g1,TRINITY_DN35810_c1_g1	TRINITY_DN22734_c0_g1,TRINITY_DN25426_c0_g1,TRINITY_DN27841_c0_g1,TRINITY_DN33144_c0_g2,TRINITY_DN35869_c2_g1,TRINITY_DN36320_c8_g2
MF	GO:0030248	cellulose binding	7	0	7	32	0.00039	0.0110784	TRINITY_DN28319_c0_g1,TRINITY_DN33933_c0_g4,TRINITY_DN34256_c0_g1,TRINITY_DN34977_c0_g3,TRINITY_DN34991_c0_g1,TRINITY_DN35038_c0_g1,TRINITY_DN35833_c1_g1	-
MF	GO:0046914	transition metal ion binding	34	66	100	1670	0.00053	0.0133825	TRINITY_DN13387_c0_g1,TRINITY_DN21357_c0_g1,TRINITY_DN22119_c0_g1,TRINITY_DN24730_c0_g1,TRINITY_DN24775_c0_g1,TRINITY_DN25269_c0_g1,TRINITY_DN26803_c0_g1,TRINITY_DN27134_c0_g1,TRINITY_DN27142_c0_g1,TRINITY_DN28548_c0_g1,TRINITY_DN29034_c0_g1,TRINITY_DN29311_c0_g1,TRINITY_DN29344_c1_g1,TRINITY_DN29492_c0_g1,TRINITY_DN29512_c0_g1,TRINITY_DN29647_c0_g1,TRINITY_DN29672_c0_g1,TRINITY_DN29913_c0_g1,TRI…	TRINITY_DN18998_c0_g1,TRINITY_DN20329_c0_g1,TRINITY_DN20469_c0_g1,TRINITY_DN21066_c0_g1,TRINITY_DN22006_c0_g3,TRINITY_DN22165_c0_g1,TRINITY_DN22734_c0_g1,TRINITY_DN24070_c0_g1,TRINITY_DN24847_c0_g2,TRINITY_DN24967_c0_g2,TRINITY_DN25426_c0_g1,TRINITY_DN26054_c0_g2,TRINITY_DN26385_c0_g1,TRINITY_DN26783_c0_g1,TRINITY_DN27132_c0_g1,TRINITY_DN27141_c0_g1,TRINITY_DN27157_c0_g1,TRINITY_DN27274_c0_g1,TRI…
MF	GO:0001871	pattern binding	7	0	7	34	0.00057	0.013635	TRINITY_DN28319_c0_g1,TRINITY_DN33933_c0_g4,TRINITY_DN34256_c0_g1,TRINITY_DN34977_c0_g3,TRINITY_DN34991_c0_g1,TRINITY_DN35038_c0_g1,TRINITY_DN35833_c1_g1	-
MF	GO:0030247	polysaccharide binding	7	0	7	34	0.00057	0.013635	TRINITY_DN28319_c0_g1,TRINITY_DN33933_c0_g4,TRINITY_DN34256_c0_g1,TRINITY_DN34977_c0_g3,TRINITY_DN34991_c0_g1,TRINITY_DN35038_c0_g1,TRINITY_DN35833_c1_g1	-
MF	GO:0016701	oxidoreductase activity, acting on single donors with incorporation of molecular oxygen	3	6	9	55	0.00059	0.0137515	TRINITY_DN30910_c0_g1,TRINITY_DN33645_c0_g1,TRINITY_DN35810_c1_g1	TRINITY_DN22734_c0_g1,TRINITY_DN25426_c0_g1,TRINITY_DN27841_c0_g1,TRINITY_DN33144_c0_g2,TRINITY_DN35869_c2_g1,TRINITY_DN36320_c8_g2
MF	GO:0052878	linoleate 8R-lipoxygenase activity	0	3	3	6	0.00152	0.034542	-	TRINITY_DN22734_c0_g1,TRINITY_DN25426_c0_g1,TRINITY_DN36320_c8_g2
MF	GO:0052689	carboxylic ester hydrolase activity	7	2	9	65	0.002	0.0413182	TRINITY_DN28698_c0_g1,TRINITY_DN28750_c0_g1,TRINITY_DN32523_c1_g2,TRINITY_DN32523_c1_g4,TRINITY_DN32523_c1_g5,TRINITY_DN32523_c1_g6,TRINITY_DN33694_c1_g1	TRINITY_DN23754_c0_g1,TRINITY_DN33737_c1_g1
MF	GO:0016884	carbon-nitrogen ligase activity, with glutamine as amido-N-donor	2	6	8	61	0.00494	0.0976187	TRINITY_DN29290_c0_g1,TRINITY_DN32114_c0_g1	TRINITY_DN28070_c0_g1,TRINITY_DN29267_c0_g2,TRINITY_DN30756_c0_g1,TRINITY_DN31480_c0_g2,TRINITY_DN31955_c2_g1,TRINITY_DN34169_c0_g1
MF	GO:0016708	oxidoreductase activity, acting on paired donors, with incorporation or reduction of molecular oxygen, NAD(P)H as one donor, and incorporation of two atoms of oxygen into one donor	3	0	3	9	0.00578	0.111788	TRINITY_DN29492_c0_g1,TRINITY_DN34807_c1_g3,TRINITY_DN34807_c1_g4	-
MF	GO:0004650	polygalacturonase activity	3	1	4	20	0.01013	0.184163	TRINITY_DN29010_c0_g2,TRINITY_DN29755_c0_g1,TRINITY_DN30631_c1_g1	TRINITY_DN28625_c0_g1
MF	GO:0004609	phosphatidylserine decarboxylase activity	1	2	3	11	0.01064	0.189642	TRINITY_DN6048_c0_g1	TRINITY_DN28395_c1_g1,TRINITY_DN34464_c0_g2
MF	GO:0030246	carbohydrate binding	10	1	11	115	0.01208	0.211168	TRINITY_DN19751_c0_g1,TRINITY_DN27142_c0_g1,TRINITY_DN28319_c0_g1,TRINITY_DN29046_c0_g1,TRINITY_DN33933_c0_g4,TRINITY_DN34256_c0_g1,TRINITY_DN34977_c0_g3,TRINITY_DN34991_c0_g1,TRINITY_DN35038_c0_g1,TRINITY_DN35833_c1_g1	TRINITY_DN24967_c0_g2
MF	GO:0004181	metallocarboxypeptidase activity	4	0	4	22	0.01427	0.240212	TRINITY_DN29311_c0_g1,TRINITY_DN29344_c1_g1,TRINITY_DN29647_c0_g1,TRINITY_DN33429_c0_g1	-
MF	GO:0004601	peroxidase activity	1	8	9	90	0.01696	0.280303	TRINITY_DN30704_c0_g1	TRINITY_DN22734_c0_g1,TRINITY_DN25426_c0_g1,TRINITY_DN26083_c0_g1,TRINITY_DN29782_c0_g1,TRINITY_DN30189_c0_g1,TRINITY_DN32131_c0_g1,TRINITY_DN34167_c2_g2,TRINITY_DN36320_c8_g2
MF	GO:0003979	UDP-glucose 6-dehydrogenase activity	0	2	2	5	0.01759	0.280514	-	TRINITY_DN22272_c0_g1,TRINITY_DN36367_c0_g1
MF	GO:0015198	oligopeptide transporter activity	1	1	2	5	0.01759	0.280514	TRINITY_DN33206_c0_g2	TRINITY_DN30417_c0_g1
MF	GO:0051537	2 iron, 2 sulfur cluster binding	4	1	5	36	0.01952	0.305926	TRINITY_DN29492_c0_g1,TRINITY_DN33868_c0_g1,TRINITY_DN34807_c1_g3,TRINITY_DN34807_c1_g4	TRINITY_DN24847_c0_g2
MF	GO:0046872	metal ion binding	51	73	124	2402	0.02235	0.344342	TRINITY_DN13387_c0_g1,TRINITY_DN21357_c0_g1,TRINITY_DN22119_c0_g1,TRINITY_DN24730_c0_g1,TRINITY_DN24775_c0_g1,TRINITY_DN25269_c0_g1,TRINITY_DN26803_c0_g1,TRINITY_DN27134_c0_g1,TRINITY_DN27142_c0_g1,TRINITY_DN28154_c1_g1,TRINITY_DN28548_c0_g1,TRINITY_DN28931_c0_g1,TRINITY_DN29034_c0_g1,TRINITY_DN29311_c0_g1,TRINITY_DN29344_c1_g1,TRINITY_DN29472_c0_g1,TRINITY_DN29492_c0_g1,TRINITY_DN29512_c0_g1,TRI…	TRINITY_DN18998_c0_g1,TRINITY_DN20329_c0_g1,TRINITY_DN20469_c0_g1,TRINITY_DN21066_c0_g1,TRINITY_DN22006_c0_g3,TRINITY_DN22165_c0_g1,TRINITY_DN22734_c0_g1,TRINITY_DN24070_c0_g1,TRINITY_DN24847_c0_g2,TRINITY_DN24967_c0_g2,TRINITY_DN25426_c0_g1,TRINITY_DN26054_c0_g2,TRINITY_DN26385_c0_g1,TRINITY_DN26783_c0_g1,TRINITY_DN27132_c0_g1,TRINITY_DN27141_c0_g1,TRINITY_DN27157_c0_g1,TRINITY_DN27274_c0_g1,TRI…
MF	GO:0016879	ligase activity, forming carbon-nitrogen bonds	3	7	10	111	0.02378	0.360267	TRINITY_DN29290_c0_g1,TRINITY_DN29998_c0_g1,TRINITY_DN32114_c0_g1	TRINITY_DN27878_c0_g1,TRINITY_DN28070_c0_g1,TRINITY_DN29267_c0_g2,TRINITY_DN30756_c0_g1,TRINITY_DN31480_c0_g2,TRINITY_DN31955_c2_g1,TRINITY_DN34169_c0_g1
MF	GO:0043169	cation binding	51	73	124	2417	0.02668	0.37711	TRINITY_DN13387_c0_g1,TRINITY_DN21357_c0_g1,TRINITY_DN22119_c0_g1,TRINITY_DN24730_c0_g1,TRINITY_DN24775_c0_g1,TRINITY_DN25269_c0_g1,TRINITY_DN26803_c0_g1,TRINITY_DN27134_c0_g1,TRINITY_DN27142_c0_g1,TRINITY_DN28154_c1_g1,TRINITY_DN28548_c0_g1,TRINITY_DN28931_c0_g1,TRINITY_DN29034_c0_g1,TRINITY_DN29311_c0_g1,TRINITY_DN29344_c1_g1,TRINITY_DN29472_c0_g1,TRINITY_DN29492_c0_g1,TRINITY_DN29512_c0_g1,TRI…	TRINITY_DN18998_c0_g1,TRINITY_DN20329_c0_g1,TRINITY_DN20469_c0_g1,TRINITY_DN21066_c0_g1,TRINITY_DN22006_c0_g3,TRINITY_DN22165_c0_g1,TRINITY_DN22734_c0_g1,TRINITY_DN24070_c0_g1,TRINITY_DN24847_c0_g2,TRINITY_DN24967_c0_g2,TRINITY_DN25426_c0_g1,TRINITY_DN26054_c0_g2,TRINITY_DN26385_c0_g1,TRINITY_DN26783_c0_g1,TRINITY_DN27132_c0_g1,TRINITY_DN27141_c0_g1,TRINITY_DN27157_c0_g1,TRINITY_DN27274_c0_g1,TRI…
MF	GO:0008168	methyltransferase activity	9	13	22	324	0.02806	0.37711	TRINITY_DN29034_c0_g1,TRINITY_DN29659_c0_g1,TRINITY_DN29806_c0_g1,TRINITY_DN32076_c1_g1,TRINITY_DN33505_c0_g1,TRINITY_DN33694_c1_g1,TRINITY_DN34335_c1_g1,TRINITY_DN34781_c1_g1,TRINITY_DN36397_c7_g1	TRINITY_DN24847_c0_g2,TRINITY_DN27487_c0_g1,TRINITY_DN27536_c0_g1,TRINITY_DN29548_c0_g1,TRINITY_DN30314_c0_g1,TRINITY_DN30388_c0_g1,TRINITY_DN30433_c0_g1,TRINITY_DN30698_c0_g1,TRINITY_DN31199_c0_g1,TRINITY_DN31204_c0_g1,TRINITY_DN31996_c1_g5,TRINITY_DN32826_c0_g1,TRINITY_DN36648_c0_g1
MF	GO:0008235	metalloexopeptidase activity	4	0	4	27	0.02884	0.37711	TRINITY_DN29311_c0_g1,TRINITY_DN29344_c1_g1,TRINITY_DN29647_c0_g1,TRINITY_DN33429_c0_g1	-
MF	GO:0008238	exopeptidase activity	8	2	10	117	0.03271	0.37711	TRINITY_DN28931_c0_g1,TRINITY_DN29311_c0_g1,TRINITY_DN29344_c1_g1,TRINITY_DN29647_c0_g1,TRINITY_DN30400_c0_g1,TRINITY_DN31384_c0_g2,TRINITY_DN33429_c0_g1,TRINITY_DN34864_c0_g1	TRINITY_DN29088_c0_g1,TRINITY_DN30504_c0_g1
MF	GO:0016684	oxidoreductase activity, acting on peroxide as acceptor	1	8	9	101	0.03302	0.37711	TRINITY_DN30704_c0_g1	TRINITY_DN22734_c0_g1,TRINITY_DN25426_c0_g1,TRINITY_DN26083_c0_g1,TRINITY_DN29782_c0_g1,TRINITY_DN30189_c0_g1,TRINITY_DN32131_c0_g1,TRINITY_DN34167_c2_g2,TRINITY_DN36320_c8_g2
MF	GO:0016787	hydrolase activity	81	62	143	2852	0.03427	0.37711	TRINITY_DN13387_c0_g1,TRINITY_DN18957_c0_g1,TRINITY_DN19469_c0_g1,TRINITY_DN19751_c0_g1,TRINITY_DN21942_c0_g1,TRINITY_DN22056_c0_g1,TRINITY_DN24257_c0_g1,TRINITY_DN28035_c1_g1,TRINITY_DN28269_c0_g2,TRINITY_DN28319_c0_g1,TRINITY_DN28443_c0_g1,TRINITY_DN28499_c0_g1,TRINITY_DN28698_c0_g1,TRINITY_DN28750_c0_g1,TRINITY_DN28826_c0_g1,TRINITY_DN28931_c0_g1,TRINITY_DN29010_c0_g2,TRINITY_DN29046_c0_g1,TRI…	TRINITY_DN23754_c0_g1,TRINITY_DN24967_c0_g2,TRINITY_DN25143_c0_g1,TRINITY_DN27381_c0_g2,TRINITY_DN27527_c0_g2,TRINITY_DN27713_c0_g1,TRINITY_DN27753_c0_g4,TRINITY_DN27824_c0_g1,TRINITY_DN27829_c0_g1,TRINITY_DN27877_c0_g1,TRINITY_DN27972_c0_g1,TRINITY_DN28061_c0_g1,TRINITY_DN28338_c0_g1,TRINITY_DN28351_c0_g1,TRINITY_DN28377_c0_g1,TRINITY_DN28482_c0_g1,TRINITY_DN28532_c0_g1,TRINITY_DN28566_c0_g1,TRI…
MF	GO:0033961	cis-stilbene-oxide hydrolase activity	0	2	2	7	0.03484	0.37711	-	TRINITY_DN28532_c0_g1,TRINITY_DN29567_c0_g2
MF	GO:0050525	cutinase activity	1	1	2	7	0.03484	0.37711	TRINITY_DN33694_c1_g1	TRINITY_DN23754_c0_g1
MF	GO:0004175	endopeptidase activity	6	10	16	224	0.03781	0.37711	TRINITY_DN28269_c0_g2,TRINITY_DN29472_c0_g1,TRINITY_DN33417_c0_g1,TRINITY_DN35039_c0_g2,TRINITY_DN35422_c0_g1,TRINITY_DN35512_c1_g1	TRINITY_DN24967_c0_g2,TRINITY_DN28338_c0_g1,TRINITY_DN28351_c0_g1,TRINITY_DN28842_c0_g1,TRINITY_DN28853_c0_g1,TRINITY_DN31936_c0_g1,TRINITY_DN32207_c1_g1,TRINITY_DN34860_c0_g2,TRINITY_DN35065_c0_g1,TRINITY_DN35263_c0_g1
MF	GO:0016829	lyase activity	11	11	22	335	0.03857	0.37711	TRINITY_DN26162_c0_g1,TRINITY_DN27134_c0_g1,TRINITY_DN27511_c0_g1,TRINITY_DN29503_c0_g1,TRINITY_DN29731_c0_g1,TRINITY_DN31152_c0_g2,TRINITY_DN32779_c0_g3,TRINITY_DN33240_c0_g1,TRINITY_DN33340_c0_g1,TRINITY_DN34256_c0_g1,TRINITY_DN6048_c0_g1	TRINITY_DN23527_c0_g1,TRINITY_DN23810_c0_g1,TRINITY_DN26858_c0_g2,TRINITY_DN28388_c0_g1,TRINITY_DN28395_c1_g1,TRINITY_DN28511_c0_g1,TRINITY_DN31848_c0_g1,TRINITY_DN32086_c0_g1,TRINITY_DN33012_c0_g1,TRINITY_DN34464_c0_g2,TRINITY_DN36320_c8_g1
MF	GO:0016209	antioxidant activity	1	9	10	121	0.03984	0.37711	TRINITY_DN30704_c0_g1	TRINITY_DN22734_c0_g1,TRINITY_DN25346_c0_g1,TRINITY_DN25426_c0_g1,TRINITY_DN26083_c0_g1,TRINITY_DN29782_c0_g1,TRINITY_DN30189_c0_g1,TRINITY_DN32131_c0_g1,TRINITY_DN34167_c2_g2,TRINITY_DN36320_c8_g2
MF	GO:0016741	transferase activity, transferring one-carbon groups	9	13	22	338	0.04188	0.37711	TRINITY_DN29034_c0_g1,TRINITY_DN29659_c0_g1,TRINITY_DN29806_c0_g1,TRINITY_DN32076_c1_g1,TRINITY_DN33505_c0_g1,TRINITY_DN33694_c1_g1,TRINITY_DN34335_c1_g1,TRINITY_DN34781_c1_g1,TRINITY_DN36397_c7_g1	TRINITY_DN24847_c0_g2,TRINITY_DN27487_c0_g1,TRINITY_DN27536_c0_g1,TRINITY_DN29548_c0_g1,TRINITY_DN30314_c0_g1,TRINITY_DN30388_c0_g1,TRINITY_DN30433_c0_g1,TRINITY_DN30698_c0_g1,TRINITY_DN31199_c0_g1,TRINITY_DN31204_c0_g1,TRINITY_DN31996_c1_g5,TRINITY_DN32826_c0_g1,TRINITY_DN36648_c0_g1
MF	GO:0004038	allantoinase activity	1	0	1	1	0.04387	0.37711	TRINITY_DN13387_c0_g1	-
MF	GO:0004348	glucosylceramidase activity	1	0	1	1	0.04387	0.37711	TRINITY_DN30358_c0_g1	-
MF	GO:0004767	sphingomyelin phosphodiesterase activity	0	1	1	1	0.04387	0.37711	-	TRINITY_DN30420_c0_g1
MF	GO:0018836	alkylmercury lyase activity	0	1	1	1	0.04387	0.37711	-	TRINITY_DN31848_c0_g1
MF	GO:0030411	scytalone dehydratase activity	0	1	1	1	0.04387	0.37711	-	TRINITY_DN32086_c0_g1
MF	GO:0031320	hexitol dehydrogenase activity	1	0	1	1	0.04387	0.37711	TRINITY_DN22119_c0_g1	-
MF	GO:0042936	dipeptide transporter activity	0	1	1	1	0.04387	0.37711	-	TRINITY_DN30417_c0_g1
MF	GO:0046526	D-xylulose reductase activity	1	0	1	1	0.04387	0.37711	TRINITY_DN22119_c0_g1	-
MF	GO:0047490	pectin lyase activity	1	0	1	1	0.04387	0.37711	TRINITY_DN31152_c0_g2	-
MF	GO:0047964	glyoxylate reductase activity	0	1	1	1	0.04387	0.37711	-	TRINITY_DN29719_c0_g1
MF	GO:0050054	lignostilbene alpha beta-dioxygenase activity	1	0	1	1	0.04387	0.37711	TRINITY_DN33645_c0_g1	-
MF	GO:0050897	cobalt ion binding	1	0	1	1	0.04387	0.37711	TRINITY_DN13387_c0_g1	-
MF	GO:0071916	dipeptide transmembrane transporter activity	0	1	1	1	0.04387	0.37711	-	TRINITY_DN30417_c0_g1
MF	GO:0016803	ether hydrolase activity	0	2	2	8	0.04512	0.37711	-	TRINITY_DN28532_c0_g1,TRINITY_DN29567_c0_g2
CC	GO:0016021	integral component of membrane	95	140	235	3982	8.1e-29	4.40865e-26	TRINITY_DN15406_c0_g1,TRINITY_DN18330_c0_g1,TRINITY_DN21198_c0_g1,TRINITY_DN21781_c0_g1,TRINITY_DN24775_c0_g1,TRINITY_DN26532_c0_g1,TRINITY_DN26542_c0_g1,TRINITY_DN26609_c0_g1,TRINITY_DN26614_c0_g1,TRINITY_DN26626_c0_g1,TRINITY_DN26732_c0_g1,TRINITY_DN26803_c0_g1,TRINITY_DN27035_c0_g1,TRINITY_DN28059_c0_g1,TRINITY_DN28534_c0_g1,TRINITY_DN28648_c0_g1,TRINITY_DN28832_c0_g1,TRINITY_DN28956_c0_g2,TRI…	TRINITY_DN14455_c0_g1,TRINITY_DN19084_c0_g1,TRINITY_DN19838_c0_g1,TRINITY_DN20550_c0_g1,TRINITY_DN20661_c0_g1,TRINITY_DN21340_c0_g1,TRINITY_DN22006_c0_g3,TRINITY_DN22165_c0_g1,TRINITY_DN22175_c0_g1,TRINITY_DN23433_c0_g1,TRINITY_DN23654_c0_g1,TRINITY_DN24182_c0_g1,TRINITY_DN24541_c0_g1,TRINITY_DN24677_c0_g1,TRINITY_DN25237_c0_g1,TRINITY_DN26694_c0_g1,TRINITY_DN26847_c0_g1,TRINITY_DN27065_c0_g1,TRI…
CC	GO:0031224	intrinsic component of membrane	95	140	235	3986	9.7e-29	4.40865e-26	TRINITY_DN15406_c0_g1,TRINITY_DN18330_c0_g1,TRINITY_DN21198_c0_g1,TRINITY_DN21781_c0_g1,TRINITY_DN24775_c0_g1,TRINITY_DN26532_c0_g1,TRINITY_DN26542_c0_g1,TRINITY_DN26609_c0_g1,TRINITY_DN26614_c0_g1,TRINITY_DN26626_c0_g1,TRINITY_DN26732_c0_g1,TRINITY_DN26803_c0_g1,TRINITY_DN27035_c0_g1,TRINITY_DN28059_c0_g1,TRINITY_DN28534_c0_g1,TRINITY_DN28648_c0_g1,TRINITY_DN28832_c0_g1,TRINITY_DN28956_c0_g2,TRI…	TRINITY_DN14455_c0_g1,TRINITY_DN19084_c0_g1,TRINITY_DN19838_c0_g1,TRINITY_DN20550_c0_g1,TRINITY_DN20661_c0_g1,TRINITY_DN21340_c0_g1,TRINITY_DN22006_c0_g3,TRINITY_DN22165_c0_g1,TRINITY_DN22175_c0_g1,TRINITY_DN23433_c0_g1,TRINITY_DN23654_c0_g1,TRINITY_DN24182_c0_g1,TRINITY_DN24541_c0_g1,TRINITY_DN24677_c0_g1,TRINITY_DN25237_c0_g1,TRINITY_DN26694_c0_g1,TRINITY_DN26847_c0_g1,TRINITY_DN27065_c0_g1,TRI…
CC	GO:0044425	membrane part	95	140	235	4190	7.3e-25	2.2119e-22	TRINITY_DN15406_c0_g1,TRINITY_DN18330_c0_g1,TRINITY_DN21198_c0_g1,TRINITY_DN21781_c0_g1,TRINITY_DN24775_c0_g1,TRINITY_DN26532_c0_g1,TRINITY_DN26542_c0_g1,TRINITY_DN26609_c0_g1,TRINITY_DN26614_c0_g1,TRINITY_DN26626_c0_g1,TRINITY_DN26732_c0_g1,TRINITY_DN26803_c0_g1,TRINITY_DN27035_c0_g1,TRINITY_DN28059_c0_g1,TRINITY_DN28534_c0_g1,TRINITY_DN28648_c0_g1,TRINITY_DN28832_c0_g1,TRINITY_DN28956_c0_g2,TRI…	TRINITY_DN14455_c0_g1,TRINITY_DN19084_c0_g1,TRINITY_DN19838_c0_g1,TRINITY_DN20550_c0_g1,TRINITY_DN20661_c0_g1,TRINITY_DN21340_c0_g1,TRINITY_DN22006_c0_g3,TRINITY_DN22165_c0_g1,TRINITY_DN22175_c0_g1,TRINITY_DN23433_c0_g1,TRINITY_DN23654_c0_g1,TRINITY_DN24182_c0_g1,TRINITY_DN24541_c0_g1,TRINITY_DN24677_c0_g1,TRINITY_DN25237_c0_g1,TRINITY_DN26694_c0_g1,TRINITY_DN26847_c0_g1,TRINITY_DN27065_c0_g1,TRI…
CC	GO:0016020	membrane	96	146	242	4629	4e-21	9.09e-19	TRINITY_DN15406_c0_g1,TRINITY_DN18330_c0_g1,TRINITY_DN20581_c0_g1,TRINITY_DN21198_c0_g1,TRINITY_DN21781_c0_g1,TRINITY_DN24775_c0_g1,TRINITY_DN26532_c0_g1,TRINITY_DN26542_c0_g1,TRINITY_DN26609_c0_g1,TRINITY_DN26614_c0_g1,TRINITY_DN26626_c0_g1,TRINITY_DN26732_c0_g1,TRINITY_DN26803_c0_g1,TRINITY_DN27035_c0_g1,TRINITY_DN28059_c0_g1,TRINITY_DN28534_c0_g1,TRINITY_DN28648_c0_g1,TRINITY_DN28832_c0_g1,TRI…	TRINITY_DN14455_c0_g1,TRINITY_DN19084_c0_g1,TRINITY_DN19838_c0_g1,TRINITY_DN19849_c0_g1,TRINITY_DN20550_c0_g1,TRINITY_DN20661_c0_g1,TRINITY_DN21340_c0_g1,TRINITY_DN22006_c0_g3,TRINITY_DN22165_c0_g1,TRINITY_DN22175_c0_g1,TRINITY_DN22181_c0_g1,TRINITY_DN23433_c0_g1,TRINITY_DN23654_c0_g1,TRINITY_DN24182_c0_g1,TRINITY_DN24456_c0_g1,TRINITY_DN24541_c0_g1,TRINITY_DN24677_c0_g1,TRINITY_DN25237_c0_g1,TRI…
CC	GO:0005576	extracellular region	18	4	22	112	4.1e-11	6.2115e-09	TRINITY_DN26162_c0_g1,TRINITY_DN27511_c0_g1,TRINITY_DN28319_c0_g1,TRINITY_DN28750_c0_g1,TRINITY_DN29010_c0_g2,TRINITY_DN29472_c0_g1,TRINITY_DN31152_c0_g2,TRINITY_DN32779_c0_g3,TRINITY_DN33340_c0_g1,TRINITY_DN33417_c0_g1,TRINITY_DN33694_c1_g1,TRINITY_DN33933_c0_g4,TRINITY_DN34256_c0_g1,TRINITY_DN34977_c0_g3,TRINITY_DN34991_c0_g1,TRINITY_DN35038_c0_g1,TRINITY_DN35512_c1_g1,TRINITY_DN35833_c1_g1	TRINITY_DN23754_c0_g1,TRINITY_DN24967_c0_g2,TRINITY_DN34709_c0_g1,TRINITY_DN34709_c1_g1
