# Supplementary material for: Comparative transcriptome analysis reveals significant differences in gene expression between pathogens of apple Glomerella leaf spot and apple bitter rot
Source: BMC Genomics. 2022 Mar 31;23:246. doi: 10.1186/s12864-022-08493-w (PMC8969349; doi:10.1186/s12864-022-08493-w)
Supplement: Supplementary file 6 — Additional file 6: Table S7. KEGG enrichment pathways DEGs between the Colletotrichum aenigma isolate GC20190701 and C. gloeosporioides isolate FL180906. [file 12864_2022_8493_MOESM6_ESM.xlsx]

## Sheet: Table S7
Table S7 KEGG enrichment pathways DEGs between the Colletotrichum aenigma isolate GC20190701 and C. gloeosporioides isolate FL180906
PathwayID	Pathway	Level1	Level2	Up number	Down number	DEG number	Total number	P value	FDR	Up gene	Down gene	URL
ko00130	Ubiquinone and other terpenoid-quinone biosynthesis	Metabolism	Metabolism of cofactors and vitamins	10	4	14	31	2.59134e-05	0.00285048	TRINITY_DN28135_c0_g1,TRINITY_DN31568_c0_g2,TRINITY_DN33283_c0_g1,TRINITY_DN35984_c0_g1,TRINITY_DN31697_c0_g6,TRINITY_DN33283_c0_g3,TRINITY_DN35206_c1_g6,TRINITY_DN29485_c0_g2,TRINITY_DN31568_c0_g4,TRINITY_DN31568_c0_g1	TRINITY_DN36020_c8_g1,TRINITY_DN37440_c0_g1,TRINITY_DN30058_c1_g1,TRINITY_DN39078_c0_g1	http://www.kegg.jp/kegg-bin/show_pathway?map00130/K00838%09%23FFFFFF,purple/K03186%09%23FFFFFF,red/K06125%09%23FFFFFF,purple/
ko00520	Amino sugar and nucleotide sugar metabolism	Metabolism	Carbohydrate metabolism	20	13	33	120	6.87092e-05	0.00377901	TRINITY_DN41834_c0_g1,TRINITY_DN23739_c0_g1,TRINITY_DN23943_c0_g1,TRINITY_DN23186_c0_g1,TRINITY_DN38891_c0_g1,TRINITY_DN29160_c0_g1,TRINITY_DN24534_c0_g1,TRINITY_DN32910_c0_g2,TRINITY_DN35234_c2_g1,TRINITY_DN36240_c3_g1,TRINITY_DN35639_c1_g2,TRINITY_DN35589_c0_g1,TRINITY_DN35362_c0_g3,TRINITY_DN36292_c6_g1,TRINITY_DN34441_c0_g2,TRINITY_DN26259_c0_g1,TRINITY_DN34355_c2_g1,TRINITY_DN31570_c0_g1,TRI…	TRINITY_DN27824_c0_g1,TRINITY_DN26503_c0_g1,TRINITY_DN24541_c0_g2,TRINITY_DN24058_c1_g1,TRINITY_DN19825_c0_g2,TRINITY_DN29342_c0_g1,TRINITY_DN34869_c0_g1,TRINITY_DN25403_c0_g1,TRINITY_DN35835_c0_g1,TRINITY_DN24058_c0_g1,TRINITY_DN35820_c1_g2,TRINITY_DN24630_c0_g1,TRINITY_DN29313_c0_g1	http://www.kegg.jp/kegg-bin/show_pathway?map00520/K12373%09%23FFFFFF,green/K00698%09%23FFFFFF,purple/K00326%09%23FFFFFF,red/K00844%09%23FFFFFF,purple/K08678%09%23FFFFFF,red/K00621%09%23FFFFFF,red/K01809%09%23FFFFFF,red/K02564%09%23FFFFFF,green/K01836%09%23FFFFFF,green/K00963%09%23FFFFFF,purple/K01183%09%23FFFFFF,purple/
ko00380	Tryptophan metabolism	Metabolism	Amino acid metabolism	14	13	27	97	0.000247148	0.00906208	TRINITY_DN23931_c0_g1,TRINITY_DN37528_c0_g1,TRINITY_DN33985_c0_g1,TRINITY_DN33629_c1_g1,TRINITY_DN21029_c0_g1,TRINITY_DN35984_c0_g1,TRINITY_DN29290_c0_g1,TRINITY_DN22816_c0_g1,TRINITY_DN24338_c0_g1,TRINITY_DN35595_c0_g1,TRINITY_DN29186_c0_g1,TRINITY_DN31380_c0_g1,TRINITY_DN29841_c0_g1,TRINITY_DN23375_c0_g1	TRINITY_DN33978_c1_g1,TRINITY_DN34169_c0_g1,TRINITY_DN27941_c0_g1,TRINITY_DN28070_c0_g1,TRINITY_DN29248_c0_g1,TRINITY_DN36020_c8_g1,TRINITY_DN29309_c0_g1,TRINITY_DN36245_c3_g5,TRINITY_DN30767_c0_g1,TRINITY_DN32131_c0_g1,TRINITY_DN35616_c0_g1,TRINITY_DN30782_c0_g1,TRINITY_DN29582_c0_g1	http://www.kegg.jp/kegg-bin/show_pathway?map00380/K00164%09%23FFFFFF,green/K00838%09%23FFFFFF,purple/K03781%09%23FFFFFF,purple/K01426%09%23FFFFFF,purple/K00463%09%23FFFFFF,purple/K00128%09%23FFFFFF,purple/K00274%09%23FFFFFF,purple/K14338%09%23FFFFFF,purple/K01556%09%23FFFFFF,green/
ko00350	Tyrosine metabolism	Metabolism	Amino acid metabolism	19	15	34	139	0.000609612	0.0153955	TRINITY_DN28384_c0_g1,TRINITY_DN26359_c0_g2,TRINITY_DN28154_c1_g1,TRINITY_DN24742_c0_g1,TRINITY_DN27904_c0_g1,TRINITY_DN34063_c0_g2,TRINITY_DN28237_c0_g2,TRINITY_DN31415_c0_g2,TRINITY_DN28386_c0_g1,TRINITY_DN33240_c0_g2,TRINITY_DN19458_c0_g2,TRINITY_DN35708_c0_g2,TRINITY_DN5708_c0_g1,TRINITY_DN35984_c0_g1,TRINITY_DN24459_c0_g1,TRINITY_DN27136_c0_g1,TRINITY_DN24338_c0_g1,TRINITY_DN34555_c0_g1,TRIN…	TRINITY_DN28386_c0_g2,TRINITY_DN33144_c0_g2,TRINITY_DN35401_c0_g1,TRINITY_DN36020_c8_g1,TRINITY_DN23810_c0_g1,TRINITY_DN26359_c0_g1,TRINITY_DN24519_c0_g1,TRINITY_DN29248_c0_g1,TRINITY_DN32069_c0_g1,TRINITY_DN31063_c0_g1,TRINITY_DN29185_c0_g1,TRINITY_DN31714_c0_g1,TRINITY_DN23313_c0_g2,TRINITY_DN33484_c0_g1,TRINITY_DN30169_c0_g1	http://www.kegg.jp/kegg-bin/show_pathway?map00350/K01555%09%23FFFFFF,purple/K00838%09%23FFFFFF,purple/K00545%09%23FFFFFF,green/K00135%09%23FFFFFF,purple/K13953%09%23FFFFFF,green/K00276%09%23FFFFFF,purple/K00129%09%23FFFFFF,red/K00505%09%23FFFFFF,purple/K02510%09%23FFFFFF,purple/K00451%09%23FFFFFF,red/K00274%09%23FFFFFF,purple/
ko00260	Glycine, serine and threonine metabolism	Metabolism	Amino acid metabolism	20	14	34	140	0.000699793	0.0153955	TRINITY_DN22345_c0_g1,TRINITY_DN28420_c0_g2,TRINITY_DN35197_c0_g1,TRINITY_DN29209_c0_g1,TRINITY_DN30561_c0_g1,TRINITY_DN27149_c0_g1,TRINITY_DN28863_c0_g1,TRINITY_DN23565_c0_g1,TRINITY_DN27082_c0_g2,TRINITY_DN31415_c0_g2,TRINITY_DN32944_c0_g2,TRINITY_DN35708_c0_g2,TRINITY_DN32019_c1_g3,TRINITY_DN34557_c0_g1,TRINITY_DN12826_c0_g1,TRINITY_DN31451_c0_g1,TRINITY_DN24338_c0_g1,TRINITY_DN6973_c0_g1,TRIN…	TRINITY_DN33481_c0_g1,TRINITY_DN35046_c3_g2,TRINITY_DN24519_c0_g1,TRINITY_DN29248_c0_g1,TRINITY_DN37453_c0_g1,TRINITY_DN32069_c0_g1,TRINITY_DN33345_c0_g1,TRINITY_DN31063_c0_g1,TRINITY_DN30345_c0_g1,TRINITY_DN32019_c1_g2,TRINITY_DN41840_c0_g1,TRINITY_DN30169_c0_g1,TRINITY_DN23300_c0_g1,TRINITY_DN29209_c0_g2	http://www.kegg.jp/kegg-bin/show_pathway?map00260/K00058%09%23FFFFFF,red/K01758%09%23FFFFFF,green/K00281%09%23FFFFFF,red/K00133%09%23FFFFFF,green/K00274%09%23FFFFFF,purple/K00108%09%23FFFFFF,green/K00306%09%23FFFFFF,purple/K00928%09%23FFFFFF,green/K00600%09%23FFFFFF,red/K15634%09%23FFFFFF,green/K00276%09%23FFFFFF,purple/K00605%09%23FFFFFF,green/K20498%09%23FFFFFF,purple/K01694%09%23FFFFFF,green/K…
ko00590	Arachidonic acid metabolism	Metabolism	Lipid metabolism	2	5	7	15	0.00235768	0.0416017	TRINITY_DN29990_c0_g4,TRINITY_DN29946_c0_g1	TRINITY_DN29990_c0_g5,TRINITY_DN32787_c0_g1,TRINITY_DN20077_c0_g1,TRINITY_DN33770_c0_g1,TRINITY_DN29990_c0_g1	http://www.kegg.jp/kegg-bin/show_pathway?map00590/K08726%09%23FFFFFF,green/K00432%09%23FFFFFF,red/K00079%09%23FFFFFF,red/K16342%09%23FFFFFF,red/K01254%09%23FFFFFF,purple/
ko00330	Arginine and proline metabolism	Metabolism	Amino acid metabolism	14	12	26	107	0.00282403	0.0416017	TRINITY_DN23931_c0_g1,TRINITY_DN37528_c0_g1,TRINITY_DN33958_c1_g3,TRINITY_DN28420_c0_g2,TRINITY_DN12826_c0_g1,TRINITY_DN29290_c0_g1,TRINITY_DN23568_c0_g1,TRINITY_DN35783_c1_g1,TRINITY_DN32630_c0_g2,TRINITY_DN24338_c0_g1,TRINITY_DN29186_c0_g1,TRINITY_DN34606_c0_g1,TRINITY_DN27969_c0_g1,TRINITY_DN13437_c0_g1	TRINITY_DN27142_c0_g1,TRINITY_DN34169_c0_g1,TRINITY_DN27941_c0_g1,TRINITY_DN28070_c0_g1,TRINITY_DN29248_c0_g1,TRINITY_DN33958_c1_g4,TRINITY_DN29696_c0_g3,TRINITY_DN36245_c3_g5,TRINITY_DN10727_c0_g1,TRINITY_DN29582_c0_g1,TRINITY_DN29767_c0_g1,TRINITY_DN23337_c0_g1	http://www.kegg.jp/kegg-bin/show_pathway?map00330/K11142%09%23FFFFFF,red/K00286%09%23FFFFFF,red/K01476%09%23FFFFFF,green/K13366%09%23FFFFFF,green/K00294%09%23FFFFFF,red/K01426%09%23FFFFFF,purple/K01480%09%23FFFFFF,purple/K00472%09%23FFFFFF,red/K00128%09%23FFFFFF,purple/K00273%09%23FFFFFF,green/K13240%09%23FFFFFF,green/K00274%09%23FFFFFF,purple/K18384%09%23FFFFFF,purple/
ko00500	Starch and sucrose metabolism	Metabolism	Carbohydrate metabolism	22	18	40	186	0.00302558	0.0416017	TRINITY_DN21088_c0_g1,TRINITY_DN20555_c0_g2,TRINITY_DN30518_c0_g1,TRINITY_DN23186_c0_g1,TRINITY_DN24443_c0_g1,TRINITY_DN32081_c0_g2,TRINITY_DN26906_c0_g1,TRINITY_DN26664_c0_g2,TRINITY_DN29160_c0_g1,TRINITY_DN32070_c0_g1,TRINITY_DN23807_c0_g1,TRINITY_DN33940_c0_g3,TRINITY_DN32817_c0_g1,TRINITY_DN23949_c0_g1,TRINITY_DN24062_c0_g1,TRINITY_DN34274_c0_g2,TRINITY_DN35217_c0_g1,TRINITY_DN32627_c0_g1,TRI…	TRINITY_DN36273_c7_g1,TRINITY_DN30177_c0_g1,TRINITY_DN26503_c0_g1,TRINITY_DN31750_c0_g1,TRINITY_DN21807_c0_g1,TRINITY_DN30303_c0_g1,TRINITY_DN24058_c1_g1,TRINITY_DN23933_c0_g1,TRINITY_DN19825_c0_g2,TRINITY_DN30518_c0_g2,TRINITY_DN29776_c0_g1,TRINITY_DN25574_c0_g1,TRINITY_DN33904_c0_g1,TRINITY_DN24058_c0_g1,TRINITY_DN31266_c0_g1,TRINITY_DN22916_c0_g1,TRINITY_DN29738_c0_g1,TRINITY_DN30528_c0_g1	http://www.kegg.jp/kegg-bin/show_pathway?map00500/K01199%09%23FFFFFF,purple/K01188%09%23FFFFFF,green/K01182%09%23FFFFFF,red/K00844%09%23FFFFFF,purple/K01176%09%23FFFFFF,red/K19668%09%23FFFFFF,green/K16055%09%23FFFFFF,purple/K01193%09%23FFFFFF,green/K00688%09%23FFFFFF,purple/K01225%09%23FFFFFF,green/K01179%09%23FFFFFF,purple/K00706%09%23FFFFFF,green/K00750%09%23FFFFFF,purple/K05349%09%23FFFFFF,pur…
ko00311	Penicillin and cephalosporin biosynthesis	Metabolism	Biosynthesis of other secondary metabolites	2	2	4	6	0.00450208	0.0550254	TRINITY_DN28420_c0_g2,TRINITY_DN12826_c0_g1	TRINITY_DN40120_c0_g1,TRINITY_DN11015_c0_g1	http://www.kegg.jp/kegg-bin/show_pathway?map00311/K19200%09%23FFFFFF,red/K00273%09%23FFFFFF,green/
ko00603	Glycosphingolipid biosynthesis - globo and isoglobo series	Metabolism	Glycan biosynthesis and metabolism	4	1	5	13	0.025763	0.283393	TRINITY_DN35234_c2_g1,TRINITY_DN35589_c0_g1,TRINITY_DN21328_c0_g1,TRINITY_DN33647_c0_g1	TRINITY_DN35866_c1_g2	http://www.kegg.jp/kegg-bin/show_pathway?map00603/K12373%09%23FFFFFF,green/K07407%09%23FFFFFF,purple/
ko00360	Phenylalanine metabolism	Metabolism	Amino acid metabolism	8	10	18	82	0.0319838	0.296679	TRINITY_DN31415_c0_g2,TRINITY_DN23931_c0_g1,TRINITY_DN37528_c0_g1,TRINITY_DN35708_c0_g2,TRINITY_DN5965_c0_g1,TRINITY_DN35984_c0_g1,TRINITY_DN29290_c0_g1,TRINITY_DN24338_c0_g1	TRINITY_DN24519_c0_g1,TRINITY_DN34169_c0_g1,TRINITY_DN27941_c0_g1,TRINITY_DN28070_c0_g1,TRINITY_DN29248_c0_g1,TRINITY_DN36020_c8_g1,TRINITY_DN32069_c0_g1,TRINITY_DN31063_c0_g1,TRINITY_DN31714_c0_g1,TRINITY_DN30169_c0_g1	http://www.kegg.jp/kegg-bin/show_pathway?map00360/K00276%09%23FFFFFF,purple/K10437%09%23FFFFFF,green/K01426%09%23FFFFFF,purple/K00129%09%23FFFFFF,red/K00838%09%23FFFFFF,purple/K00274%09%23FFFFFF,purple/
ko04146	Peroxisome	Cellular Processes	Transport and catabolism	14	13	27	135	0.0323649	0.296679	TRINITY_DN28420_c0_g2,TRINITY_DN25997_c0_g1,TRINITY_DN33985_c0_g1,TRINITY_DN28863_c0_g1,TRINITY_DN29440_c0_g1,TRINITY_DN23565_c0_g1,TRINITY_DN30637_c0_g5,TRINITY_DN32019_c1_g3,TRINITY_DN24639_c0_g1,TRINITY_DN33832_c0_g3,TRINITY_DN12826_c0_g1,TRINITY_DN22063_c0_g1,TRINITY_DN25345_c2_g1,TRINITY_DN29946_c0_g1	TRINITY_DN29309_c0_g1,TRINITY_DN36394_c2_g3,TRINITY_DN36394_c2_g2,TRINITY_DN25345_c1_g1,TRINITY_DN35331_c0_g2,TRINITY_DN35046_c3_g2,TRINITY_DN35616_c0_g1,TRINITY_DN29164_c0_g1,TRINITY_DN28967_c0_g1,TRINITY_DN32019_c1_g2,TRINITY_DN32131_c0_g1,TRINITY_DN28967_c1_g1,TRINITY_DN2074_c0_g1	http://www.kegg.jp/kegg-bin/show_pathway?map04146/K13348%09%23FFFFFF,red/K11517%09%23FFFFFF,green/K04564%09%23FFFFFF,purple/K01897%09%23FFFFFF,purple/K00306%09%23FFFFFF,purple/K01640%09%23FFFFFF,red/K03781%09%23FFFFFF,purple/K00869%09%23FFFFFF,green/K08726%09%23FFFFFF,green/K00232%09%23FFFFFF,green/K00477%09%23FFFFFF,green/K00273%09%23FFFFFF,green/
ko00791	Atrazine degradation	Metabolism	Xenobiotics biodegradation and metabolism	2	1	3	6	0.0392265	0.331916	TRINITY_DN26433_c0_g1,TRINITY_DN30134_c0_g1	TRINITY_DN33578_c0_g2	http://www.kegg.jp/kegg-bin/show_pathway?map00791/K06035%09%23FFFFFF,red/K14541%09%23FFFFFF,green/K01427%09%23FFFFFF,green/
ko04122	Sulfur relay system	Genetic Information Processing	Folding, sorting and degradation	1	4	5	15	0.0473969	0.372404	TRINITY_DN23825_c0_g2	TRINITY_DN30493_c0_g1,TRINITY_DN26366_c0_g1,TRINITY_DN23825_c0_g1,TRINITY_DN29809_c0_g2	http://www.kegg.jp/kegg-bin/show_pathway?map04122/K14171%09%23FFFFFF,red/K03639%09%23FFFFFF,purple/K04487%09%23FFFFFF,red/
ko04213	Longevity regulating pathway - multiple species	Organismal Systems	Aging	7	9	16	77	0.0642215	0.470957	TRINITY_DN33985_c0_g1,TRINITY_DN23384_c0_g1,TRINITY_DN25451_c0_g1,TRINITY_DN26291_c0_g1,TRINITY_DN25907_c0_g1,TRINITY_DN24639_c0_g1,TRINITY_DN22344_c0_g1	TRINITY_DN29309_c0_g1,TRINITY_DN36394_c2_g3,TRINITY_DN36394_c2_g2,TRINITY_DN35331_c0_g2,TRINITY_DN35616_c0_g1,TRINITY_DN28967_c0_g1,TRINITY_DN32131_c0_g1,TRINITY_DN28967_c1_g1,TRINITY_DN23708_c0_g1	http://www.kegg.jp/kegg-bin/show_pathway?map04213/K12767%09%23FFFFFF,green/K04564%09%23FFFFFF,purple/K11121%09%23FFFFFF,red/K03781%09%23FFFFFF,purple/K01768%09%23FFFFFF,green/
ko00730	Thiamine metabolism	Metabolism	Metabolism of cofactors and vitamins	2	4	6	22	0.0757822	0.516571	TRINITY_DN26253_c0_g1,TRINITY_DN35448_c0_g1	TRINITY_DN36267_c1_g1,TRINITY_DN20173_c0_g2,TRINITY_DN24041_c0_g1,TRINITY_DN30493_c0_g1	http://www.kegg.jp/kegg-bin/show_pathway?map00730/K03146%09%23FFFFFF,purple/K01077%09%23FFFFFF,purple/K04487%09%23FFFFFF,red/
ko00100	Steroid biosynthesis	Metabolism	Lipid metabolism	3	5	8	33	0.0798337	0.516571	TRINITY_DN29903_c0_g2,TRINITY_DN27217_c0_g1,TRINITY_DN26036_c0_g1	TRINITY_DN31199_c0_g1,TRINITY_DN28222_c0_g1,TRINITY_DN28120_c0_g1,TRINITY_DN28561_c1_g1,TRINITY_DN29903_c0_g4	http://www.kegg.jp/kegg-bin/show_pathway?map00100/K00559%09%23FFFFFF,red/K00222%09%23FFFFFF,purple/K09831%09%23FFFFFF,purple/K00213%09%23FFFFFF,green/K01824%09%23FFFFFF,red/
ko00472	D-Arginine and D-ornithine metabolism	Metabolism	Metabolism of other amino acids	2	0	2	4	0.0964811	0.587356	TRINITY_DN28420_c0_g2,TRINITY_DN12826_c0_g1	-	http://www.kegg.jp/kegg-bin/show_pathway?map00472/K00273%09%23FFFFFF,green/
ko00513	Various types of N-glycan biosynthesis	Metabolism	Glycan biosynthesis and metabolism	8	3	11	52	0.101452	0.587356	TRINITY_DN23958_c0_g1,TRINITY_DN23199_c0_g1,TRINITY_DN29646_c1_g1,TRINITY_DN35234_c2_g1,TRINITY_DN25509_c0_g1,TRINITY_DN35589_c0_g1,TRINITY_DN24033_c0_g1,TRINITY_DN27115_c0_g2	TRINITY_DN27115_c0_g1,TRINITY_DN35122_c1_g3,TRINITY_DN31573_c0_g2	http://www.kegg.jp/kegg-bin/show_pathway?map00513/K12373%09%23FFFFFF,green/K01230%09%23FFFFFF,purple/K03847%09%23FFFFFF,green/K03842%09%23FFFFFF,red/K05528%09%23FFFFFF,green/
ko00220	Arginine biosynthesis	Metabolism	Amino acid metabolism	9	2	11	54	0.12467	0.651001	TRINITY_DN24999_c0_g1,TRINITY_DN26433_c0_g1,TRINITY_DN34606_c0_g1,TRINITY_DN25806_c0_g1,TRINITY_DN29998_c0_g1,TRINITY_DN23568_c0_g1,TRINITY_DN30134_c0_g1,TRINITY_DN29756_c0_g1,TRINITY_DN13437_c0_g1	TRINITY_DN28704_c0_g1,TRINITY_DN43065_c0_g1	http://www.kegg.jp/kegg-bin/show_pathway?map00220/K12659%09%23FFFFFF,red/K00620%09%23FFFFFF,green/K14541%09%23FFFFFF,green/K01476%09%23FFFFFF,green/K01427%09%23FFFFFF,green/K01438%09%23FFFFFF,purple/K01755%09%23FFFFFF,green/K01940%09%23FFFFFF,green/K13240%09%23FFFFFF,green/
ko00920	Sulfur metabolism	Metabolism	Energy metabolism	6	2	8	37	0.13553	0.651001	TRINITY_DN438_c0_g1,TRINITY_DN32104_c4_g2,TRINITY_DN27801_c0_g2,TRINITY_DN25072_c0_g1,TRINITY_DN30219_c0_g1,TRINITY_DN27975_c0_g1	TRINITY_DN22720_c0_g1,TRINITY_DN27801_c0_g1	http://www.kegg.jp/kegg-bin/show_pathway?map00920/K00988%09%23FFFFFF,purple/K00641%09%23FFFFFF,green/K04091%09%23FFFFFF,green/K01739%09%23FFFFFF,green/K17069%09%23FFFFFF,purple/
ko01053	Biosynthesis of siderophore group nonribosomal peptides	Metabolism	Metabolism of terpenoids and polyketides	1	0	1	1	0.139781	0.651001	TRINITY_DN27345_c0_g1	-	http://www.kegg.jp/kegg-bin/show_pathway?map01053/K04781%09%23FFFFFF,green/
ko00511	Other glycan degradation	Metabolism	Glycan biosynthesis and metabolism	3	3	6	26	0.145251	0.651001	TRINITY_DN29741_c0_g2,TRINITY_DN35234_c2_g1,TRINITY_DN35589_c0_g1	TRINITY_DN29741_c0_g1,TRINITY_DN30709_c0_g1,TRINITY_DN29862_c0_g1	http://www.kegg.jp/kegg-bin/show_pathway?map00511/K12373%09%23FFFFFF,green/K15923%09%23FFFFFF,red/K01444%09%23FFFFFF,red/K01206%09%23FFFFFF,purple/
ko00785	Lipoic acid metabolism	Metabolism	Metabolism of cofactors and vitamins	1	1	2	5	0.146226	0.651001	TRINITY_DN36094_c1_g2	TRINITY_DN23687_c0_g2	http://www.kegg.jp/kegg-bin/show_pathway?map00785/K03801%09%23FFFFFF,green/K03800%09%23FFFFFF,red/
ko00052	Galactose metabolism	Metabolism	Carbohydrate metabolism	9	7	16	87	0.149692	0.651001	TRINITY_DN19856_c0_g2,TRINITY_DN23186_c0_g1,TRINITY_DN29401_c0_g2,TRINITY_DN29160_c0_g1,TRINITY_DN29477_c0_g1,TRINITY_DN33940_c0_g3,TRINITY_DN21328_c0_g1,TRINITY_DN33647_c0_g1,TRINITY_DN30136_c0_g1	TRINITY_DN30177_c0_g1,TRINITY_DN26503_c0_g1,TRINITY_DN24058_c1_g1,TRINITY_DN23933_c0_g1,TRINITY_DN19825_c0_g2,TRINITY_DN35866_c1_g2,TRINITY_DN24058_c0_g1	http://www.kegg.jp/kegg-bin/show_pathway?map00052/K01182%09%23FFFFFF,red/K07407%09%23FFFFFF,purple/K00844%09%23FFFFFF,purple/K01193%09%23FFFFFF,green/K01684%09%23FFFFFF,green/K01785%09%23FFFFFF,green/K01187%09%23FFFFFF,red/K00963%09%23FFFFFF,purple/
ko00261	Monobactam biosynthesis	Metabolism	Biosynthesis of other secondary metabolites	3	0	3	10	0.153873	0.651001	TRINITY_DN22345_c0_g1,TRINITY_DN34557_c0_g1,TRINITY_DN26443_c0_g1	-	http://www.kegg.jp/kegg-bin/show_pathway?map00261/K00928%09%23FFFFFF,green/K00133%09%23FFFFFF,green/
ko00460	Cyanoamino acid metabolism	Metabolism	Metabolism of other amino acids	9	5	14	76	0.168145	0.665751	TRINITY_DN21088_c0_g1,TRINITY_DN30518_c0_g1,TRINITY_DN20555_c0_g2,TRINITY_DN32081_c0_g2,TRINITY_DN34274_c0_g2,TRINITY_DN35217_c0_g1,TRINITY_DN36212_c8_g1,TRINITY_DN32081_c0_g1,TRINITY_DN33725_c0_g2	TRINITY_DN30303_c0_g1,TRINITY_DN30518_c0_g2,TRINITY_DN33345_c0_g1,TRINITY_DN41840_c0_g1,TRINITY_DN31266_c0_g1	http://www.kegg.jp/kegg-bin/show_pathway?map00460/K01188%09%23FFFFFF,green/K01424%09%23FFFFFF,green/K05349%09%23FFFFFF,purple/K00600%09%23FFFFFF,red/
ko00040	Pentose and glucuronate interconversions	Metabolism	Carbohydrate metabolism	8	5	13	71	0.185214	0.665751	TRINITY_DN27511_c0_g1,TRINITY_DN28750_c0_g1,TRINITY_DN29755_c0_g1,TRINITY_DN23186_c0_g1,TRINITY_DN34477_c0_g1,TRINITY_DN36297_c3_g1,TRINITY_DN27325_c0_g1,TRINITY_DN31224_c1_g3	TRINITY_DN26702_c0_g1,TRINITY_DN32822_c1_g3,TRINITY_DN19825_c0_g2,TRINITY_DN29010_c0_g1,TRINITY_DN30765_c0_g1	http://www.kegg.jp/kegg-bin/show_pathway?map00040/K18107%09%23FFFFFF,red/K01728%09%23FFFFFF,green/K00008%09%23FFFFFF,green/K17743%09%23FFFFFF,green/K01213%09%23FFFFFF,purple/K00002%09%23FFFFFF,red/K17818%09%23FFFFFF,purple/K00963%09%23FFFFFF,purple/K01051%09%23FFFFFF,green/
ko00061	Fatty acid biosynthesis	Metabolism	Lipid metabolism	6	2	8	40	0.187313	0.665751	TRINITY_DN25000_c0_g1,TRINITY_DN25440_c0_g1,TRINITY_DN25066_c0_g1,TRINITY_DN22063_c0_g1,TRINITY_DN25345_c2_g1,TRINITY_DN31484_c0_g1	TRINITY_DN25345_c1_g1,TRINITY_DN25354_c0_g1	http://www.kegg.jp/kegg-bin/show_pathway?map00061/K00059%09%23FFFFFF,green/K01897%09%23FFFFFF,purple/K11262%09%23FFFFFF,purple/K00668%09%23FFFFFF,green/
ko00790	Folate biosynthesis	Metabolism	Metabolism of cofactors and vitamins	2	6	8	40	0.187313	0.665751	TRINITY_DN35448_c0_g1,TRINITY_DN23825_c0_g2	TRINITY_DN20173_c0_g2,TRINITY_DN24041_c0_g1,TRINITY_DN30027_c0_g1,TRINITY_DN26366_c0_g1,TRINITY_DN32787_c0_g1,TRINITY_DN23825_c0_g1	http://www.kegg.jp/kegg-bin/show_pathway?map00790/K01113%09%23FFFFFF,red/K03639%09%23FFFFFF,purple/K00079%09%23FFFFFF,red/K01077%09%23FFFFFF,purple/
ko00340	Histidine metabolism	Metabolism	Amino acid metabolism	3	7	10	53	0.19843	0.665751	TRINITY_DN29186_c0_g1,TRINITY_DN36405_c13_g2,TRINITY_DN24338_c0_g1	TRINITY_DN24225_c0_g1,TRINITY_DN36245_c3_g5,TRINITY_DN27050_c0_g1,TRINITY_DN29248_c0_g1,TRINITY_DN31714_c0_g1,TRINITY_DN29582_c0_g1,TRINITY_DN36189_c4_g1	http://www.kegg.jp/kegg-bin/show_pathway?map00340/K00129%09%23FFFFFF,red/K00128%09%23FFFFFF,purple/K00274%09%23FFFFFF,purple/K20247%09%23FFFFFF,red/K20246%09%23FFFFFF,purple/
ko00531	Glycosaminoglycan degradation	Metabolism	Glycan biosynthesis and metabolism	2	0	2	6	0.199725	0.665751	TRINITY_DN35234_c2_g1,TRINITY_DN35589_c0_g1	-	http://www.kegg.jp/kegg-bin/show_pathway?map00531/K12373%09%23FFFFFF,green/
ko00591	Linoleic acid metabolism	Metabolism	Lipid metabolism	0	2	2	6	0.199725	0.665751	-	TRINITY_DN33770_c0_g1,TRINITY_DN22734_c0_g1	http://www.kegg.jp/kegg-bin/show_pathway?map00591/K17863%09%23FFFFFF,red/K16342%09%23FFFFFF,red/
ko02010	ABC transporters	Environmental Information Processing	Membrane transport	4	1	5	23	0.21045	0.680868	TRINITY_DN34443_c0_g1,TRINITY_DN35132_c0_g1,TRINITY_DN6828_c0_g1,TRINITY_DN41885_c0_g1	TRINITY_DN33191_c0_g1	http://www.kegg.jp/kegg-bin/show_pathway?map02010/K05663%09%23FFFFFF,red/K05658%09%23FFFFFF,green/
ko00310	Lysine degradation	Metabolism	Amino acid metabolism	7	8	15	87	0.228205	0.717216	TRINITY_DN22816_c0_g1,TRINITY_DN29186_c0_g1,TRINITY_DN28863_c0_g1,TRINITY_DN23565_c0_g1,TRINITY_DN23375_c0_g1,TRINITY_DN32019_c1_g3,TRINITY_DN26216_c0_g1	TRINITY_DN36245_c3_g5,TRINITY_DN35046_c3_g2,TRINITY_DN26303_c0_g1,TRINITY_DN25758_c0_g1,TRINITY_DN32019_c1_g2,TRINITY_DN23313_c0_g2,TRINITY_DN33484_c0_g1,TRINITY_DN29582_c0_g1	http://www.kegg.jp/kegg-bin/show_pathway?map00310/K01843%09%23FFFFFF,red/K00164%09%23FFFFFF,green/K00128%09%23FFFFFF,purple/K00306%09%23FFFFFF,purple/K00135%09%23FFFFFF,purple/K11423%09%23FFFFFF,red/
ko00565	Ether lipid metabolism	Metabolism	Lipid metabolism	2	2	4	18	0.237102	0.724479	TRINITY_DN32378_c0_g2,TRINITY_DN23990_c0_g1	TRINITY_DN32378_c0_g1,TRINITY_DN33770_c0_g1	http://www.kegg.jp/kegg-bin/show_pathway?map00565/K13519%09%23FFFFFF,green/K16342%09%23FFFFFF,red/K01062%09%23FFFFFF,purple/
ko00561	Glycerolipid metabolism	Metabolism	Lipid metabolism	7	5	12	69	0.251142	0.746638	TRINITY_DN21328_c0_g1,TRINITY_DN25815_c0_g2,TRINITY_DN27068_c0_g1,TRINITY_DN33647_c0_g1,TRINITY_DN23990_c0_g1,TRINITY_DN25815_c0_g1,TRINITY_DN29186_c0_g1	TRINITY_DN35866_c1_g2,TRINITY_DN36245_c3_g5,TRINITY_DN23393_c0_g1,TRINITY_DN29582_c0_g1,TRINITY_DN30765_c0_g1	http://www.kegg.jp/kegg-bin/show_pathway?map00561/K00002%09%23FFFFFF,red/K18097%09%23FFFFFF,green/K00128%09%23FFFFFF,purple/K07407%09%23FFFFFF,purple/K00864%09%23FFFFFF,red/K13519%09%23FFFFFF,green/K01046%09%23FFFFFF,green/
ko04120	Ubiquitin mediated proteolysis	Genetic Information Processing	Folding, sorting and degradation	14	6	20	123	0.266327	0.770948	TRINITY_DN34324_c0_g1,TRINITY_DN23448_c0_g1,TRINITY_DN23016_c0_g1,TRINITY_DN23555_c0_g1,TRINITY_DN23889_c0_g1,TRINITY_DN25502_c0_g1,TRINITY_DN25615_c0_g2,TRINITY_DN23405_c0_g1,TRINITY_DN35772_c1_g1,TRINITY_DN25738_c0_g1,TRINITY_DN22636_c0_g1,TRINITY_DN24391_c0_g1,TRINITY_DN22649_c0_g1,TRINITY_DN24409_c0_g1	TRINITY_DN24080_c0_g1,TRINITY_DN24697_c0_g1,TRINITY_DN25976_c0_g1,TRINITY_DN34960_c0_g2,TRINITY_DN32706_c0_g1,TRINITY_DN23341_c0_g1	http://www.kegg.jp/kegg-bin/show_pathway?map04120/K06689%09%23FFFFFF,red/K10586%09%23FFFFFF,green/K10601%09%23FFFFFF,purple/K10592%09%23FFFFFF,purple/K10582%09%23FFFFFF,green/K03355%09%23FFFFFF,red/K03361%09%23FFFFFF,green/K10598%09%23FFFFFF,green/
ko00760	Nicotinate and nicotinamide metabolism	Metabolism	Metabolism of cofactors and vitamins	4	4	8	45	0.288209	0.808686	TRINITY_DN25742_c0_g1,TRINITY_DN33710_c0_g2,TRINITY_DN21843_c0_g1,TRINITY_DN26216_c0_g1	TRINITY_DN33710_c0_g3,TRINITY_DN23313_c0_g2,TRINITY_DN33484_c0_g1,TRINITY_DN23708_c0_g1	http://www.kegg.jp/kegg-bin/show_pathway?map00760/K11121%09%23FFFFFF,red/K00763%09%23FFFFFF,green/K18551%09%23FFFFFF,purple/K00135%09%23FFFFFF,purple/
ko00300	Lysine biosynthesis	Metabolism	Amino acid metabolism	4	1	5	26	0.294068	0.808686	TRINITY_DN22345_c0_g1,TRINITY_DN34557_c0_g1,TRINITY_DN35984_c0_g1,TRINITY_DN26443_c0_g1	TRINITY_DN36020_c8_g1	http://www.kegg.jp/kegg-bin/show_pathway?map00300/K00838%09%23FFFFFF,purple/K00928%09%23FFFFFF,green/K00133%09%23FFFFFF,green/
ko00051	Fructose and mannose metabolism	Metabolism	Carbohydrate metabolism	5	10	15	93	0.315892	0.847515	TRINITY_DN29160_c0_g1,TRINITY_DN36106_c2_g1,TRINITY_DN25252_c0_g1,TRINITY_DN31224_c1_g3,TRINITY_DN33962_c0_g3	TRINITY_DN26503_c0_g1,TRINITY_DN24425_c0_g1,TRINITY_DN18957_c0_g1,TRINITY_DN24058_c1_g1,TRINITY_DN33296_c0_g1,TRINITY_DN29342_c0_g1,TRINITY_DN27902_c0_g2,TRINITY_DN24058_c0_g1,TRINITY_DN33364_c0_g3,TRINITY_DN32778_c2_g1	http://www.kegg.jp/kegg-bin/show_pathway?map00051/K19029%09%23FFFFFF,green/K03841%09%23FFFFFF,green/K00008%09%23FFFFFF,green/K00844%09%23FFFFFF,purple/K00846%09%23FFFFFF,red/K17742%09%23FFFFFF,red/K01809%09%23FFFFFF,red/K19355%09%23FFFFFF,purple/K01624%09%23FFFFFF,red/
ko00071	Fatty acid degradation	Metabolism	Lipid metabolism	8	6	14	87	0.327703	0.847645	TRINITY_DN28384_c0_g1,TRINITY_DN29186_c0_g1,TRINITY_DN29440_c0_g1,TRINITY_DN33629_c1_g1,TRINITY_DN5708_c0_g1,TRINITY_DN22063_c0_g1,TRINITY_DN31380_c0_g1,TRINITY_DN25345_c2_g1	TRINITY_DN36245_c3_g5,TRINITY_DN25345_c1_g1,TRINITY_DN29285_c0_g1,TRINITY_DN33978_c1_g1,TRINITY_DN30767_c0_g1,TRINITY_DN29582_c0_g1	http://www.kegg.jp/kegg-bin/show_pathway?map00071/K13953%09%23FFFFFF,green/K00232%09%23FFFFFF,green/K01897%09%23FFFFFF,purple/K00128%09%23FFFFFF,purple/K00249%09%23FFFFFF,red/K14338%09%23FFFFFF,purple/
ko00030	Pentose phosphate pathway	Metabolism	Carbohydrate metabolism	8	7	15	94	0.331352	0.847645	TRINITY_DN29727_c0_g1,TRINITY_DN23971_c0_g1,TRINITY_DN41932_c0_g1,TRINITY_DN23971_c0_g2,TRINITY_DN23938_c0_g1,TRINITY_DN24876_c0_g1,TRINITY_DN25252_c0_g1,TRINITY_DN24232_c0_g1	TRINITY_DN33949_c1_g4,TRINITY_DN32887_c0_g1,TRINITY_DN32050_c0_g2,TRINITY_DN36390_c10_g2,TRINITY_DN32682_c0_g1,TRINITY_DN27902_c0_g2,TRINITY_DN28918_c0_g1	http://www.kegg.jp/kegg-bin/show_pathway?map00030/K01621%09%23FFFFFF,purple/K03841%09%23FFFFFF,green/K01053%09%23FFFFFF,purple/K00616%09%23FFFFFF,red/K01619%09%23FFFFFF,green/K01057%09%23FFFFFF,red/K00615%09%23FFFFFF,red/K01624%09%23FFFFFF,red/
ko04136	Autophagy - other	Cellular Processes	Transport and catabolism	5	0	5	28	0.35256	0.881109	TRINITY_DN25593_c0_g1,TRINITY_DN34791_c0_g1,TRINITY_DN24411_c0_g2,TRINITY_DN24411_c0_g1,TRINITY_DN25489_c0_g1	-	http://www.kegg.jp/kegg-bin/show_pathway?map04136/K08266%09%23FFFFFF,green/K17906%09%23FFFFFF,green/K08331%09%23FFFFFF,green/
ko00254	Aflatoxin biosynthesis	Metabolism	Biosynthesis of other secondary metabolites	1	1	2	9	0.364916	0.881109	TRINITY_DN25066_c0_g1	TRINITY_DN25354_c0_g1	http://www.kegg.jp/kegg-bin/show_pathway?map00254/K11262%09%23FFFFFF,purple/
ko00270	Cysteine and methionine metabolism	Metabolism	Amino acid metabolism	11	7	18	117	0.368464	0.881109	TRINITY_DN22345_c0_g1,TRINITY_DN438_c0_g1,TRINITY_DN30561_c0_g1,TRINITY_DN34557_c0_g1,TRINITY_DN25072_c0_g1,TRINITY_DN35984_c0_g1,TRINITY_DN35720_c1_g1,TRINITY_DN30219_c0_g1,TRINITY_DN32588_c0_g2,TRINITY_DN26443_c0_g1,TRINITY_DN27975_c0_g1	TRINITY_DN27477_c0_g1,TRINITY_DN32588_c0_g1,TRINITY_DN22492_c0_g1,TRINITY_DN36020_c8_g1,TRINITY_DN22720_c0_g1,TRINITY_DN26156_c0_g1,TRINITY_DN28397_c0_g1	http://www.kegg.jp/kegg-bin/show_pathway?map00270/K00838%09%23FFFFFF,purple/K00928%09%23FFFFFF,green/K00456%09%23FFFFFF,red/K00826%09%23FFFFFF,purple/K01758%09%23FFFFFF,green/K00641%09%23FFFFFF,green/K01739%09%23FFFFFF,green/K00558%09%23FFFFFF,purple/K00133%09%23FFFFFF,green/K17069%09%23FFFFFF,purple/K00026%09%23FFFFFF,red/
ko04011	MAPK signaling pathway - yeast	Environmental Information Processing	Signal transduction	11	9	20	132	0.384865	0.900748	TRINITY_DN24385_c0_g1,TRINITY_DN33985_c0_g1,TRINITY_DN24254_c0_g2,TRINITY_DN25372_c0_g1,TRINITY_DN25937_c0_g1,TRINITY_DN26906_c0_g1,TRINITY_DN24254_c0_g1,TRINITY_DN25804_c0_g1,TRINITY_DN25704_c0_g1,TRINITY_DN23900_c0_g1,TRINITY_DN30771_c1_g2	TRINITY_DN27350_c0_g1,TRINITY_DN20028_c0_g2,TRINITY_DN29309_c0_g1,TRINITY_DN23646_c0_g1,TRINITY_DN24533_c0_g1,TRINITY_DN27517_c0_g1,TRINITY_DN32131_c0_g1,TRINITY_DN35616_c0_g1,TRINITY_DN36265_c2_g1	http://www.kegg.jp/kegg-bin/show_pathway?map04011/K03114%09%23FFFFFF,green/K00706%09%23FFFFFF,green/K11244%09%23FFFFFF,red/K04513%09%23FFFFFF,red/K03781%09%23FFFFFF,purple/K00888%09%23FFFFFF,green/K11233%09%23FFFFFF,red/K19839%09%23FFFFFF,red/K11230%09%23FFFFFF,green/K04441%09%23FFFFFF,purple/K11236%09%23FFFFFF,purple/
ko00770	Pantothenate and CoA biosynthesis	Metabolism	Metabolism of cofactors and vitamins	3	4	7	43	0.395162	0.905579	TRINITY_DN26499_c0_g1,TRINITY_DN26529_c0_g1,TRINITY_DN35720_c1_g1	TRINITY_DN22492_c0_g1,TRINITY_DN26156_c0_g1,TRINITY_DN26148_c0_g1,TRINITY_DN27927_c0_g1	http://www.kegg.jp/kegg-bin/show_pathway?map00770/K01598%09%23FFFFFF,green/K00826%09%23FFFFFF,purple/K00077%09%23FFFFFF,red/K01652%09%23FFFFFF,green/K00997%09%23FFFFFF,red/
ko00740	Riboflavin metabolism	Metabolism	Metabolism of cofactors and vitamins	2	0	2	10	0.417677	0.937642	TRINITY_DN34705_c2_g3,TRINITY_DN22719_c0_g1	-	http://www.kegg.jp/kegg-bin/show_pathway?map00740/K00861%09%23FFFFFF,green/K00794%09%23FFFFFF,green/
ko00410	beta-Alanine metabolism	Metabolism	Metabolism of other amino acids	6	8	14	93	0.426598	0.938517	TRINITY_DN29186_c0_g1,TRINITY_DN26208_c0_g1,TRINITY_DN31415_c0_g2,TRINITY_DN35708_c0_g2,TRINITY_DN32630_c0_g2,TRINITY_DN26477_c0_g1	TRINITY_DN36245_c3_g5,TRINITY_DN29285_c0_g1,TRINITY_DN24519_c0_g1,TRINITY_DN32069_c0_g1,TRINITY_DN31063_c0_g1,TRINITY_DN31714_c0_g1,TRINITY_DN29582_c0_g1,TRINITY_DN30169_c0_g1	http://www.kegg.jp/kegg-bin/show_pathway?map00410/K00276%09%23FFFFFF,purple/K13524%09%23FFFFFF,green/K00129%09%23FFFFFF,red/K01580%09%23FFFFFF,green/K00128%09%23FFFFFF,purple/K00249%09%23FFFFFF,red/K13366%09%23FFFFFF,green/
ko00562	Inositol phosphate metabolism	Metabolism	Carbohydrate metabolism	5	3	8	52	0.444153	0.939554	TRINITY_DN24572_c0_g1,TRINITY_DN25372_c0_g1,TRINITY_DN26006_c0_g2,TRINITY_DN24091_c0_g1,TRINITY_DN31238_c0_g1	TRINITY_DN31238_c0_g2,TRINITY_DN28844_c0_g2,TRINITY_DN28619_c0_g1	http://www.kegg.jp/kegg-bin/show_pathway?map00562/K05857%09%23FFFFFF,red/K20279%09%23FFFFFF,green/K00010%09%23FFFFFF,purple/K00921%09%23FFFFFF,green/K00888%09%23FFFFFF,green/
ko00910	Nitrogen metabolism	Metabolism	Energy metabolism	4	4	8	52	0.444153	0.939554	TRINITY_DN24879_c0_g1,TRINITY_DN25675_c0_g1,TRINITY_DN24322_c0_g1,TRINITY_DN26185_c0_g1	TRINITY_DN36006_c3_g1,TRINITY_DN33321_c0_g1,TRINITY_DN34546_c0_g1,TRINITY_DN29490_c0_g1	http://www.kegg.jp/kegg-bin/show_pathway?map00910/K00264%09%23FFFFFF,red/K17877%09%23FFFFFF,green/K01673%09%23FFFFFF,red/K10534%09%23FFFFFF,purple/
ko00592	alpha-Linolenic acid metabolism	Metabolism	Lipid metabolism	1	1	2	11	0.46811	0.95299	TRINITY_DN29440_c0_g1	TRINITY_DN33770_c0_g1	http://www.kegg.jp/kegg-bin/show_pathway?map00592/K00232%09%23FFFFFF,green/K16342%09%23FFFFFF,red/
ko00053	Ascorbate and aldarate metabolism	Metabolism	Carbohydrate metabolism	2	3	5	32	0.469603	0.95299	TRINITY_DN29727_c0_g1,TRINITY_DN29186_c0_g1	TRINITY_DN36245_c3_g5,TRINITY_DN28918_c0_g1,TRINITY_DN29582_c0_g1	http://www.kegg.jp/kegg-bin/show_pathway?map00053/K00128%09%23FFFFFF,purple/K01053%09%23FFFFFF,purple/
ko00680	Methane metabolism	Metabolism	Energy metabolism	9	5	14	96	0.476495	0.95299	TRINITY_DN35197_c0_g1,TRINITY_DN26543_c0_g1,TRINITY_DN23641_c0_g1,TRINITY_DN35623_c5_g1,TRINITY_DN25252_c0_g1,TRINITY_DN35623_c5_g2,TRINITY_DN22313_c0_g1,TRINITY_DN30978_c0_g1,TRINITY_DN25791_c0_g1	TRINITY_DN33481_c0_g1,TRINITY_DN33345_c0_g1,TRINITY_DN30345_c0_g1,TRINITY_DN27902_c0_g2,TRINITY_DN41840_c0_g1	http://www.kegg.jp/kegg-bin/show_pathway?map00680/K17100%09%23FFFFFF,green/K03841%09%23FFFFFF,green/K00058%09%23FFFFFF,red/K15634%09%23FFFFFF,green/K00600%09%23FFFFFF,red/K17066%09%23FFFFFF,green/K01689%09%23FFFFFF,green/K01895%09%23FFFFFF,green/K01079%09%23FFFFFF,green/K01624%09%23FFFFFF,red/
ko00510	N-Glycan biosynthesis	Metabolism	Glycan biosynthesis and metabolism	5	3	8	56	0.532065	1	TRINITY_DN23958_c0_g1,TRINITY_DN23199_c0_g1,TRINITY_DN24033_c0_g1,TRINITY_DN27115_c0_g2,TRINITY_DN25509_c0_g1	TRINITY_DN31573_c0_g2,TRINITY_DN27115_c0_g1,TRINITY_DN35122_c1_g3	http://www.kegg.jp/kegg-bin/show_pathway?map00510/K01230%09%23FFFFFF,purple/K03847%09%23FFFFFF,green/K03842%09%23FFFFFF,red/
ko00564	Glycerophospholipid metabolism	Metabolism	Lipid metabolism	7	3	10	71	0.541931	1	TRINITY_DN28395_c0_g1,TRINITY_DN31379_c0_g1,TRINITY_DN36349_c8_g4,TRINITY_DN23990_c0_g1,TRINITY_DN21085_c0_g1,TRINITY_DN23308_c0_g1,TRINITY_DN24606_c0_g1	TRINITY_DN33770_c0_g1,TRINITY_DN34563_c0_g1,TRINITY_DN25008_c0_g1	http://www.kegg.jp/kegg-bin/show_pathway?map00564/K00111%09%23FFFFFF,green/K14676%09%23FFFFFF,purple/K01613%09%23FFFFFF,purple/K13519%09%23FFFFFF,green/K16342%09%23FFFFFF,red/
ko00750	Vitamin B6 metabolism	Metabolism	Metabolism of cofactors and vitamins	0	2	2	13	0.560624	1	-	TRINITY_DN28883_c0_g1,TRINITY_DN23300_c0_g1	http://www.kegg.jp/kegg-bin/show_pathway?map00750/K05275%09%23FFFFFF,red/K01733%09%23FFFFFF,red/
ko00430	Taurine and hypotaurine metabolism	Metabolism	Metabolism of other amino acids	1	1	2	13	0.560624	1	TRINITY_DN26477_c0_g1	TRINITY_DN27477_c0_g1	http://www.kegg.jp/kegg-bin/show_pathway?map00430/K01580%09%23FFFFFF,green/K00456%09%23FFFFFF,red/
ko04113	Meiosis - yeast	Cellular Processes	Cell growth and death	11	3	14	103	0.588902	1	TRINITY_DN36122_c4_g1,TRINITY_DN25804_c0_g1,TRINITY_DN23384_c0_g1,TRINITY_DN23900_c0_g1,TRINITY_DN35675_c2_g1,TRINITY_DN25451_c0_g1,TRINITY_DN24046_c0_g1,TRINITY_DN26291_c0_g1,TRINITY_DN25907_c0_g1,TRINITY_DN34098_c0_g3,TRINITY_DN22344_c0_g1	TRINITY_DN24080_c0_g1,TRINITY_DN31830_c0_g1,TRINITY_DN31391_c0_g2	http://www.kegg.jp/kegg-bin/show_pathway?map04113/K03114%09%23FFFFFF,green/K02365%09%23FFFFFF,purple/K12767%09%23FFFFFF,green/K08139%09%23FFFFFF,purple/K03355%09%23FFFFFF,red/K12769%09%23FFFFFF,green/K06628%09%23FFFFFF,green/K01768%09%23FFFFFF,green/
ko00909	Sesquiterpenoid and triterpenoid biosynthesis	Metabolism	Metabolism of terpenoids and polyketides	1	0	1	6	0.594942	1	TRINITY_DN32829_c2_g1	-	http://www.kegg.jp/kegg-bin/show_pathway?map00909/K14180%09%23FFFFFF,green/
ko01040	Biosynthesis of unsaturated fatty acids	Metabolism	Lipid metabolism	3	2	5	37	0.604637	1	TRINITY_DN29503_c1_g2,TRINITY_DN29440_c0_g1,TRINITY_DN27471_c0_g1	TRINITY_DN27471_c0_g2,TRINITY_DN18594_c0_g1	http://www.kegg.jp/kegg-bin/show_pathway?map01040/K00507%09%23FFFFFF,red/K00232%09%23FFFFFF,green/K10246%09%23FFFFFF,green/K10251%09%23FFFFFF,purple/
ko03450	Non-homologous end-joining	Genetic Information Processing	Replication and repair	0	2	2	15	0.641032	1	-	TRINITY_DN31679_c0_g1,TRINITY_DN34659_c0_g1	http://www.kegg.jp/kegg-bin/show_pathway?map03450/K10777%09%23FFFFFF,red/K10981%09%23FFFFFF,red/
ko00563	Glycosylphosphatidylinositol (GPI)-anchor biosynthesis	Metabolism	Glycan biosynthesis and metabolism	1	2	3	23	0.642602	1	TRINITY_DN25751_c0_g1	TRINITY_DN23969_c0_g1,TRINITY_DN24021_c0_g1	http://www.kegg.jp/kegg-bin/show_pathway?map00563/K05293%09%23FFFFFF,green/K05283%09%23FFFFFF,red/
ko04933	AGE-RAGE signaling pathway in diabetic complications	Human Diseases	Endocrine and metabolic diseases	2	2	4	31	0.647205	1	TRINITY_DN25937_c0_g1,TRINITY_DN25704_c0_g1	TRINITY_DN28844_c0_g2,TRINITY_DN36265_c2_g1	http://www.kegg.jp/kegg-bin/show_pathway?map04933/K05857%09%23FFFFFF,red/K04441%09%23FFFFFF,purple/
ko00630	Glyoxylate and dicarboxylate metabolism	Metabolism	Carbohydrate metabolism	5	10	15	115	0.655451	1	TRINITY_DN33985_c0_g1,TRINITY_DN23641_c0_g1,TRINITY_DN33832_c0_g3,TRINITY_DN6973_c0_g1,TRINITY_DN22313_c0_g1	TRINITY_DN29309_c0_g1,TRINITY_DN35616_c0_g1,TRINITY_DN41994_c0_g1,TRINITY_DN37453_c0_g1,TRINITY_DN33345_c0_g1,TRINITY_DN28397_c0_g1,TRINITY_DN28743_c0_g1,TRINITY_DN41840_c0_g1,TRINITY_DN32131_c0_g1,TRINITY_DN34485_c0_g1	http://www.kegg.jp/kegg-bin/show_pathway?map00630/K01681%09%23FFFFFF,red/K11517%09%23FFFFFF,green/K01637%09%23FFFFFF,red/K03781%09%23FFFFFF,purple/K00600%09%23FFFFFF,red/K00605%09%23FFFFFF,green/K00281%09%23FFFFFF,red/K01895%09%23FFFFFF,green/K01647%09%23FFFFFF,red/K00026%09%23FFFFFF,red/
ko00650	Butanoate metabolism	Metabolism	Carbohydrate metabolism	4	4	8	63	0.67058	1	TRINITY_DN26499_c0_g1,TRINITY_DN26208_c0_g1,TRINITY_DN26477_c0_g1,TRINITY_DN26216_c0_g1	TRINITY_DN26224_c0_g1,TRINITY_DN23313_c0_g2,TRINITY_DN33484_c0_g1,TRINITY_DN2074_c0_g1	http://www.kegg.jp/kegg-bin/show_pathway?map00650/K13524%09%23FFFFFF,green/K01580%09%23FFFFFF,green/K01640%09%23FFFFFF,red/K00135%09%23FFFFFF,purple/K01652%09%23FFFFFF,green/K01027%09%23FFFFFF,red/
ko00290	Valine, leucine and isoleucine biosynthesis	Metabolism	Amino acid metabolism	2	2	4	32	0.672577	1	TRINITY_DN26499_c0_g1,TRINITY_DN35720_c1_g1	TRINITY_DN22492_c0_g1,TRINITY_DN26156_c0_g1	http://www.kegg.jp/kegg-bin/show_pathway?map00290/K00826%09%23FFFFFF,purple/K01652%09%23FFFFFF,green/
ko00900	Terpenoid backbone biosynthesis	Metabolism	Metabolism of terpenoids and polyketides	4	0	4	32	0.672577	1	TRINITY_DN22684_c0_g1,TRINITY_DN30637_c0_g5,TRINITY_DN30804_c0_g1,TRINITY_DN22626_c0_g1	-	http://www.kegg.jp/kegg-bin/show_pathway?map00900/K00587%09%23FFFFFF,green/K19177%09%23FFFFFF,green/K00869%09%23FFFFFF,green/
ko00970	Aminoacyl-tRNA biosynthesis	Genetic Information Processing	Translation	10	4	14	109	0.676256	1	TRINITY_DN43091_c0_g1,TRINITY_DN25039_c0_g1,TRINITY_DN25516_c0_g1,TRINITY_DN24836_c0_g1,TRINITY_DN31084_c0_g1,TRINITY_DN25677_c0_g1,TRINITY_DN25265_c0_g1,TRINITY_DN19079_c0_g1,TRINITY_DN25404_c0_g1,TRINITY_DN25553_c0_g2	TRINITY_DN25998_c0_g1,TRINITY_DN32040_c0_g1,TRINITY_DN25553_c0_g1,TRINITY_DN25348_c0_g1	http://www.kegg.jp/kegg-bin/show_pathway?map00970/K01887%09%23FFFFFF,purple/K01872%09%23FFFFFF,green/K01875%09%23FFFFFF,green/K01876%09%23FFFFFF,purple/K01869%09%23FFFFFF,green/K01893%09%23FFFFFF,red/
ko00450	Selenocompound metabolism	Metabolism	Metabolism of other amino acids	2	0	2	16	0.67667	1	TRINITY_DN30561_c0_g1,TRINITY_DN30219_c0_g1	-	http://www.kegg.jp/kegg-bin/show_pathway?map00450/K01758%09%23FFFFFF,green/K01739%09%23FFFFFF,green/
ko00670	One carbon pool by folate	Metabolism	Metabolism of cofactors and vitamins	1	2	3	25	0.699393	1	TRINITY_DN6973_c0_g1	TRINITY_DN33345_c0_g1,TRINITY_DN41840_c0_g1	http://www.kegg.jp/kegg-bin/show_pathway?map00670/K00605%09%23FFFFFF,green/K00600%09%23FFFFFF,red/
ko00660	C5-Branched dibasic acid metabolism	Metabolism	Carbohydrate metabolism	1	0	1	8	0.700349	1	TRINITY_DN26499_c0_g1	-	http://www.kegg.jp/kegg-bin/show_pathway?map00660/K01652%09%23FFFFFF,green/
ko00906	Carotenoid biosynthesis	Metabolism	Metabolism of terpenoids and polyketides	0	1	1	9	0.742279	1	-	TRINITY_DN31650_c0_g1	http://www.kegg.jp/kegg-bin/show_pathway?map00906/K15745%09%23FFFFFF,red/
ko00062	Fatty acid elongation	Metabolism	Lipid metabolism	2	1	3	27	0.749049	1	TRINITY_DN27471_c0_g1,TRINITY_DN29503_c1_g2	TRINITY_DN27471_c0_g2	http://www.kegg.jp/kegg-bin/show_pathway?map00062/K10246%09%23FFFFFF,green/K10251%09%23FFFFFF,purple/
ko00600	Sphingolipid metabolism	Metabolism	Lipid metabolism	5	1	6	53	0.769671	1	TRINITY_DN20463_c0_g1,TRINITY_DN26255_c0_g1,TRINITY_DN21328_c0_g1,TRINITY_DN33647_c0_g1,TRINITY_DN33059_c0_g1	TRINITY_DN35866_c1_g2	http://www.kegg.jp/kegg-bin/show_pathway?map00600/K12349%09%23FFFFFF,green/K07407%09%23FFFFFF,purple/K01130%09%23FFFFFF,green/K04709%09%23FFFFFF,green/
ko00230	Purine metabolism	Metabolism	Nucleotide metabolism	10	4	14	117	0.774526	1	TRINITY_DN23384_c0_g1,TRINITY_DN23713_c0_g1,TRINITY_DN24695_c0_g1,TRINITY_DN25451_c0_g1,TRINITY_DN25907_c0_g1,TRINITY_DN27801_c0_g2,TRINITY_DN30134_c0_g1,TRINITY_DN22344_c0_g1,TRINITY_DN23995_c0_g1,TRINITY_DN33732_c0_g1	TRINITY_DN35158_c0_g1,TRINITY_DN27801_c0_g1,TRINITY_DN18916_c0_g2,TRINITY_DN28773_c0_g1	http://www.kegg.jp/kegg-bin/show_pathway?map00230/K01487%09%23FFFFFF,purple/K01951%09%23FFFFFF,red/K01427%09%23FFFFFF,green/K00940%09%23FFFFFF,red/K00988%09%23FFFFFF,purple/K01488%09%23FFFFFF,green/K00856%09%23FFFFFF,green/K11808%09%23FFFFFF,green/K01768%09%23FFFFFF,green/
ko04139	Mitophagy - yeast	Cellular Processes	Transport and catabolism	4	4	8	70	0.781003	1	TRINITY_DN25937_c0_g1,TRINITY_DN25704_c0_g1,TRINITY_DN23076_c0_g1,TRINITY_DN25379_c0_g1	TRINITY_DN22956_c0_g1,TRINITY_DN23646_c0_g1,TRINITY_DN36265_c2_g1,TRINITY_DN27517_c0_g1	http://www.kegg.jp/kegg-bin/show_pathway?map04139/K11244%09%23FFFFFF,red/K04441%09%23FFFFFF,purple/K02332%09%23FFFFFF,green/K11233%09%23FFFFFF,red/K17065%09%23FFFFFF,red/
ko00072	Synthesis and degradation of ketone bodies	Metabolism	Lipid metabolism	0	2	2	20	0.791183	1	-	TRINITY_DN26224_c0_g1,TRINITY_DN2074_c0_g1	http://www.kegg.jp/kegg-bin/show_pathway?map00072/K01640%09%23FFFFFF,red/K01027%09%23FFFFFF,red/
ko04145	Phagosome	Cellular Processes	Transport and catabolism	9	4	13	111	0.794386	1	TRINITY_DN22861_c0_g1,TRINITY_DN26006_c0_g2,TRINITY_DN34606_c0_g1,TRINITY_DN22611_c0_g1,TRINITY_DN24572_c0_g1,TRINITY_DN23875_c0_g1,TRINITY_DN25694_c0_g1,TRINITY_DN35398_c0_g2,TRINITY_DN24500_c0_g1	TRINITY_DN34980_c0_g3,TRINITY_DN24724_c0_g1,TRINITY_DN25568_c0_g1,TRINITY_DN35826_c0_g1	http://www.kegg.jp/kegg-bin/show_pathway?map04145/K02145%09%23FFFFFF,red/K10413%09%23FFFFFF,purple/K05692%09%23FFFFFF,green/K00921%09%23FFFFFF,green/K02155%09%23FFFFFF,green/K13240%09%23FFFFFF,green/
ko04070	Phosphatidylinositol signaling system	Environmental Information Processing	Signal transduction	4	1	5	49	0.834129	1	TRINITY_DN25372_c0_g1,TRINITY_DN26006_c0_g2,TRINITY_DN24572_c0_g1,TRINITY_DN24091_c0_g1	TRINITY_DN28844_c0_g2	http://www.kegg.jp/kegg-bin/show_pathway?map04070/K05857%09%23FFFFFF,red/K20279%09%23FFFFFF,green/K00921%09%23FFFFFF,green/K00888%09%23FFFFFF,green/
ko00860	Porphyrin and chlorophyll metabolism	Metabolism	Metabolism of cofactors and vitamins	3	0	3	32	0.844618	1	TRINITY_DN22304_c0_g1,TRINITY_DN32607_c0_g5,TRINITY_DN31525_c4_g1	-	http://www.kegg.jp/kegg-bin/show_pathway?map00860/K00228%09%23FFFFFF,green/K02257%09%23FFFFFF,green/K02304%09%23FFFFFF,green/
ko03440	Homologous recombination	Genetic Information Processing	Replication and repair	2	1	3	32	0.844618	1	TRINITY_DN28894_c0_g1,TRINITY_DN26882_c0_g1	TRINITY_DN25020_c0_g1	http://www.kegg.jp/kegg-bin/show_pathway?map03440/K10901%09%23FFFFFF,green/K04728%09%23FFFFFF,purple/
ko03410	Base excision repair	Genetic Information Processing	Replication and repair	3	1	4	43	0.869948	1	TRINITY_DN25446_c0_g2,TRINITY_DN36269_c5_g4,TRINITY_DN27747_c0_g1	TRINITY_DN27747_c0_g2	http://www.kegg.jp/kegg-bin/show_pathway?map03410/K10772%09%23FFFFFF,green/K02324%09%23FFFFFF,green/K10773%09%23FFFFFF,purple/
ko00780	Biotin metabolism	Metabolism	Metabolism of cofactors and vitamins	1	0	1	14	0.878748	1	TRINITY_DN31484_c0_g1	-	http://www.kegg.jp/kegg-bin/show_pathway?map00780/K00059%09%23FFFFFF,green/
ko00640	Propanoate metabolism	Metabolism	Carbohydrate metabolism	5	3	8	79	0.879614	1	TRINITY_DN23641_c0_g1,TRINITY_DN26090_c0_g1,TRINITY_DN26208_c0_g1,TRINITY_DN25066_c0_g1,TRINITY_DN22313_c0_g1	TRINITY_DN28746_c0_g1,TRINITY_DN29285_c0_g1,TRINITY_DN25354_c0_g1	http://www.kegg.jp/kegg-bin/show_pathway?map00640/K13524%09%23FFFFFF,green/K11262%09%23FFFFFF,purple/K01895%09%23FFFFFF,green/K00167%09%23FFFFFF,green/K00249%09%23FFFFFF,red/K01899%09%23FFFFFF,red/
ko04138	Autophagy - yeast	Cellular Processes	Transport and catabolism	9	2	11	109	0.911132	1	TRINITY_DN25825_c0_g1,TRINITY_DN24411_c0_g2,TRINITY_DN25489_c0_g1,TRINITY_DN23365_c0_g1,TRINITY_DN34791_c0_g1,TRINITY_DN26291_c0_g1,TRINITY_DN24411_c0_g1,TRINITY_DN24603_c0_g1,TRINITY_DN25593_c0_g1	TRINITY_DN25681_c0_g1,TRINITY_DN25239_c0_g1	http://www.kegg.jp/kegg-bin/show_pathway?map04138/K20177%09%23FFFFFF,green/K08266%09%23FFFFFF,green/K16196%09%23FFFFFF,purple/K17906%09%23FFFFFF,green/K12767%09%23FFFFFF,green/K08331%09%23FFFFFF,green/K06027%09%23FFFFFF,red/
ko00010	Glycolysis / Gluconeogenesis	Metabolism	Carbohydrate metabolism	10	11	21	196	0.929135	1	TRINITY_DN28384_c0_g1,TRINITY_DN19856_c0_g2,TRINITY_DN5708_c0_g1,TRINITY_DN26543_c0_g1,TRINITY_DN25252_c0_g1,TRINITY_DN29160_c0_g1,TRINITY_DN29186_c0_g1,TRINITY_DN23641_c0_g1,TRINITY_DN22313_c0_g1,TRINITY_DN25791_c0_g1	TRINITY_DN26503_c0_g1,TRINITY_DN36245_c3_g5,TRINITY_DN31714_c0_g1,TRINITY_DN27902_c0_g2,TRINITY_DN32090_c0_g1,TRINITY_DN35511_c0_g2,TRINITY_DN24058_c0_g1,TRINITY_DN24058_c1_g1,TRINITY_DN35511_c0_g3,TRINITY_DN29582_c0_g1,TRINITY_DN30765_c0_g1	http://www.kegg.jp/kegg-bin/show_pathway?map00010/K01568%09%23FFFFFF,red/K03841%09%23FFFFFF,green/K00844%09%23FFFFFF,purple/K15634%09%23FFFFFF,green/K13953%09%23FFFFFF,green/K00002%09%23FFFFFF,red/K00134%09%23FFFFFF,red/K00129%09%23FFFFFF,red/K01785%09%23FFFFFF,green/K01689%09%23FFFFFF,green/K01895%09%23FFFFFF,green/K00128%09%23FFFFFF,purple/K01624%09%23FFFFFF,red/
ko00280	Valine, leucine and isoleucine degradation	Metabolism	Amino acid metabolism	5	7	12	121	0.929299	1	TRINITY_DN28314_c0_g1,TRINITY_DN29186_c0_g1,TRINITY_DN35720_c1_g1,TRINITY_DN26090_c0_g1,TRINITY_DN26208_c0_g1	TRINITY_DN22492_c0_g1,TRINITY_DN36245_c3_g5,TRINITY_DN29285_c0_g1,TRINITY_DN26156_c0_g1,TRINITY_DN29582_c0_g1,TRINITY_DN2074_c0_g1,TRINITY_DN26224_c0_g1	http://www.kegg.jp/kegg-bin/show_pathway?map00280/K13524%09%23FFFFFF,green/K00167%09%23FFFFFF,green/K00249%09%23FFFFFF,red/K01640%09%23FFFFFF,red/K00826%09%23FFFFFF,purple/K00020%09%23FFFFFF,green/K00128%09%23FFFFFF,purple/K01027%09%23FFFFFF,red/
ko04111	Cell cycle - yeast	Cellular Processes	Cell growth and death	10	4	14	139	0.933674	1	TRINITY_DN31243_c0_g2,TRINITY_DN19426_c0_g1,TRINITY_DN25804_c0_g1,TRINITY_DN23900_c0_g1,TRINITY_DN35675_c2_g1,TRINITY_DN24046_c0_g1,TRINITY_DN25502_c0_g1,TRINITY_DN25615_c0_g2,TRINITY_DN23380_c0_g1,TRINITY_DN24391_c0_g1	TRINITY_DN24080_c0_g1,TRINITY_DN25718_c0_g1,TRINITY_DN26600_c0_g1,TRINITY_DN31391_c0_g2	http://www.kegg.jp/kegg-bin/show_pathway?map04111/K03114%09%23FFFFFF,green/K02365%09%23FFFFFF,purple/K08866%09%23FFFFFF,green/K18669%09%23FFFFFF,red/K06641%09%23FFFFFF,green/K03355%09%23FFFFFF,red/K03361%09%23FFFFFF,green/K06628%09%23FFFFFF,green/
ko00250	Alanine, aspartate and glutamate metabolism	Metabolism	Amino acid metabolism	8	4	12	122	0.933817	1	TRINITY_DN26208_c0_g1,TRINITY_DN29998_c0_g1,TRINITY_DN26477_c0_g1,TRINITY_DN24943_c0_g2,TRINITY_DN29859_c0_g2,TRINITY_DN29756_c0_g1,TRINITY_DN33725_c0_g2,TRINITY_DN26216_c0_g1	TRINITY_DN33321_c0_g1,TRINITY_DN23313_c0_g2,TRINITY_DN33484_c0_g1,TRINITY_DN29767_c0_g1	http://www.kegg.jp/kegg-bin/show_pathway?map00250/K13524%09%23FFFFFF,green/K01580%09%23FFFFFF,green/K00135%09%23FFFFFF,purple/K00294%09%23FFFFFF,red/K00264%09%23FFFFFF,red/K01755%09%23FFFFFF,green/K11541%09%23FFFFFF,green/K01940%09%23FFFFFF,green/K01953%09%23FFFFFF,green/K01424%09%23FFFFFF,green/
ko00480	Glutathione metabolism	Metabolism	Metabolism of other amino acids	3	4	7	80	0.943334	1	TRINITY_DN31352_c0_g2,TRINITY_DN31405_c0_g4,TRINITY_DN24092_c0_g1	TRINITY_DN31352_c0_g1,TRINITY_DN10727_c0_g1,TRINITY_DN20077_c0_g1,TRINITY_DN26611_c0_g1	http://www.kegg.jp/kegg-bin/show_pathway?map00480/K00799%09%23FFFFFF,green/K11142%09%23FFFFFF,red/K00432%09%23FFFFFF,red/K00383%09%23FFFFFF,green/K15428%09%23FFFFFF,red/K01469%09%23FFFFFF,purple/
ko00400	Phenylalanine, tyrosine and tryptophan biosynthesis	Metabolism	Amino acid metabolism	2	2	4	52	0.945171	1	TRINITY_DN27149_c0_g1,TRINITY_DN35984_c0_g1	TRINITY_DN36020_c8_g1,TRINITY_DN18878_c0_g1	http://www.kegg.jp/kegg-bin/show_pathway?map00400/K01736%09%23FFFFFF,red/K00838%09%23FFFFFF,purple/K01694%09%23FFFFFF,green/
ko03420	Nucleotide excision repair	Genetic Information Processing	Replication and repair	3	2	5	64	0.955805	1	TRINITY_DN24084_c0_g1,TRINITY_DN25607_c0_g1,TRINITY_DN36269_c5_g4	TRINITY_DN32927_c0_g1,TRINITY_DN35291_c1_g1	http://www.kegg.jp/kegg-bin/show_pathway?map03420/K02324%09%23FFFFFF,green/K10838%09%23FFFFFF,green/K10841%09%23FFFFFF,red/K10848%09%23FFFFFF,red/
ko00620	Pyruvate metabolism	Metabolism	Carbohydrate metabolism	7	5	12	132	0.966933	1	TRINITY_DN29186_c0_g1,TRINITY_DN23641_c0_g1,TRINITY_DN6275_c0_g1,TRINITY_DN25938_c0_g1,TRINITY_DN32843_c0_g1,TRINITY_DN25066_c0_g1,TRINITY_DN22313_c0_g1	TRINITY_DN36245_c3_g5,TRINITY_DN25354_c0_g1,TRINITY_DN28397_c0_g1,TRINITY_DN29582_c0_g1,TRINITY_DN30849_c0_g1	http://www.kegg.jp/kegg-bin/show_pathway?map00620/K11262%09%23FFFFFF,purple/K00101%09%23FFFFFF,green/K00102%09%23FFFFFF,green/K00128%09%23FFFFFF,purple/K01895%09%23FFFFFF,green/K01067%09%23FFFFFF,red/K00026%09%23FFFFFF,red/K01759%09%23FFFFFF,green/
ko03015	mRNA surveillance pathway	Genetic Information Processing	Translation	5	3	8	104	0.983763	1	TRINITY_DN23264_c0_g1,TRINITY_DN34608_c0_g1,TRINITY_DN31911_c0_g1,TRINITY_DN32977_c0_g2,TRINITY_DN33330_c1_g1	TRINITY_DN36283_c7_g1,TRINITY_DN25006_c0_g1,TRINITY_DN35117_c1_g1	http://www.kegg.jp/kegg-bin/show_pathway?map03015/K14400%09%23FFFFFF,green/K00565%09%23FFFFFF,green/K14326%09%23FFFFFF,purple/K13126%09%23FFFFFF,red/K14327%09%23FFFFFF,red/
ko04144	Endocytosis	Cellular Processes	Transport and catabolism	8	2	10	124	0.985064	1	TRINITY_DN25226_c0_g1,TRINITY_DN25600_c0_g1,TRINITY_DN23157_c0_g1,TRINITY_DN23765_c0_g1,TRINITY_DN24739_c0_g1,TRINITY_DN25065_c0_g1,TRINITY_DN26826_c0_g1,TRINITY_DN26170_c0_g1	TRINITY_DN27350_c0_g1,TRINITY_DN22671_c0_g1	http://www.kegg.jp/kegg-bin/show_pathway?map04144/K07904%09%23FFFFFF,green/K10365%09%23FFFFFF,green/K12488%09%23FFFFFF,green/K04513%09%23FFFFFF,red/K12472%09%23FFFFFF,green/K10364%09%23FFFFFF,green/K18442%09%23FFFFFF,purple/
ko04141	Protein processing in endoplasmic reticulum	Genetic Information Processing	Folding, sorting and degradation	13	7	20	215	0.986101	1	TRINITY_DN25825_c0_g1,TRINITY_DN23889_c0_g1,TRINITY_DN23199_c0_g1,TRINITY_DN11181_c0_g1,TRINITY_DN24371_c0_g1,TRINITY_DN24231_c0_g1,TRINITY_DN25509_c0_g1,TRINITY_DN24603_c0_g1,TRINITY_DN19088_c0_g1,TRINITY_DN25409_c0_g1,TRINITY_DN24033_c0_g1,TRINITY_DN27115_c0_g2,TRINITY_DN26434_c0_g1	TRINITY_DN25976_c0_g1,TRINITY_DN27115_c0_g1,TRINITY_DN31573_c0_g2,TRINITY_DN25239_c0_g1,TRINITY_DN31383_c0_g1,TRINITY_DN34960_c0_g2,TRINITY_DN29520_c0_g1	http://www.kegg.jp/kegg-bin/show_pathway?map04141/K06689%09%23FFFFFF,red/K10601%09%23FFFFFF,purple/K14004%09%23FFFFFF,green/K01456%09%23FFFFFF,green/K14018%09%23FFFFFF,green/K16196%09%23FFFFFF,purple/K14007%09%23FFFFFF,green/K09580%09%23FFFFFF,red/K01230%09%23FFFFFF,purple/
ko00240	Pyrimidine metabolism	Metabolism	Nucleotide metabolism	2	2	4	66	0.987482	1	TRINITY_DN24408_c0_g1,TRINITY_DN24943_c0_g2	TRINITY_DN18916_c0_g2,TRINITY_DN25322_c0_g1	http://www.kegg.jp/kegg-bin/show_pathway?map00240/K00940%09%23FFFFFF,red/K01591%09%23FFFFFF,red/K11541%09%23FFFFFF,green/K13800%09%23FFFFFF,green/
ko03430	Mismatch repair	Genetic Information Processing	Replication and repair	1	1	2	45	0.990656	1	TRINITY_DN25024_c0_g1	TRINITY_DN25749_c0_g1	http://www.kegg.jp/kegg-bin/show_pathway?map03430/K08736%09%23FFFFFF,red/K08737%09%23FFFFFF,green/
ko03008	Ribosome biogenesis in eukaryotes	Genetic Information Processing	Translation	3	7	10	132	0.99242	1	TRINITY_DN32019_c1_g5,TRINITY_DN23982_c0_g1,TRINITY_DN25686_c0_g1	TRINITY_DN32065_c1_g3,TRINITY_DN31061_c0_g1,TRINITY_DN32019_c1_g4,TRINITY_DN33255_c0_g2,TRINITY_DN32351_c0_g1,TRINITY_DN36324_c3_g2,TRINITY_DN29655_c0_g2	http://www.kegg.jp/kegg-bin/show_pathway?map03008/K14564%09%23FFFFFF,red/K14548%09%23FFFFFF,green/K14521%09%23FFFFFF,red/K14536%09%23FFFFFF,purple/K14526%09%23FFFFFF,purple/K14522%09%23FFFFFF,red/K03685%09%23FFFFFF,red/K14566%09%23FFFFFF,red/
ko03020	RNA polymerase	Genetic Information Processing	Transcription	1	0	1	34	0.994091	1	TRINITY_DN31595_c0_g1	-	http://www.kegg.jp/kegg-bin/show_pathway?map03020/K03012%09%23FFFFFF,green/
ko03030	DNA replication	Genetic Information Processing	Replication and repair	1	3	4	73	0.994287	1	TRINITY_DN36269_c5_g4	TRINITY_DN25134_c0_g1,TRINITY_DN35098_c0_g1,TRINITY_DN32474_c0_g3	http://www.kegg.jp/kegg-bin/show_pathway?map03030/K03469%09%23FFFFFF,red/K02324%09%23FFFFFF,green/K02320%09%23FFFFFF,red/
ko00020	Citrate cycle (TCA cycle)	Metabolism	Carbohydrate metabolism	2	5	7	108	0.995648	1	TRINITY_DN22816_c0_g1,TRINITY_DN23375_c0_g1	TRINITY_DN28746_c0_g1,TRINITY_DN28397_c0_g1,TRINITY_DN19985_c0_g2,TRINITY_DN41994_c0_g1,TRINITY_DN34485_c0_g1	http://www.kegg.jp/kegg-bin/show_pathway?map00020/K01648%09%23FFFFFF,red/K01681%09%23FFFFFF,red/K00164%09%23FFFFFF,green/K01647%09%23FFFFFF,red/K01899%09%23FFFFFF,red/K00026%09%23FFFFFF,red/
ko03013	RNA transport	Genetic Information Processing	Translation	8	11	19	229	0.997246	1	TRINITY_DN23264_c0_g1,TRINITY_DN36787_c0_g1,TRINITY_DN11181_c0_g1,TRINITY_DN23487_c0_g1,TRINITY_DN20423_c0_g1,TRINITY_DN32019_c1_g5,TRINITY_DN32977_c0_g2,TRINITY_DN33330_c1_g1	TRINITY_DN25097_c0_g1,TRINITY_DN36283_c7_g1,TRINITY_DN31061_c0_g1,TRINITY_DN23874_c0_g1,TRINITY_DN32019_c1_g4,TRINITY_DN25006_c0_g1,TRINITY_DN35117_c1_g1,TRINITY_DN32461_c1_g1,TRINITY_DN29286_c0_g1,TRINITY_DN25147_c0_g1,TRINITY_DN25071_c0_g1	http://www.kegg.jp/kegg-bin/show_pathway?map03013/K14297%09%23FFFFFF,red/K03257%09%23FFFFFF,red/K14526%09%23FFFFFF,purple/K14522%09%23FFFFFF,red/K14326%09%23FFFFFF,purple/K13126%09%23FFFFFF,red/K14004%09%23FFFFFF,green/K14327%09%23FFFFFF,red/K03260%09%23FFFFFF,red/K03258%09%23FFFFFF,green/K12160%09%23FFFFFF,green/K14309%09%23FFFFFF,green/
ko03018	RNA degradation	Genetic Information Processing	Folding, sorting and degradation	3	3	6	109	0.998721	1	TRINITY_DN26013_c0_g1,TRINITY_DN26543_c0_g1,TRINITY_DN26141_c0_g1	TRINITY_DN36306_c0_g1,TRINITY_DN35117_c1_g1,TRINITY_DN24244_c0_g1	http://www.kegg.jp/kegg-bin/show_pathway?map03018/K12597%09%23FFFFFF,green/K12622%09%23FFFFFF,red/K12609%09%23FFFFFF,red/K13126%09%23FFFFFF,red/K01689%09%23FFFFFF,green/K12604%09%23FFFFFF,green/
ko03050	Proteasome	Genetic Information Processing	Folding, sorting and degradation	2	0	2	88	0.999975	1	TRINITY_DN25247_c0_g1,TRINITY_DN33629_c0_g1	-	http://www.kegg.jp/kegg-bin/show_pathway?map03050/K11599%09%23FFFFFF,green/K02729%09%23FFFFFF,green/
ko03040	Spliceosome	Genetic Information Processing	Transcription	3	3	6	147	0.999984	1	TRINITY_DN33343_c0_g3,TRINITY_DN25130_c0_g1,TRINITY_DN24502_c0_g1	TRINITY_DN36306_c0_g1,TRINITY_DN23052_c0_g1,TRINITY_DN33742_c0_g1	http://www.kegg.jp/kegg-bin/show_pathway?map03040/K12622%09%23FFFFFF,red/K12828%09%23FFFFFF,red/K12854%09%23FFFFFF,green/K12858%09%23FFFFFF,purple/K09567%09%23FFFFFF,green/
ko00190	Oxidative phosphorylation	Metabolism	Energy metabolism	5	7	12	221	0.99999	1	TRINITY_DN32607_c0_g5,TRINITY_DN35183_c1_g2,TRINITY_DN30291_c0_g1,TRINITY_DN23007_c0_g1,TRINITY_DN35398_c0_g2	TRINITY_DN19870_c1_g1,TRINITY_DN35888_c4_g2,TRINITY_DN42567_c0_g1,TRINITY_DN34980_c0_g3,TRINITY_DN35183_c1_g3,TRINITY_DN35826_c0_g1,TRINITY_DN35542_c2_g2	http://www.kegg.jp/kegg-bin/show_pathway?map00190/K03940%09%23FFFFFF,purple/K03938%09%23FFFFFF,green/K02155%09%23FFFFFF,green/K02257%09%23FFFFFF,green/K02141%09%23FFFFFF,red/K02145%09%23FFFFFF,red/K02264%09%23FFFFFF,red/K01507%09%23FFFFFF,green/K02256%09%23FFFFFF,red/K03878%09%23FFFFFF,red/
ko03010	Ribosome	Genetic Information Processing	Translation	6	19	25	477	1	1	TRINITY_DN29523_c0_g1,TRINITY_DN23619_c0_g1,TRINITY_DN27165_c0_g2,TRINITY_DN24950_c0_g1,TRINITY_DN24057_c0_g2,TRINITY_DN31707_c1_g3	TRINITY_DN9343_c0_g1,TRINITY_DN33363_c4_g1,TRINITY_DN35451_c1_g1,TRINITY_DN40133_c0_g1,TRINITY_DN28108_c0_g1,TRINITY_DN26530_c0_g1,TRINITY_DN23062_c0_g2,TRINITY_DN29902_c0_g2,TRINITY_DN309_c0_g1,TRINITY_DN23513_c0_g1,TRINITY_DN15760_c0_g1,TRINITY_DN22590_c0_g1,TRINITY_DN34014_c0_g1,TRINITY_DN27165_c0_g1,TRINITY_DN27979_c0_g2,TRINITY_DN27979_c0_g3,TRINITY_DN38762_c0_g1,TRINITY_DN13619_c0_g1,TRINIT…	http://www.kegg.jp/kegg-bin/show_pathway?map03010/K02889%09%23FFFFFF,red/K02953%09%23FFFFFF,red/K02992%09%23FFFFFF,green/K02912%09%23FFFFFF,red/K02984%09%23FFFFFF,red/K02930%09%23FFFFFF,red/K02917%09%23FFFFFF,red/K02937%09%23FFFFFF,green/K02927%09%23FFFFFF,purple/K02934%09%23FFFFFF,red/K02914%09%23FFFFFF,purple/K02932%09%23FFFFFF,green/K02979%09%23FFFFFF,red/K02938%09%23FFFFFF,green/K02957%09%23F…
