# Supplementary material for: Comparative transcriptome analysis reveals significant differences in gene expression between pathogens of apple Glomerella leaf spot and apple bitter rot
Source: BMC Genomics. 2022 Mar 31;23:246. doi: 10.1186/s12864-022-08493-w (PMC8969349; doi:10.1186/s12864-022-08493-w)
Supplement: Supplementary file 7 — Additional file 7: Table S8. KEGG enrichment pathways DEGs between the Colletotrichum gloeosporioides isolates FL180903 and FL180906. [file 12864_2022_8493_MOESM7_ESM.xlsx]

## Sheet: Table S8
Table S8 KEGG enrichment pathways DEGs between the Colletotrichum gloeosporioides isolates FL180903 and FL180906
PathwayID	Pathway	Level1	Level2	Up number	Down number	DEG_number	Total number	P value	FDR	Up gene	Down gene	URL
ko00330	Arginine and proline metabolism	Metabolism	Amino acid metabolism	7	5	12	107	5.51175e-06	0.000330705	TRINITY_DN27142_c0_g1,TRINITY_DN31219_c0_g1,TRINITY_DN29290_c0_g1,TRINITY_DN32114_c0_g1,TRINITY_DN32630_c0_g2,TRINITY_DN30018_c0_g1,TRINITY_DN23337_c0_g1	TRINITY_DN34169_c0_g1,TRINITY_DN28070_c0_g1,TRINITY_DN36320_c8_g1,TRINITY_DN29582_c0_g1,TRINITY_DN31955_c2_g1	http://www.kegg.jp/kegg-bin/show_pathway?map00330/K00286%09%23FFFFFF,red/K13366%09%23FFFFFF,red/K00294%09%23FFFFFF,red/K01426%09%23FFFFFF,purple/K01611%09%23FFFFFF,green/K14454%09%23FFFFFF,red/K00472%09%23FFFFFF,red/K00128%09%23FFFFFF,green/
ko00380	Tryptophan metabolism	Metabolism	Amino acid metabolism	5	6	11	97	1.23175e-05	0.000369525	TRINITY_DN35595_c0_g1,TRINITY_DN30147_c0_g1,TRINITY_DN29841_c0_g1,TRINITY_DN29290_c0_g1,TRINITY_DN32114_c0_g1	TRINITY_DN33978_c1_g1,TRINITY_DN34169_c0_g1,TRINITY_DN28070_c0_g1,TRINITY_DN32131_c0_g1,TRINITY_DN29582_c0_g1,TRINITY_DN31955_c2_g1	http://www.kegg.jp/kegg-bin/show_pathway?map00380/K01426%09%23FFFFFF,purple/K00128%09%23FFFFFF,green/K00463%09%23FFFFFF,red/K03781%09%23FFFFFF,green/K14338%09%23FFFFFF,green/K01556%09%23FFFFFF,red/
ko00500	Starch and sucrose metabolism	Metabolism	Carbohydrate metabolism	10	4	14	186	8.95833e-05	0.00179167	TRINITY_DN35217_c0_g1,TRINITY_DN34991_c0_g1,TRINITY_DN28499_c0_g1,TRINITY_DN32081_c0_g1,TRINITY_DN32081_c0_g2,TRINITY_DN32070_c0_g1,TRINITY_DN34977_c0_g3,TRINITY_DN30136_c0_g1,TRINITY_DN34274_c0_g2,TRINITY_DN33940_c0_g3	TRINITY_DN36273_c7_g1,TRINITY_DN29738_c0_g1,TRINITY_DN31750_c0_g1,TRINITY_DN33048_c0_g1	http://www.kegg.jp/kegg-bin/show_pathway?map00500/K01179%09%23FFFFFF,green/K01199%09%23FFFFFF,green/K19357%09%23FFFFFF,red/K00750%09%23FFFFFF,green/K01193%09%23FFFFFF,red/K05349%09%23FFFFFF,purple/K01225%09%23FFFFFF,red/
ko00040	Pentose and glucuronate interconversions	Metabolism	Carbohydrate metabolism	8	0	8	71	0.000204749	0.0027178	TRINITY_DN32779_c0_g3,TRINITY_DN27511_c0_g1,TRINITY_DN33340_c0_g1,TRINITY_DN28750_c0_g1,TRINITY_DN29755_c0_g1,TRINITY_DN30631_c1_g1,TRINITY_DN22119_c0_g1,TRINITY_DN29010_c0_g2	-	http://www.kegg.jp/kegg-bin/show_pathway?map00040/K01728%09%23FFFFFF,red/K05351%09%23FFFFFF,red/K01213%09%23FFFFFF,red/K01051%09%23FFFFFF,red/
ko00591	Linoleic acid metabolism	Metabolism	Lipid metabolism	0	3	3	6	0.000226483	0.0027178	-	TRINITY_DN36320_c8_g2,TRINITY_DN25426_c0_g1,TRINITY_DN22734_c0_g1	http://www.kegg.jp/kegg-bin/show_pathway?map00591/K17863%09%23FFFFFF,green/K17864%09%23FFFFFF,green/
ko00360	Phenylalanine metabolism	Metabolism	Amino acid metabolism	3	4	7	82	0.00267281	0.0267281	TRINITY_DN29290_c0_g1,TRINITY_DN32114_c0_g1,TRINITY_DN30018_c0_g1	TRINITY_DN34169_c0_g1,TRINITY_DN28070_c0_g1,TRINITY_DN31955_c2_g1,TRINITY_DN22006_c0_g3	http://www.kegg.jp/kegg-bin/show_pathway?map00360/K00276%09%23FFFFFF,green/K01426%09%23FFFFFF,purple/K14454%09%23FFFFFF,red/
ko00906	Carotenoid biosynthesis	Metabolism	Metabolism of terpenoids and polyketides	1	1	2	9	0.0169861	0.145595	TRINITY_DN35810_c1_g1	TRINITY_DN31650_c0_g1	http://www.kegg.jp/kegg-bin/show_pathway?map00906/K17842%09%23FFFFFF,red/K15745%09%23FFFFFF,green/
ko00460	Cyanoamino acid metabolism	Metabolism	Metabolism of other amino acids	4	1	5	76	0.0301181	0.225886	TRINITY_DN35217_c0_g1,TRINITY_DN32081_c0_g1,TRINITY_DN32081_c0_g2,TRINITY_DN34274_c0_g2	TRINITY_DN33048_c0_g1	http://www.kegg.jp/kegg-bin/show_pathway?map00460/K05349%09%23FFFFFF,purple/
ko00232	Caffeine metabolism	Metabolism	Biosynthesis of other secondary metabolites	1	0	1	3	0.0673493	0.448995	TRINITY_DN33868_c0_g1	-	http://www.kegg.jp/kegg-bin/show_pathway?map00232/K00106%09%23FFFFFF,red/
ko00350	Tyrosine metabolism	Metabolism	Amino acid metabolism	2	4	6	139	0.100313	0.601878	TRINITY_DN28154_c1_g1,TRINITY_DN30018_c0_g1	TRINITY_DN23810_c0_g1,TRINITY_DN33144_c0_g2,TRINITY_DN29185_c0_g1,TRINITY_DN22006_c0_g3	http://www.kegg.jp/kegg-bin/show_pathway?map00350/K00276%09%23FFFFFF,green/K00505%09%23FFFFFF,purple/K14454%09%23FFFFFF,red/K02510%09%23FFFFFF,green/K00451%09%23FFFFFF,green/
ko00310	Lysine degradation	Metabolism	Amino acid metabolism	0	4	4	87	0.139416	0.697082	-	TRINITY_DN36195_c5_g1,TRINITY_DN26303_c0_g1,TRINITY_DN35046_c3_g2,TRINITY_DN29582_c0_g1	http://www.kegg.jp/kegg-bin/show_pathway?map00310/K01843%09%23FFFFFF,green/K00306%09%23FFFFFF,green/K00128%09%23FFFFFF,green/
ko00052	Galactose metabolism	Metabolism	Carbohydrate metabolism	4	0	4	87	0.139416	0.697082	TRINITY_DN28456_c0_g1,TRINITY_DN30136_c0_g1,TRINITY_DN29477_c0_g1,TRINITY_DN33940_c0_g3	-	http://www.kegg.jp/kegg-bin/show_pathway?map00052/K04618%09%23FFFFFF,red/K01193%09%23FFFFFF,red/K01684%09%23FFFFFF,red/
ko00790	Folate biosynthesis	Metabolism	Metabolism of cofactors and vitamins	0	2	2	40	0.233943	0.939486	-	TRINITY_DN32362_c0_g1,TRINITY_DN30027_c0_g1	http://www.kegg.jp/kegg-bin/show_pathway?map00790/K01113%09%23FFFFFF,green/
ko00780	Biotin metabolism	Metabolism	Metabolism of cofactors and vitamins	0	1	1	14	0.277919	0.939486	-	TRINITY_DN35307_c1_g1	http://www.kegg.jp/kegg-bin/show_pathway?map00780/K00059%09%23FFFFFF,green/
ko00480	Glutathione metabolism	Metabolism	Metabolism of other amino acids	0	3	3	80	0.278687	0.939486	-	TRINITY_DN31868_c0_g1,TRINITY_DN28203_c0_g1,TRINITY_DN29965_c0_g1	http://www.kegg.jp/kegg-bin/show_pathway?map00480/K00799%09%23FFFFFF,green/K00033%09%23FFFFFF,green/
ko03450	Non-homologous end-joining	Genetic Information Processing	Replication and repair	0	1	1	15	0.294536	0.939486	-	TRINITY_DN34659_c0_g1	http://www.kegg.jp/kegg-bin/show_pathway?map03450/K10777%09%23FFFFFF,green/
ko00520	Amino sugar and nucleotide sugar metabolism	Metabolism	Carbohydrate metabolism	2	2	4	120	0.297272	0.939486	TRINITY_DN31570_c0_g1,TRINITY_DN32676_c0_g1	TRINITY_DN24541_c0_g2,TRINITY_DN27824_c0_g1	http://www.kegg.jp/kegg-bin/show_pathway?map00520/K08678%09%23FFFFFF,green/K01198%09%23FFFFFF,red/K01183%09%23FFFFFF,purple/
ko00565	Ether lipid metabolism	Metabolism	Lipid metabolism	0	1	1	18	0.342139	0.939486	-	TRINITY_DN33737_c1_g1	http://www.kegg.jp/kegg-bin/show_pathway?map00565/K01062%09%23FFFFFF,green/
ko00600	Sphingolipid metabolism	Metabolism	Lipid metabolism	1	1	2	53	0.344813	0.939486	TRINITY_DN33059_c0_g1	TRINITY_DN30420_c0_g1	http://www.kegg.jp/kegg-bin/show_pathway?map00600/K12349%09%23FFFFFF,red/K12350%09%23FFFFFF,green/
ko00220	Arginine biosynthesis	Metabolism	Amino acid metabolism	2	0	2	54	0.353199	0.939486	TRINITY_DN29998_c0_g1,TRINITY_DN30018_c0_g1	-	http://www.kegg.jp/kegg-bin/show_pathway?map00220/K14454%09%23FFFFFF,red/K01940%09%23FFFFFF,red/
ko00051	Fructose and mannose metabolism	Metabolism	Carbohydrate metabolism	1	2	3	93	0.360753	0.939486	TRINITY_DN18957_c0_g1	TRINITY_DN28388_c0_g1,TRINITY_DN33364_c0_g3	http://www.kegg.jp/kegg-bin/show_pathway?map00051/K17742%09%23FFFFFF,green/K19355%09%23FFFFFF,red/K01624%09%23FFFFFF,green/
ko00410	beta-Alanine metabolism	Metabolism	Metabolism of other amino acids	1	2	3	93	0.360753	0.939486	TRINITY_DN32630_c0_g2	TRINITY_DN29582_c0_g1,TRINITY_DN22006_c0_g3	http://www.kegg.jp/kegg-bin/show_pathway?map00410/K00276%09%23FFFFFF,green/K00128%09%23FFFFFF,green/K13366%09%23FFFFFF,red/
ko00072	Synthesis and degradation of ketone bodies	Metabolism	Lipid metabolism	0	1	1	20	0.372086	0.939486	-	TRINITY_DN26224_c0_g1	http://www.kegg.jp/kegg-bin/show_pathway?map00072/K01027%09%23FFFFFF,green/
ko04146	Peroxisome	Cellular Processes	Transport and catabolism	1	3	4	135	0.375794	0.939486	TRINITY_DN33868_c0_g1	TRINITY_DN32131_c0_g1,TRINITY_DN35046_c3_g2,TRINITY_DN32445_c0_g2	http://www.kegg.jp/kegg-bin/show_pathway?map04146/K00306%09%23FFFFFF,green/K11187%09%23FFFFFF,green/K00106%09%23FFFFFF,red/K03781%09%23FFFFFF,green/
ko00563	Glycosylphosphatidylinositol (GPI)-anchor biosynthesis	Metabolism	Glycan biosynthesis and metabolism	1	0	1	23	0.414484	0.946392	TRINITY_DN31434_c0_g1	-	http://www.kegg.jp/kegg-bin/show_pathway?map00563/K05286%09%23FFFFFF,red/
ko00970	Aminoacyl-tRNA biosynthesis	Genetic Information Processing	Translation	2	1	3	109	0.459549	0.946392	TRINITY_DN25998_c0_g1,TRINITY_DN31084_c0_g1	TRINITY_DN25553_c0_g1	http://www.kegg.jp/kegg-bin/show_pathway?map00970/K01887%09%23FFFFFF,red/K01876%09%23FFFFFF,green/
ko00561	Glycerolipid metabolism	Metabolism	Lipid metabolism	0	2	2	69	0.473243	0.946392	-	TRINITY_DN27068_c0_g1,TRINITY_DN29582_c0_g1	http://www.kegg.jp/kegg-bin/show_pathway?map00561/K18097%09%23FFFFFF,green/K00128%09%23FFFFFF,green/
ko00564	Glycerophospholipid metabolism	Metabolism	Lipid metabolism	0	2	2	71	0.48825	0.946392	-	TRINITY_DN28395_c1_g1,TRINITY_DN34464_c0_g2	http://www.kegg.jp/kegg-bin/show_pathway?map00564/K01613%09%23FFFFFF,green/
ko00270	Cysteine and methionine metabolism	Metabolism	Amino acid metabolism	1	2	3	117	0.506557	0.946392	TRINITY_DN30018_c0_g1	TRINITY_DN26156_c0_g1,TRINITY_DN36320_c8_g1	http://www.kegg.jp/kegg-bin/show_pathway?map00270/K00826%09%23FFFFFF,green/K01611%09%23FFFFFF,green/K14454%09%23FFFFFF,red/
ko00290	Valine, leucine and isoleucine biosynthesis	Metabolism	Amino acid metabolism	0	1	1	32	0.52534	0.946392	-	TRINITY_DN26156_c0_g1	http://www.kegg.jp/kegg-bin/show_pathway?map00290/K00826%09%23FFFFFF,green/
ko00053	Ascorbate and aldarate metabolism	Metabolism	Carbohydrate metabolism	0	1	1	32	0.52534	0.946392	-	TRINITY_DN29582_c0_g1	http://www.kegg.jp/kegg-bin/show_pathway?map00053/K00128%09%23FFFFFF,green/
ko00280	Valine, leucine and isoleucine degradation	Metabolism	Amino acid metabolism	0	3	3	121	0.529263	0.946392	-	TRINITY_DN26156_c0_g1,TRINITY_DN29582_c0_g1,TRINITY_DN26224_c0_g1	http://www.kegg.jp/kegg-bin/show_pathway?map00280/K00826%09%23FFFFFF,green/K00128%09%23FFFFFF,green/K01027%09%23FFFFFF,green/
ko00250	Alanine, aspartate and glutamate metabolism	Metabolism	Amino acid metabolism	3	0	3	122	0.53485	0.946392	TRINITY_DN31219_c0_g1,TRINITY_DN29998_c0_g1,TRINITY_DN30018_c0_g1	-	http://www.kegg.jp/kegg-bin/show_pathway?map00250/K00294%09%23FFFFFF,red/K14454%09%23FFFFFF,red/K01940%09%23FFFFFF,red/
ko00100	Steroid biosynthesis	Metabolism	Lipid metabolism	0	1	1	33	0.536289	0.946392	-	TRINITY_DN31199_c0_g1	http://www.kegg.jp/kegg-bin/show_pathway?map00100/K00559%09%23FFFFFF,green/
ko00920	Sulfur metabolism	Metabolism	Energy metabolism	0	1	1	37	0.577629	0.967394	-	TRINITY_DN30261_c0_g1	http://www.kegg.jp/kegg-bin/show_pathway?map00920/K00387%09%23FFFFFF,green/
ko00071	Fatty acid degradation	Metabolism	Lipid metabolism	0	2	2	87	0.598239	0.967394	-	TRINITY_DN33978_c1_g1,TRINITY_DN29582_c0_g1	http://www.kegg.jp/kegg-bin/show_pathway?map00071/K00128%09%23FFFFFF,green/K14338%09%23FFFFFF,green/
ko00061	Fatty acid biosynthesis	Metabolism	Lipid metabolism	0	1	1	40	0.606211	0.967394	-	TRINITY_DN35307_c1_g1	http://www.kegg.jp/kegg-bin/show_pathway?map00061/K00059%09%23FFFFFF,green/
ko00770	Pantothenate and CoA biosynthesis	Metabolism	Metabolism of cofactors and vitamins	0	1	1	43	0.632868	0.967394	-	TRINITY_DN26156_c0_g1	http://www.kegg.jp/kegg-bin/show_pathway?map00770/K00826%09%23FFFFFF,green/
ko00030	Pentose phosphate pathway	Metabolism	Carbohydrate metabolism	0	2	2	94	0.640501	0.967394	-	TRINITY_DN28388_c0_g1,TRINITY_DN29965_c0_g1	http://www.kegg.jp/kegg-bin/show_pathway?map00030/K00033%09%23FFFFFF,green/K01624%09%23FFFFFF,green/
ko00680	Methane metabolism	Metabolism	Energy metabolism	1	1	2	96	0.65192	0.967394	TRINITY_DN35623_c5_g2	TRINITY_DN28388_c0_g1	http://www.kegg.jp/kegg-bin/show_pathway?map00680/K17066%09%23FFFFFF,red/K01624%09%23FFFFFF,green/
ko04113	Meiosis - yeast	Cellular Processes	Cell growth and death	0	2	2	103	0.68963	0.967394	-	TRINITY_DN31391_c0_g2,TRINITY_DN31830_c0_g1	http://www.kegg.jp/kegg-bin/show_pathway?map04113/K02365%09%23FFFFFF,green/K08139%09%23FFFFFF,green/
ko00400	Phenylalanine, tyrosine and tryptophan biosynthesis	Metabolism	Amino acid metabolism	1	0	1	52	0.702543	0.967394	TRINITY_DN30018_c0_g1	-	http://www.kegg.jp/kegg-bin/show_pathway?map00400/K14454%09%23FFFFFF,red/
ko00513	Various types of N-glycan biosynthesis	Metabolism	Glycan biosynthesis and metabolism	0	1	1	52	0.702543	0.967394	-	TRINITY_DN31269_c0_g1	http://www.kegg.jp/kegg-bin/show_pathway?map00513/K05535%09%23FFFFFF,green/
ko00340	Histidine metabolism	Metabolism	Amino acid metabolism	0	1	1	53	0.709423	0.967394	-	TRINITY_DN29582_c0_g1	http://www.kegg.jp/kegg-bin/show_pathway?map00340/K00128%09%23FFFFFF,green/
ko00230	Purine metabolism	Metabolism	Nucleotide metabolism	2	0	2	117	0.755002	0.989886	TRINITY_DN13387_c0_g1,TRINITY_DN33868_c0_g1	-	http://www.kegg.jp/kegg-bin/show_pathway?map00230/K01466%09%23FFFFFF,red/K00106%09%23FFFFFF,red/
ko00650	Butanoate metabolism	Metabolism	Carbohydrate metabolism	0	1	1	63	0.770085	0.989886	-	TRINITY_DN26224_c0_g1	http://www.kegg.jp/kegg-bin/show_pathway?map00650/K01027%09%23FFFFFF,green/
ko03420	Nucleotide excision repair	Genetic Information Processing	Replication and repair	0	1	1	64	0.77541	0.989886	-	TRINITY_DN35291_c1_g1	http://www.kegg.jp/kegg-bin/show_pathway?map03420/K10848%09%23FFFFFF,green/
ko00620	Pyruvate metabolism	Metabolism	Carbohydrate metabolism	0	2	2	132	0.811587	0.990625	-	TRINITY_DN29582_c0_g1,TRINITY_DN30849_c0_g1	http://www.kegg.jp/kegg-bin/show_pathway?map00620/K00128%09%23FFFFFF,green/K01067%09%23FFFFFF,green/
ko04213	Longevity regulating pathway - multiple species	Organismal Systems	Aging	0	1	1	77	0.834436	0.990625	-	TRINITY_DN32131_c0_g1	http://www.kegg.jp/kegg-bin/show_pathway?map04213/K03781%09%23FFFFFF,green/
ko00260	Glycine, serine and threonine metabolism	Metabolism	Amino acid metabolism	0	2	2	140	0.836766	0.990625	-	TRINITY_DN35046_c3_g2,TRINITY_DN22006_c0_g3	http://www.kegg.jp/kegg-bin/show_pathway?map00260/K00276%09%23FFFFFF,green/K00306%09%23FFFFFF,green/
ko00640	Propanoate metabolism	Metabolism	Carbohydrate metabolism	0	1	1	79	0.842031	0.990625	-	TRINITY_DN28746_c0_g1	http://www.kegg.jp/kegg-bin/show_pathway?map00640/K01899%09%23FFFFFF,green/
ko00020	Citrate cycle (TCA cycle)	Metabolism	Carbohydrate metabolism	0	1	1	108	0.920154	0.999989	-	TRINITY_DN28746_c0_g1	http://www.kegg.jp/kegg-bin/show_pathway?map00020/K01899%09%23FFFFFF,green/
ko00630	Glyoxylate and dicarboxylate metabolism	Metabolism	Carbohydrate metabolism	0	1	1	115	0.932305	0.999989	-	TRINITY_DN32131_c0_g1	http://www.kegg.jp/kegg-bin/show_pathway?map00630/K03781%09%23FFFFFF,green/
ko00010	Glycolysis / Gluconeogenesis	Metabolism	Carbohydrate metabolism	0	2	2	196	0.943213	0.999989	-	TRINITY_DN28388_c0_g1,TRINITY_DN29582_c0_g1	http://www.kegg.jp/kegg-bin/show_pathway?map00010/K00128%09%23FFFFFF,green/K01624%09%23FFFFFF,green/
ko04011	MAPK signaling pathway - yeast	Environmental Information Processing	Signal transduction	0	1	1	132	0.954694	0.999989	-	TRINITY_DN32131_c0_g1	http://www.kegg.jp/kegg-bin/show_pathway?map04011/K03781%09%23FFFFFF,green/
ko04111	Cell cycle - yeast	Cellular Processes	Cell growth and death	0	1	1	139	0.961609	0.999989	-	TRINITY_DN31391_c0_g2	http://www.kegg.jp/kegg-bin/show_pathway?map04111/K02365%09%23FFFFFF,green/
ko03040	Spliceosome	Genetic Information Processing	Transcription	1	0	1	147	0.968236	0.999989	TRINITY_DN33343_c0_g3	-	http://www.kegg.jp/kegg-bin/show_pathway?map03040/K09567%09%23FFFFFF,red/
ko04141	Protein processing in endoplasmic reticulum	Genetic Information Processing	Folding, sorting and degradation	1	0	1	215	0.993706	0.999989	TRINITY_DN29520_c0_g1	-	http://www.kegg.jp/kegg-bin/show_pathway?map04141/K09580%09%23FFFFFF,red/
ko03013	RNA transport	Genetic Information Processing	Translation	0	1	1	229	0.995499	0.999989	-	TRINITY_DN29286_c0_g1	http://www.kegg.jp/kegg-bin/show_pathway?map03013/K03257%09%23FFFFFF,green/
ko03010	Ribosome	Genetic Information Processing	Translation	1	0	1	477	0.999989	0.999989	TRINITY_DN34316_c0_g2	-	http://www.kegg.jp/kegg-bin/show_pathway?map03010/K02923%09%23FFFFFF,red/
