# Supplementary material for: Comparative transcriptome analysis reveals significant differences in gene expression between pathogens of apple Glomerella leaf spot and apple bitter rot
Source: BMC Genomics. 2022 Mar 31;23:246. doi: 10.1186/s12864-022-08493-w (PMC8969349; doi:10.1186/s12864-022-08493-w)
Supplement: Supplementary file 8 — Additional file 8: Table S9. The highly differential expression genes of GLS- and ABR-pathogen. [file 12864_2022_8493_MOESM8_ESM.xlsx]

## Sheet: Table S9
Table S9 The highly differential expression genes of GLS- and ABR-pathogen
ID	GC20190701	FL180906	foldchange(GC20190701/FL180906)	Log2	pvalue	padj	Length	GO	KEGG	PFAM	eggNOG	eggNOG_Category	Swissprot	NR
TRINITY_DN34565_c1_g2	17697	0.425026	41637.5	15.3456	4.25806e-32	1.65825e-28	2927	-	-	PF00075	KOG1075;opiNOG23742	SR	sp|P08548|LIN1_NYCCO LINE-1 reverse transcriptase homolog OS=Nycticebus coucang PE=3 SV=1	gi|380490755|emb|CCF35795.1| reverse transcriptase [Colletotrichum higginsianum]
TRINITY_DN31501_c0_g1	41099.7	1.17156	35081	15.0984	3.55859e-34	2.21736e-30	4257	GO:0004553;GO:0030246;GO:0005975	-	PF01055;PF13802	opiNOG54970;COG1501	OMG	sp|Q9F234|AGL2_BACTQ Alpha-glucosidase 2 OS=Bacillus thermoamyloliquefaciens PE=3 SV=1	gi|530465893|gb|EQB47845.1| hypothetical protein CGLO_12974 [Colletotrichum gloeosporioides Cg-14]
TRINITY_DN28916_c0_g1	69218.4	2.33047	29701.5	14.8582	6.93206e-35	1.00468e-30	423	-	-	-	-	-	-	gi|530462265|gb|EQB45206.1| hypothetical protein CGLO_15951 [Colletotrichum gloeosporioides Cg-14]
TRINITY_DN30637_c0_g4	34157.8	1.17156	29155.7	14.8315	2.06128e-33	1.07032e-29	5291	GO:0015074;GO:0003676	-	PF07727	KOG0017;sordNOG08683;opiNOG23015	SR	sp|P10978|POLX_TOBAC Retrovirus-related Pol polyprotein from transposon TNT 1-94 OS=Nicotiana tabacum PE=2 SV=1	gi|477513898|gb|ENH66346.1| hypothetical protein FOC1_g10001626 [Fusarium oxysporum f. sp. cubense race 1]
TRINITY_DN32471_c0_g2	7899.9	0.425026	18586.9	14.182	8.51233e-29	1.56001e-25	778	-	-	-	opiNOG27058	S	-	gi|596696923|ref|XP_007281818.1| hypothetical protein CGGC5_10411 [Colletotrichum gloeosporioides Nara gc5] gi|429854121|gb|ELA29150.1| hypothetical protein CGGC5_10411 [Colletotrichum gloeosporioides Nara gc5]
TRINITY_DN29041_c0_g1	7427.83	0.418696	17740.4	14.1147	1.55572e-28	2.69269e-25	6780	-	-	-	-	-	sp|Q12955|ANK3_HUMAN Ankyrin-3 OS=Homo sapiens GN=ANK3 PE=1 SV=3	gi|1020448133|gb|KZL81495.1| hypothetical protein CI238_11900, partial [Colletotrichum incanum]
TRINITY_DN35049_c0_g1	7048.51	0.418696	16834.4	14.0391	2.50573e-28	3.90329e-25	4814	GO:0004386	-	PF00271	-	-	-	gi|1020458869|gb|KZL87830.1| dna repair helicase, partial [Colletotrichum incanum]
TRINITY_DN36410_c4_g3	18573	1.17156	15853.2	13.9525	6.41995e-31	2.00014e-27	377	-	-	-	-	-	-	-
TRINITY_DN28330_c0_g2	5151.11	0.373269	13800	13.7524	5.19638e-27	4.49704e-24	2014	-	-	PF00024	eurotNOG09019	R	-	gi|596693127|ref|XP_007281125.1| pan domain-containing protein [Colletotrichum gloeosporioides Nara gc5] gi|429854821|gb|ELA29806.1| pan domain-containing protein [Colletotrichum gloeosporioides Nara gc5]
TRINITY_DN30441_c0_g2	5667.45	0.418696	13536	13.7245	1.97391e-27	1.98378e-24	3572	GO:0016021	-	PF09994	opiNOG09353;opiNOG26765;opiNOG31147	S	sp|P39992|YEC3_YEAST Uncharacterized protein YEL023C OS=Saccharomyces cerevisiae (strain ATCC 204508 / S288c) GN=YEL023C PE=4 SV=1	gi|640924697|gb|KDN68694.1| hypothetical protein CSUB01_12222 [Colletotrichum sublineola]
TRINITY_DN24978_c0_g1	5041.34	0.373269	13505.9	13.7213	6.09988e-27	5.09969e-24	952	-	-	PF14021	opiNOG33182;sorNOG05898	R	-	gi|477527467|gb|ENH79287.1| hypothetical protein Cob_11455 [Colletotrichum orbiculare MAFF 240422]
TRINITY_DN32471_c0_g4	4516.07	0.418696	10786	13.3969	1.71377e-26	1.16071e-23	750	-	-	-	hypNOG05069;opiNOG27058	S	-	gi|596696923|ref|XP_007281818.1| hypothetical protein CGGC5_10411 [Colletotrichum gloeosporioides Nara gc5] gi|429854121|gb|ELA29150.1| hypothetical protein CGGC5_10411 [Colletotrichum gloeosporioides Nara gc5]
TRINITY_DN32295_c1_g1	4005.4	0.373269	10730.6	13.3894	5.46863e-26	3.27645e-23	2153	-	-	-	-	-	-	gi|1020458867|gb|KZL87828.1| hypothetical protein CI238_05502 [Colletotrichum incanum]
TRINITY_DN29539_c0_g1	3758.2	0.425026	8842.29	13.1102	9.82213e-26	5.36857e-23	3249	-	-	-	opiNOG33235;sorNOG08580;sordNOG13326;pleNOG09356	S	-	gi|996655008|gb|KXH69608.1| hypothetical protein CSAL01_12759 [Colletotrichum salicis]
TRINITY_DN31472_c0_g1	7422.75	0.843722	8797.62	13.1029	8.66136e-28	1.05896e-24	11903	-	-	PF12359;PF12340	eurotNOG03057;opiNOG09041	S	-	gi|596660969|ref|XP_007275097.1| hypothetical protein CGGC5_498 [Colletotrichum gloeosporioides Nara gc5] gi|429861150|gb|ELA35853.1| hypothetical protein CGGC5_498 [Colletotrichum gloeosporioides Nara gc5]
TRINITY_DN31568_c0_g2	3187.53	0.418696	7612.98	12.8942	4.66782e-25	1.99214e-22	3572	GO:0003677	K06125	PF17111	opiNOG62804;opiNOG20494	S	-	gi|1020430994|gb|KZL67132.1| transposase [Colletotrichum tofieldiae]
TRINITY_DN34993_c2_g2	13990.7	1.96986	7102.39	12.7941	1.51181e-20	2.04785e-18	3325	GO:0055085;GO:0006835;GO:0017153;GO:0016021	-	PF00375	sorNOG06930;opiNOG02100;pleNOG08017	E	sp|O57321|EAA1_AMBTI Excitatory amino acid transporter 1 OS=Ambystoma tigrinum GN=SLC1A3 PE=1 SV=1	gi|596663921|ref|XP_007275643.1| excitatory amino acid transporter [Colletotrichum gloeosporioides Nara gc5] gi|429860627|gb|ELA35357.1| excitatory amino acid transporter [Colletotrichum gloeosporioides Nara gc5]
TRINITY_DN25806_c0_g1	2233.93	0.418696	5335.45	12.3814	2.78971e-09	5.53588e-08	5106	GO:0005759;GO:0004042;GO:0006529;GO:0006526;GO:0055114;GO:0004358;GO:0016491;GO:0004066	K00620	PF00733;PF02668;PF00378	sorNOG03569;opiNOG12690;COG1364	E	sp|A7EDG9|ARGJ2_SCLS1 Arginine biosynthesis bifunctional protein ArgJ 2, mitochondrial OS=Sclerotinia sclerotiorum (strain ATCC 18683 / 1980 / Ss-1) GN=SS1G_03359 PE=3 SV=1	gi|596691369|ref|XP_007280797.1| enoyl- hydratase echa8 [Colletotrichum gloeosporioides Nara gc5] gi|429855200|gb|ELA30170.1| enoyl- hydratase echa8 [Colletotrichum gloeosporioides Nara gc5]
TRINITY_DN35332_c0_g1	2167.17	0.418696	5176.01	12.3376	6.1524e-22	1.13419e-19	3614	GO:0003824	-	PF13424;PF01048;PF13374	COG0775;hypNOG10810;opiNOG04161	ZF	sp|P46822|KLC_CAEEL Kinesin light chain OS=Caenorhabditis elegans GN=klc-2 PE=2 SV=2	gi|667742032|gb|KFA80644.1| hypothetical protein S40288_10053 [Stachybotrys chartarum IBT 40288]
TRINITY_DN23542_c0_g1	1854.09	0.373269	4967.17	12.2782	1.04319e-06	1.34023e-05	848	-	-	-	-	-	-	-
TRINITY_DN31164_c0_g3	1928.94	0.418696	4607.02	12.1696	5.92851e-23	1.37838e-20	2686	GO:0043531;GO:0005634;GO:0006355;GO:0043565;GO:0003700	-	PF13424;PF00931	NOG22129;sordNOG15550;opiNOG19232;sordNOG04228;NOG03502	R	sp|Q5SNQ7|SRAC1_DANRE Protein SERAC1 OS=Danio rerio GN=serac1 PE=3 SV=1	gi|615435904|ref|XP_007590162.1| hypothetical protein CFIO01_02291 [Colletotrichum fioriniae PJ7] gi|588906771|gb|EXF86232.1| hypothetical protein CFIO01_02291 [Colletotrichum fioriniae PJ7]
TRINITY_DN27146_c0_g1	5293.32	1.25609	4214.13	12.041	8.76281e-26	4.96373e-23	5835	GO:0007623;GO:0005634;GO:0006355;GO:0005737	-	PF09421	sordNOG05289;opiNOG05728	SK	sp|Q01115|FRQ_LEPAU Frequency clock protein OS=Leptosphaeria australiensis GN=FRQ PE=3 SV=1	gi|596713782|ref|XP_007284917.1| frequency clock protein [Colletotrichum gloeosporioides Nara gc5] gi|429850795|gb|ELA26035.1| frequency clock protein [Colletotrichum gloeosporioides Nara gc5]
TRINITY_DN34616_c0_g2	1568.01	0.373269	4200.74	12.0364	4.25255e-22	8.07855e-20	1531	-	-	-	hypNOG01430;opiNOG24570;sorNOG02683;magNOG04183	R	-	gi|972144034|gb|KUI70283.1| Acyl-CoA-binding domain-containing protein 5 [Valsa mali]
TRINITY_DN35303_c1_g1	3493.64	1.11981	3119.86	11.6073	4.60773e-24	1.49535e-21	1116	GO:0016021	-	-	sordNOG08075;opiNOG28825	S	sp|A0A084B9Z2|SAT4_STACB Satratoxin biosynthesis SC1 cluster protein 4 OS=Stachybotrys chartarum (strain CBS 109288 / IBT 7711) GN=SAT4 PE=3 SV=1	gi|530475466|gb|EQB55528.1| integral membrane protein [Colletotrichum gloeosporioides Cg-14]
TRINITY_DN33564_c1_g1	2321.52	0.798295	2908.09	11.5059	5.59116e-23	1.32098e-20	1086	GO:0015074;GO:0005634;GO:0003676	-	PF00385	COG2801;opiNOG01931;opiNOG17409;onyNOG07594	RL	sp|Q8N8U2|CDYL2_HUMAN Chromodomain Y-like protein 2 OS=Homo sapiens GN=CDYL2 PE=1 SV=2	gi|530459418|gb|EQB43071.1| hypothetical protein CGLO_18340 [Colletotrichum gloeosporioides Cg-14]
TRINITY_DN35332_c0_g5	3458.07	1.22332	2826.79	11.465	5.05375e-24	1.62319e-21	3976	GO:0003677;GO:0016021	-	-	COG0775;sordNOG10210;sorNOG06427	SF	-	gi|640923249|gb|KDN67427.1| hypothetical protein CSUB01_10788 [Colletotrichum sublineola]
TRINITY_DN35206_c0_g3	1142.06	0.418696	2727.65	11.4134	2.58507e-12	8.11056e-11	2398	-	-	-	opiNOG35757;hypNOG12386;pleNOG06114;sordNOG10245;opiNOG53562	S	-	gi|596693747|ref|XP_007281240.1| hypothetical protein CGGC5_1137 [Colletotrichum gloeosporioides Nara gc5] gi|429854698|gb|ELA29690.1| hypothetical protein CGGC5_1137 [Colletotrichum gloeosporioides Nara gc5]
TRINITY_DN21706_c0_g1	1062.89	0.418696	2538.56	11.3098	3.33574e-08	5.51618e-07	3668	GO:0000166	-	PF00004	sordNOG08970;opiNOG21634	O	-	gi|530465035|gb|EQB47229.1| hypothetical protein CGLO_13652 [Colletotrichum gloeosporioides Cg-14]
TRINITY_DN32392_c0_g1	2003.25	0.798295	2509.41	11.2931	2.32184e-22	4.57829e-20	3691	-	-	PF00929	COG0847;sordNOG12308;NOG158346	SL	sp|Q9FFG1|SDN2_ARATH Small RNA degrading nuclease 2 OS=Arabidopsis thaliana GN=SDN2 PE=2 SV=1	gi|640928570|gb|KDN72007.1| putative exonuclease [Colletotrichum sublineola]
TRINITY_DN29885_c0_g1	995.799	0.425026	2342.91	11.1941	3.78345e-20	4.55109e-18	629	GO:0009116;GO:0003824	-	-	COG0775;NOG138405;opiNOG13144;NOG222959;KOG4177	FSMR	-	gi|530473649|gb|EQB54037.1| hypothetical protein CGLO_06170 [Colletotrichum gloeosporioides Cg-14]
TRINITY_DN32257_c2_g3	949.276	0.418696	2267.22	11.1467	6.02503e-20	6.80108e-18	388	-	-	-	-	-	-	gi|1020455574|gb|KZL85754.1| hypothetical protein CI238_10893 [Colletotrichum incanum]
TRINITY_DN32135_c0_g3	815.751	0.373269	2185.42	11.0937	2.81619e-19	2.82117e-17	670	GO:0098869;GO:0055114;GO:0051920	K01607	PF02627	COG0599;opiNOG26117	SE	sp|P20370|DC4C_ACIAD 4-carboxymuconolactone decarboxylase OS=Acinetobacter baylyi (strain ATCC 33305 / BD413 / ADP1) GN=pcaC PE=4 SV=2	gi|530471436|gb|EQB52220.1| carboxymuconolactone decarboxylase [Colletotrichum gloeosporioides Cg-14]
TRINITY_DN29489_c2_g1	12375.9	5.86696	2109.42	11.0426	1.26491e-25	6.79454e-23	365	-	-	-	-	-	-	-
TRINITY_DN43091_c0_g1	774.233	0.373269	2074.2	11.0183	4.67606e-19	4.45677e-17	1759	-	K01887	-	-	-	-	gi|380493931|emb|CCF33515.1| hypothetical protein CH063_00141 [Colletotrichum higginsianum]
TRINITY_DN30510_c0_g5	1583.73	0.798295	1983.9	10.9541	2.24851e-21	3.70648e-19	533	GO:0006662;GO:0015035;GO:0005623;GO:0055114;GO:0045454	K03671	PF00085	opiNOG41777;sordNOG13998	O	sp|P29429|THIO_EMENI Thioredoxin OS=Emericella nidulans (strain FGSC A4 / ATCC 38163 / CBS 112.46 / NRRL 194 / M139) GN=TRX1 PE=1 SV=2	gi|596651129|ref|XP_007273250.1| thioredoxin [Colletotrichum gloeosporioides Nara gc5] gi|429863143|gb|ELA37661.1| thioredoxin [Colletotrichum gloeosporioides Nara gc5]
TRINITY_DN34414_c0_g2	661.559	0.373269	1772.34	10.7914	2.22082e-18	1.88528e-16	3981	-	-	-	-	-	-	-
TRINITY_DN30938_c1_g3	1441.8	0.843722	1708.86	10.7388	5.57614e-21	8.35215e-19	3821	-	-	-	NOG169061	S	-	gi|596715656|ref|XP_007285257.1| hypothetical protein CGGC5_13171, partial [Colletotrichum gloeosporioides Nara gc5] gi|429850413|gb|ELA25691.1| hypothetical protein CGGC5_13171, partial [Colletotrichum gloeosporioides Nara gc5]
TRINITY_DN32416_c0_g3	601.103	0.373269	1610.38	10.6532	5.75136e-18	4.5021e-16	5088	-	-	-	-	-	-	gi|530461046|gb|EQB44247.1| hypothetical protein CGLO_17025 [Colletotrichum gloeosporioides Cg-14]
TRINITY_DN33737_c0_g1	600.371	0.373269	1608.41	10.6514	5.8857e-18	4.59571e-16	4361	GO:0055085;GO:0016021;GO:0022891	-	-	sordNOG10536;opiNOG24094	S	-	gi|1020455577|gb|KZL85757.1| hypothetical protein CI238_10890 [Colletotrichum incanum]
TRINITY_DN31243_c0_g2	1194.87	0.798295	1496.78	10.5476	3.06103e-08	5.09707e-07	4174	-	K08866	PF00069	opiNOG40510;opiNOG41632;sordNOG07128;opiNOG01209	TD	sp|O94235|MPH1L_SCHPO Serine/threonine-protein kinase mph1 OS=Schizosaccharomyces pombe (strain 972 / ATCC 24843) GN=mph1 PE=2 SV=1	gi|615444724|ref|XP_007592816.1| hypothetical protein CFIO01_00828 [Colletotrichum fioriniae PJ7] gi|588903597|gb|EXF83686.1| hypothetical protein CFIO01_00828 [Colletotrichum fioriniae PJ7]
TRINITY_DN23581_c0_g1	587.772	0.425026	1382.91	10.4335	1.05216e-06	1.35064e-05	2590	-	-	-	opiNOG53281;hypNOG13243	R	-	gi|530460528|gb|EQB43834.1| hypothetical protein CGLO_17468 [Colletotrichum gloeosporioides Cg-14]
TRINITY_DN30403_c2_g3	577.629	0.418696	1379.59	10.43	8.6566e-18	6.51441e-16	3298	-	-	PF15288	opiNOG47509;sorNOG01930;opiNOG70917;opiNOG00742	SOU	-	gi|1020452713|gb|KZL84076.1| mule transposase domain protein [Colletotrichum incanum]
TRINITY_DN36238_c3_g3	577.329	0.425026	1358.34	10.4076	9.17079e-18	6.88472e-16	216	-	-	-	-	-	-	gi|530474537|gb|EQB54742.1| hypothetical protein CGLO_05394 [Colletotrichum gloeosporioides Cg-14]
TRINITY_DN28067_c0_g1	572.462	0.425026	1346.89	10.3954	1.42307e-12	4.65222e-11	980	-	-	-	opiNOG62115;hypNOG02607;hypNOG14361	R	-	gi|640919022|gb|KDN63597.1| hypothetical protein CSUB01_06376 [Colletotrichum sublineola]
TRINITY_DN27753_c0_g3	442.456	0.373269	1185.36	10.2111	3.77887e-14	1.57076e-12	1182	GO:0016787	-	PF00561	opiNOG31813	R	-	gi|596671801|ref|XP_007277122.1| alpha beta hydrolase fold protein [Colletotrichum gloeosporioides Nara gc5] gi|429859027|gb|ELA33825.1| alpha beta hydrolase fold protein [Colletotrichum gloeosporioides Nara gc5]
TRINITY_DN31988_c1_g6	503.386	0.425026	1184.37	10.2099	3.5647e-17	2.49009e-15	361	GO:0016021;GO:0016747	-	-	-	-	-	gi|596669119|ref|XP_007276607.1| acyltransferase [Colletotrichum gloeosporioides Nara gc5] gi|429859577|gb|ELA34355.1| acyltransferase [Colletotrichum gloeosporioides Nara gc5]
TRINITY_DN11786_c0_g1	981.076	0.850052	1154.14	10.1726	1.87481e-17	1.35521e-15	2229	GO:0016705;GO:0020037;GO:0005506;GO:0016021;GO:0004497;GO:0055114	-	PF00067	sordNOG09151;opiNOG07534	Q	sp|G3Y416|YANC_ASPNA Cytochrome P450 monooxygenase yanC OS=Aspergillus niger (strain ATCC 1015 / CBS 113.46 / FGSC A1144 / LSHB Ac4 / NCTC 3858a / NRRL 328 / USDA 3528.7) GN=yanC PE=1 SV=1	gi|596682074|ref|XP_007279028.1| cytochrome p450 [Colletotrichum gloeosporioides Nara gc5] gi|429857068|gb|ELA31951.1| cytochrome p450 [Colletotrichum gloeosporioides Nara gc5]
TRINITY_DN24664_c0_g1	427.663	0.373269	1145.72	10.162	2.73582e-06	3.24826e-05	934	GO:0016021	-	-	-	-	-	gi|596710160|ref|XP_007284255.1| hypothetical protein CGGC5_12351 [Colletotrichum gloeosporioides Nara gc5] gi|429851477|gb|ELA26664.1| hypothetical protein CGGC5_12351 [Colletotrichum gloeosporioides Nara gc5]
TRINITY_DN25179_c0_g1	470.899	0.425026	1107.93	10.1137	6.75664e-17	4.53093e-15	775	-	-	-	opiNOG38064;sordNOG12711	S	-	gi|596718406|ref|XP_007285736.1| hypothetical protein CGGC5_13574 [Colletotrichum gloeosporioides Nara gc5] gi|429849877|gb|ELA25207.1| hypothetical protein CGGC5_13574 [Colletotrichum gloeosporioides Nara gc5]
TRINITY_DN34293_c0_g1	461.79	0.425026	1086.5	10.0855	8.4634e-17	5.64619e-15	4160	-	-	-	opiNOG77487;sorNOG04061;sordNOG09879	SR	-	gi|530464946|gb|EQB47165.1| hypothetical protein CGLO_13714 [Colletotrichum gloeosporioides Cg-14]
TRINITY_DN29638_c1_g1	450.165	0.425026	1059.15	10.0487	1.05773e-16	6.87965e-15	1675	GO:0006355;GO:0008270;GO:0043565;GO:0003700	-	PF00320	magNOG12919;sordNOG14952;opiNOG64699	SR	sp|Q55C49|GTAG_DICDI GATA zinc finger domain-containing protein 7 OS=Dictyostelium discoideum GN=gtaG PE=4 SV=1	gi|530470634|gb|EQB51573.1| hypothetical protein CGLO_08871 [Colletotrichum gloeosporioides Cg-14]
TRINITY_DN31237_c0_g1	781.415	0.746538	1046.72	10.0317	2.26833e-18	1.92038e-16	3526	-	-	PF13637	opiNOG65060;opiNOG43432;sordNOG14795;sorNOG08307	S	-	gi|477532193|gb|ENH83838.1| hypothetical protein Cob_07839 [Colletotrichum orbiculare MAFF 240422]
TRINITY_DN32728_c0_g1	815.192	0.791965	1029.33	10.0075	1.46283e-18	1.28741e-16	8066	-	-	-	sordNOG05181;sordNOG09802	S	-	gi|685873107|ref|XP_009263586.1| hypothetical protein FPSE_12194 [Fusarium pseudograminearum CS3096] gi|408387915|gb|EKJ67613.1| hypothetical protein FPSE_12194 [Fusarium pseudograminearum CS3096]
TRINITY_DN34709_c1_g3	408.427	0.418696	975.473	9.92996	2.90365e-16	1.74977e-14	233	GO:0005576	-	-	opiNOG38583;sordNOG14070;sorNOG08377	R	-	gi|530479658|gb|EQB58805.1| fungal hydrophobin [Colletotrichum gloeosporioides Cg-14]
TRINITY_DN32764_c0_g3	1502.07	1.59659	940.802	9.87775	5.08473e-20	5.82407e-18	5685	GO:0023014;GO:0000155;GO:0000160;GO:0005622	-	PF00072;PF02518;PF00512;PF08447	opiNOG06478;sordNOG07767	T	sp|Q9P896|TCSA_EMENI Two-component system protein A OS=Emericella nidulans (strain FGSC A4 / ATCC 38163 / CBS 112.46 / NRRL 194 / M139) GN=tcsA PE=3 SV=2	gi|596673540|ref|XP_007277453.1| histidine kinase hhk6p [Colletotrichum gloeosporioides Nara gc5] gi|429858660|gb|ELA33473.1| histidine kinase hhk6p [Colletotrichum gloeosporioides Nara gc5]
TRINITY_DN18956_c0_g1	757.007	0.843722	897.222	9.80932	0.001035	0.0070729	2748	GO:0016705;GO:0020037;GO:0005506;GO:0016021;GO:0004497;GO:0055114	-	PF00067	KOG0159;KOG0158;opiNOG06777;hypNOG10492	Q	sp|A0A084R1M6|ATR2_STAC4 Cytochrome P450 monooxygenase ATR2 OS=Stachybotrys chlorohalonata (strain IBT 40285) GN=ATR2 PE=3 SV=1	gi|530468967|gb|EQB50215.1| hypothetical protein CGLO_10334 [Colletotrichum gloeosporioides Cg-14]
TRINITY_DN23186_c0_g1	324.167	0.373269	868.455	9.76231	2.96441e-15	1.49444e-13	457	GO:0006011;GO:0003983	K00963	PF01704	sordNOG07900;opiNOG05482	G	sp|P78811|UGPA1_SCHPO Probable UTP--glucose-1-phosphate uridylyltransferase OS=Schizosaccharomyces pombe (strain 972 / ATCC 24843) GN=fyu1 PE=1 SV=2	gi|913772183|emb|CRK31119.1| hypothetical protein BN1708_015903 [Verticillium longisporum]
TRINITY_DN24348_c0_g1	603.452	0.746538	808.334	9.65881	2.40993e-16	1.46358e-14	759	-	-	-	-	-	-	gi|596721586|ref|XP_007286340.1| hypothetical protein CGGC5_14007 [Colletotrichum gloeosporioides Nara gc5] gi|429849197|gb|ELA24606.1| hypothetical protein CGGC5_14007 [Colletotrichum gloeosporioides Nara gc5]
TRINITY_DN33575_c0_g2	328.783	0.425026	773.56	9.59537	1.47497e-14	6.53667e-13	1454	-	-	-	hypNOG06636;opiNOG68329	S	-	gi|596657588|ref|XP_007274447.1| hypothetical protein CGGC5_3943 [Colletotrichum gloeosporioides Nara gc5] gi|429861812|gb|ELA36477.1| hypothetical protein CGGC5_3943 [Colletotrichum gloeosporioides Nara gc5]
TRINITY_DN29024_c0_g1	285.824	0.373269	765.733	9.5807	1.09512e-14	4.95187e-13	1837	-	-	-	sordNOG13784;opiNOG44016	S	-	gi|530472530|gb|EQB53124.1| hypothetical protein CGLO_07192 [Colletotrichum gloeosporioides Cg-14]
TRINITY_DN29662_c0_g1	812.127	1.21066	670.813	9.38977	6.1897e-18	4.79702e-16	5120	GO:0006508;GO:0008236	-	PF00326	sordNOG04808;opiNOG20802	O	sp|V5YMB3|DAPB3_PSEMX Dipeptidyl aminopeptidase BIII OS=Pseudoxanthomonas mexicana GN=dapb3 PE=1 SV=1	gi|596705223|ref|XP_007283340.1| dipeptidyl peptidase [Colletotrichum gloeosporioides Nara gc5] gi|429852426|gb|ELA27562.1| dipeptidyl peptidase [Colletotrichum gloeosporioides Nara gc5]
TRINITY_DN32742_c0_g1	1127.18	1.68744	667.979	9.38366	8.35944e-19	7.70528e-17	1904	-	-	-	-	-	-	gi|1020459519|gb|KZL88161.1| serine threonine protein kinase [Colletotrichum incanum]
TRINITY_DN15527_c0_g1	256.893	0.418696	613.554	9.26105	1.17402e-06	1.49292e-05	776	-	-	-	opiNOG43719;COG0251;opiNOG35933	SJR	-	gi|596664697|ref|XP_007275783.1| l-psp endoribonuclease family [Colletotrichum gloeosporioides Nara gc5] gi|429860409|gb|ELA35148.1| l-psp endoribonuclease family [Colletotrichum gloeosporioides Nara gc5]
TRINITY_DN31019_c0_g2	221.239	0.373269	592.706	9.21117	1.49643e-13	5.74153e-12	4572	GO:0008270	-	PF17111	opiNOG35603;sordNOG06997;pleNOG08008	SO	-	gi|530475078|gb|EQB55208.1| integral membrane protein [Colletotrichum gloeosporioides Cg-14]
TRINITY_DN26912_c0_g1	491.56	0.837393	587.013	9.19725	2.29698e-16	1.40318e-14	2606	-	-	-	magNOG08990;opiNOG05082;opiNOG67013;NOG177321	SR	-	gi|596675274|ref|XP_007277785.1| hypothetical protein CGGC5_6936 [Colletotrichum gloeosporioides Nara gc5] gi|429858371|gb|ELA33193.1| hypothetical protein CGGC5_6936 [Colletotrichum gloeosporioides Nara gc5]
TRINITY_DN34684_c1_g3	217.864	0.373269	583.665	9.189	1.77049e-13	6.68601e-12	2226	-	-	-	opiNOG61760;sordNOG14795	S	-	gi|596685098|ref|XP_007279600.1| hypothetical protein CGGC5_8531 [Colletotrichum gloeosporioides Nara gc5] gi|429856442|gb|ELA31350.1| hypothetical protein CGGC5_8531 [Colletotrichum gloeosporioides Nara gc5]
TRINITY_DN5087_c0_g1	4573.94	7.87311	580.958	9.18229	4.96468e-05	0.000463792	1525	-	-	-	sordNOG13516;opiNOG35621	R	-	gi|530474953|gb|EQB55102.1| hypothetical protein CGLO_04986 [Colletotrichum gloeosporioides Cg-14]
TRINITY_DN33309_c0_g4	206.92	0.373269	554.346	9.11464	0.000137293	0.00116109	1989	GO:0046872;GO:0050584;GO:0005576;GO:0055114	-	PF00305	opiNOG16722;sordNOG08095	SR	sp|T0JRM4|MNLOX_COLGC Manganese lipoxygenase OS=Colletotrichum gloeosporioides (strain Cg-14) GN=CGLO_15145 PE=1 SV=1	gi|596668993|ref|XP_007276584.1| arachidonate 8-lipoxygenase [Colletotrichum gloeosporioides Nara gc5] gi|429859626|gb|ELA34403.1| arachidonate 8-lipoxygenase [Colletotrichum gloeosporioides Nara gc5]
TRINITY_DN30998_c0_g1	2510	4.54012	552.848	9.11074	1.26216e-09	2.63875e-08	3892	GO:0004252;GO:0016020;GO:0006508;GO:0005618	-	PF06280;PF00082	COG1404;sordNOG09502;sordNOG05434;opiNOG07334	O	sp|P29141|SUBV_BACSU Minor extracellular protease vpr OS=Bacillus subtilis (strain 168) GN=vpr PE=1 SV=1	gi|596714361|ref|XP_007285023.1| serin endopeptidase [Colletotrichum gloeosporioides Nara gc5] gi|429850650|gb|ELA25904.1| serin endopeptidase [Colletotrichum gloeosporioides Nara gc5]
TRINITY_DN32677_c1_g2	227.844	0.418696	544.175	9.08793	1.1422e-13	4.47612e-12	4139	-	-	-	-	-	-	gi|596655145|ref|XP_007273971.1| hypothetical protein CGGC5_3603 [Colletotrichum gloeosporioides Nara gc5] gi|429862404|gb|ELA37056.1| hypothetical protein CGGC5_3603 [Colletotrichum gloeosporioides Nara gc5]
TRINITY_DN28728_c0_g1	226.911	0.418696	541.946	9.08201	1.18828e-13	4.63919e-12	1685	GO:0046982;GO:0006366	K11313	-	opiNOG09604;sorNOG04607;sordNOG07481	K	sp|O14311|SPT3_SCHPO SAGA complex subunit spt3 OS=Schizosaccharomyces pombe (strain 972 / ATCC 24843) GN=spt3 PE=1 SV=2	gi|530479227|gb|EQB58464.1| spt3 [Colletotrichum gloeosporioides Cg-14]
TRINITY_DN20852_c0_g1	196.035	0.373269	525.184	9.03668	5.30709e-13	1.84123e-11	1380	-	-	-	-	-	-	-
TRINITY_DN32828_c0_g3	193.04	0.373269	517.161	9.01447	5.98024e-05	0.000549114	1602	GO:0004601;GO:0098869	-	PF01328	opiNOG44636	R	sp|Q00668|STCC_EMENI Putative sterigmatocystin biosynthesis peroxidase stcC OS=Emericella nidulans (strain FGSC A4 / ATCC 38163 / CBS 112.46 / NRRL 194 / M139) GN=stcC PE=3 SV=2	gi|530463157|gb|EQB45906.1| hypothetical protein CGLO_15144 [Colletotrichum gloeosporioides Cg-14]
TRINITY_DN29510_c0_g2	605.225	1.17156	516.596	9.01289	1.10065e-05	0.000116437	3150	GO:0016021;GO:0005525	-	PF01926	opiNOG61051;opiNOG57686	S	-	gi|530475504|gb|EQB55557.1| hypothetical protein CGLO_04502 [Colletotrichum gloeosporioides Cg-14]
TRINITY_DN20637_c0_g1	182.291	0.373269	488.362	8.93181	1.09975e-12	3.62568e-11	2478	-	-	PF06985	opiNOG31534;sordNOG08579	S	-	gi|596713680|ref|XP_007284899.1| heterokaryon incompatibility protein [Colletotrichum gloeosporioides Nara gc5] gi|429850777|gb|ELA26017.1| heterokaryon incompatibility protein [Colletotrichum gloeosporioides Nara gc5]
TRINITY_DN28179_c0_g2	376.691	0.791965	475.641	8.89373	3.29528e-15	1.64527e-13	5214	GO:0055114;GO:0016491	-	-	opiNOG14467;necNOG13719	S	-	gi|530477476|gb|EQB57020.1| hypothetical protein CGLO_02903 [Colletotrichum gloeosporioides Cg-14]
TRINITY_DN31487_c1_g3	175.961	0.373269	471.405	8.88082	2.20577e-10	5.24587e-09	1944	GO:0016787	-	PF06441	opiNOG18671;sordNOG11700	R	sp|Q06816|HYEP_STIAD Putative epoxide hydrolase OS=Stigmatella aurantiaca (strain DW4/3-1) GN=STAUR_4299 PE=3 SV=2	gi|1020438324|gb|KZL73892.1| epoxide hydrolase [Colletotrichum tofieldiae]
TRINITY_DN31973_c0_g2	2237.76	4.93983	453.004	8.82338	4.8846e-17	3.32997e-15	4825	GO:0008168;GO:0016021;GO:0032259	-	-	opiNOG54123;opiNOG07744;sordNOG15452	R	sp|A7XRZ1|TDIE_EMENI Probable methyltransferase tdiE OS=Emericella nidulans (strain FGSC A4 / ATCC 38163 / CBS 112.46 / NRRL 194 / M139) GN=tdiE PE=2 SV=1	gi|530476772|gb|EQB56615.1| methyltransferase domain-containing protein [Colletotrichum gloeosporioides Cg-14]
TRINITY_DN32927_c0_g5	187.109	0.425026	440.23	8.78211	8.321e-13	2.8026e-11	1290	-	-	-	-	-	-	-
TRINITY_DN30101_c0_g2	183.625	0.418696	438.564	8.77664	1.02606e-12	3.40073e-11	2163	-	-	-	opiNOG29400;sordNOG12844;opiNOG01080	SR	-	gi|596723447|ref|XP_007286702.1| C6 transcription factor [Colletotrichum gloeosporioides Nara gc5] gi|429848829|gb|ELA24267.1| C6 transcription factor [Colletotrichum gloeosporioides Nara gc5]
TRINITY_DN28300_c0_g2	170.761	0.418696	407.84	8.67186	2.28402e-12	7.23893e-11	1402	GO:0009058;GO:0003824;GO:0030170	-	PF00155	COG0436;COG1168;sordNOG04154	TE	sp|Q4WMJ9|GLII_ASPFU Probable aminotransferase gliI OS=Neosartorya fumigata (strain ATCC MYA-4609 / Af293 / CBS 101355 / FGSC A1100) GN=gliI PE=2 SV=1	gi|530477085|gb|EQB56705.1| hypothetical protein CGLO_03259 [Colletotrichum gloeosporioides Cg-14]
TRINITY_DN26324_c0_g1	857.006	2.10614	406.908	8.66856	3.43965e-17	2.40814e-15	653	GO:0016021;GO:0004497;GO:0055114	-	-	magNOG12158;opiNOG38290	S	-	gi|530462360|gb|EQB45277.1| hypothetical protein CGLO_15865 [Colletotrichum gloeosporioides Cg-14]
TRINITY_DN26827_c0_g2	169.61	0.425026	399.059	8.64046	2.22625e-07	3.22001e-06	2351	GO:0016021;GO:0015204;GO:0071918	-	PF00474	COG0591;opiNOG02429	PE	sp|O94469|DUR31_SCHPO Probable urea active transporter 1 OS=Schizosaccharomyces pombe (strain 972 / ATCC 24843) GN=dur3-1 PE=3 SV=1	gi|596690202|ref|XP_007280579.1| urea transporter [Colletotrichum gloeosporioides Nara gc5] gi|429855412|gb|ELA30368.1| urea transporter [Colletotrichum gloeosporioides Nara gc5]
TRINITY_DN34540_c0_g2	148.5	0.373269	397.837	8.63603	9.13989e-12	2.66873e-10	2102	-	-	-	pleNOG04053;opiNOG39213	R	-	gi|530478869|gb|EQB58157.1| hypothetical protein CGLO_01617 [Colletotrichum gloeosporioides Cg-14]
TRINITY_DN32904_c0_g1	168.595	0.425026	396.67	8.6318	2.56303e-12	8.05765e-11	3231	-	-	-	sordNOG08518	S	-	gi|615436013|ref|XP_007590190.1| hypothetical protein CFIO01_02319 [Colletotrichum fioriniae PJ7] gi|588906799|gb|EXF86260.1| hypothetical protein CFIO01_02319 [Colletotrichum fioriniae PJ7]
TRINITY_DN32312_c0_g5	742.446	2.09981	353.578	8.46588	1.41707e-16	8.9916e-15	663	-	-	-	-	-	-	-
TRINITY_DN25934_c0_g1	280.548	0.798295	351.434	8.45711	6.98571e-14	2.82649e-12	394	GO:0016021	-	-	opiNOG25398;opiNOG33084;sorNOG05210	S	-	gi|477526905|gb|ENH78758.1| hypothetical protein Cob_11916 [Colletotrichum orbiculare MAFF 240422]
TRINITY_DN28942_c0_g1	391.443	1.11981	349.563	8.44941	0.000333088	0.00256929	1117	GO:0008168;GO:0032259	-	-	NOG23223	S	-	gi|530474082|gb|EQB54383.1| hypothetical protein CGLO_05796 [Colletotrichum gloeosporioides Cg-14]
TRINITY_DN24329_c0_g1	127.834	0.373269	342.47	8.41984	0.000107971	0.000937001	1674	-	-	-	opiNOG35621;necNOG12345	SR	-	gi|596671997|ref|XP_007277160.1| hypothetical protein CGGC5_6315 [Colletotrichum gloeosporioides Nara gc5] gi|429858897|gb|ELA33698.1| hypothetical protein CGGC5_6315 [Colletotrichum gloeosporioides Nara gc5]
TRINITY_DN27154_c0_g1	741.914	2.23961	331.269	8.37186	4.89907e-10	1.09413e-08	2316	-	-	PF00172	hypNOG13988;opiNOG63346	S	-	gi|530476623|gb|EQB56492.1| hypothetical protein CGLO_03473 [Colletotrichum gloeosporioides Cg-14]
TRINITY_DN36131_c2_g2	11805.5	36.812	320.698	8.32507	1.12354e-18	1.00586e-16	2959	GO:0055085;GO:0016021	-	PF07690	opiNOG13895	R	sp|A1CFL0|PATC_ASPCL Efflux pump patC OS=Aspergillus clavatus (strain ATCC 1007 / CBS 513.65 / DSM 816 / NCTC 3887 / NRRL 1) GN=patC PE=1 SV=1	gi|596713358|ref|XP_007284841.1| efflux pump antibiotic resistance [Colletotrichum gloeosporioides Nara gc5] gi|429850874|gb|ELA26107.1| efflux pump antibiotic resistance [Colletotrichum gloeosporioides Nara gc5]
TRINITY_DN25246_c0_g1	125.381	0.425026	294.995	8.20455	5.35126e-11	1.39513e-09	579	GO:0016021;GO:0055114;GO:0016491	-	-	sorNOG01021;sordNOG08162;opiNOG14746	S	-	gi|596660512|ref|XP_007275010.1| saccharopine dehydrogenase [Colletotrichum gloeosporioides Nara gc5] gi|429861255|gb|ELA35951.1| saccharopine dehydrogenase [Colletotrichum gloeosporioides Nara gc5]
TRINITY_DN22680_c0_g2	233.695	0.798295	292.743	8.19349	4.46305e-13	1.56408e-11	520	GO:0005829;GO:0006950	-	-	opiNOG02476;sorNOG01190;sordNOG08039	S	-	gi|596669649|ref|XP_007276708.1| usp domain-containing protein [Colletotrichum gloeosporioides Nara gc5] gi|429859526|gb|ELA34306.1| usp domain-containing protein [Colletotrichum gloeosporioides Nara gc5]
TRINITY_DN33850_c0_g3	433.96	1.49308	290.648	8.18313	1.04722e-14	4.76294e-13	803	-	-	-	-	-	-	-
TRINITY_DN25437_c0_g1	334.753	1.17156	285.732	8.15852	4.40065e-14	1.81352e-12	590	-	-	-	-	-	-	-
TRINITY_DN28808_c0_g1	106.074	0.373269	284.175	8.15064	2.79217e-10	6.49179e-09	1451	-	-	-	-	-	-	-
TRINITY_DN35503_c1_g1	694.481	2.48574	279.386	8.12612	2.68344e-13	9.8125e-12	2727	GO:0055085;GO:0016021	-	PF07690	opiNOG23188;pleNOG07848	G	sp|Q9US44|YIZG_SCHPO Uncharacterized transporter C1002.16c OS=Schizosaccharomyces pombe (strain 972 / ATCC 24843) GN=SPAC1002.16c PE=3 SV=1	gi|596683624|ref|XP_007279324.1| major facilitator superfamily transporter [Colletotrichum gloeosporioides Nara gc5] gi|429856695|gb|ELA31592.1| major facilitator superfamily transporter [Colletotrichum gloeosporioides Nara gc5]
TRINITY_DN26537_c0_g2	104.067	0.373269	278.8	8.12309	1.12709e-08	2.01345e-07	806	GO:0016021	-	-	-	-	-	gi|596684226|ref|XP_007279438.1| hypothetical protein CGGC5_8380 [Colletotrichum gloeosporioides Nara gc5] gi|429856587|gb|ELA31489.1| hypothetical protein CGGC5_8380 [Colletotrichum gloeosporioides Nara gc5]
TRINITY_DN27153_c0_g1	432.127	1.59659	270.656	8.08032	1.06994e-14	4.8592e-13	1265	GO:0016614;GO:0050660;GO:0055114	-	PF12697	opiNOG36472	S	-	gi|596680344|ref|XP_007278700.1| FAD binding domain-containing protein [Colletotrichum gloeosporioides Nara gc5] gi|429857420|gb|ELA32289.1| FAD binding domain-containing protein [Colletotrichum gloeosporioides Nara gc5]
TRINITY_DN23319_c0_g1	515.117	1.9181	268.556	8.06908	5.13533e-15	2.47282e-13	573	-	K04630	-	KOG0082;sordNOG10864;opiNOG00120	TD	sp|Q9HFW7|GPA3_NEUCR Guanine nucleotide-binding protein alpha-3 subunit OS=Neurospora crassa (strain ATCC 24698 / 74-OR23-1A / CBS 708.71 / DSM 1257 / FGSC 987) GN=gna-3 PE=3 SV=1	gi|913893869|emb|CRK15850.1| hypothetical protein BN1723_010807 [Verticillium longisporum]
TRINITY_DN23034_c0_g1	110.82	0.418696	264.678	8.04809	1.78102e-10	4.3114e-09	645	-	-	-	opiNOG24098;sordNOG09564	SR	-	gi|596650130|ref|XP_007273062.1| glucanase b [Colletotrichum gloeosporioides Nara gc5] gi|429863495|gb|ELA37946.1| glucanase b [Colletotrichum gloeosporioides Nara gc5]
TRINITY_DN22305_c0_g1	106.07	0.418696	253.335	7.9849	6.26829e-06	7.00713e-05	4769	GO:0055085;GO:0046873;GO:0016021;GO:0030001	-	PF01544	opiNOG44597;sordNOG05822	S	-	gi|596653487|ref|XP_007273672.1| mg2+ transporter [Colletotrichum gloeosporioides Nara gc5] gi|429862642|gb|ELA37281.1| mg2+ transporter [Colletotrichum gloeosporioides Nara gc5]
TRINITY_DN35814_c4_g1	1159.8	4.58555	252.926	7.98257	1.4252e-16	9.02481e-15	308	-	-	-	-	-	-	-
TRINITY_DN29598_c0_g1	562.364	2.29137	245.427	7.93915	5.26601e-15	2.51244e-13	4129	GO:0005525;GO:0003924	-	PF01031;PF00350	opiNOG52646	U	sp|Q5AR47|ASQD_EMENI O-methyltransferase asqD OS=Emericella nidulans (strain FGSC A4 / ATCC 38163 / CBS 112.46 / NRRL 194 / M139) GN=asqD PE=3 SV=1	gi|596700610|ref|XP_007282487.1| dynamin gtpase [Colletotrichum gloeosporioides Nara gc5] gi|429853357|gb|ELA28433.1| dynamin gtpase [Colletotrichum gloeosporioides Nara gc5]
TRINITY_DN3338_c0_g1	91.3952	0.373269	244.851	7.93576	1.25495e-09	2.62756e-08	2878	-	-	-	sorNOG06970;opiNOG28226;sordNOG11843;sordNOG06137	SL	-	gi|996603632|gb|KXH41362.1| hypothetical protein CNYM01_10776 [Colletotrichum nymphaeae SA-01]
TRINITY_DN34235_c2_g4	101.063	0.418696	241.376	7.91514	4.50409e-10	1.01318e-08	447	-	-	-	-	-	-	-
TRINITY_DN34710_c0_g1	100.481	0.425026	236.412	7.88516	4.88347e-10	1.09142e-08	823	-	-	-	-	-	-	-
TRINITY_DN28102_c0_g1	300.152	1.27508	235.399	7.87896	1.31877e-13	5.11024e-12	1995	GO:0070403	K11416	PF02146	NOG71843;sorNOG07231;sordNOG05465	SKB	sp|B8ARK7|SIR1_ORYSI NAD-dependent protein deacetylase SRT1 OS=Oryza sativa subsp. indica GN=SRT1 PE=2 SV=1	gi|596711496|ref|XP_007284504.1| silent information regulator family protein [Colletotrichum gloeosporioides Nara gc5] gi|429851243|gb|ELA26451.1| silent information regulator family protein [Colletotrichum gloeosporioides Nara gc5]
TRINITY_DN28523_c0_g1	274.145	1.16523	235.271	7.87818	3.2864e-13	1.17958e-11	1900	GO:0016021	-	-	sordNOG13961;pleNOG08273;opiNOG26884	S	-	gi|530465671|gb|EQB47680.1| hypothetical protein CGLO_13148 [Colletotrichum gloeosporioides Cg-14]
TRINITY_DN32829_c2_g4	87.446	0.373269	234.271	7.87203	1.95776e-09	3.97097e-08	2133	GO:0046872;GO:0006355	-	PF04082;PF00172	opiNOG06859	K	-	gi|1020440398|gb|KZL75829.1| C6 transcription factor [Colletotrichum tofieldiae]
TRINITY_DN32490_c0_g1	171.729	0.746538	230.034	7.8457	1.02178e-11	2.95852e-10	766	-	-	-	-	-	-	-
TRINITY_DN27460_c0_g1	1391.1	6.06949	229.196	7.84044	3.35491e-16	1.99851e-14	2187	GO:0055085;GO:0016021	-	PF07690	sordNOG05030;opiNOG16359	R	sp|Q92341|STR3_SCHPO Siderophore iron transporter 3 OS=Schizosaccharomyces pombe (strain 972 / ATCC 24843) GN=str3 PE=1 SV=1	gi|530478632|gb|EQB57963.1| hypothetical protein CGLO_01843 [Colletotrichum gloeosporioides Cg-14]
TRINITY_DN25704_c0_g1	566.807	2.48574	228.024	7.83304	4.78078e-15	2.30566e-13	612	GO:0010847;GO:0005524;GO:1903643;GO:0031990;GO:0010848;GO:0036283;GO:0005829;GO:0045860;GO:0010520;GO:1990263;GO:0005634;GO:1990497;GO:0035065;GO:0016909;GO:0005758;GO:0038079;GO:0000161;GO:1902629;GO:1900391;GO:0036091;GO:0010971;GO:0005743;GO:0071473	K04441	-	opiNOG00567;sordNOG11321	TK	sp|Q75Q66|HOG1_COLOR Mitogen-activated protein kinase HOG1 OS=Colletotrichum orbiculare (strain 104-T / ATCC 96160 / CBS 514.97 / LARS 414 / MAFF 240422) GN=HOG1 PE=3 SV=1	gi|596688723|ref|XP_007280298.1| mitogen-activated protein kinase sty1 [Colletotrichum gloeosporioides Nara gc5] gi|429855702|gb|ELA30647.1| mitogen-activated protein kinase sty1 [Colletotrichum gloeosporioides Nara gc5]
TRINITY_DN13770_c0_g1	176.063	0.791965	222.311	7.79644	7.73587e-12	2.28663e-10	1861	GO:0016705;GO:0020037;GO:0005506;GO:0016021;GO:0004497;GO:0055114	-	PF00067	COG2124;opiNOG01968;opiNOG04273	Q	sp|Q5AR55|ASQL_EMENI Cyrochrome P450 monooxygenase asqL OS=Emericella nidulans (strain FGSC A4 / ATCC 38163 / CBS 112.46 / NRRL 194 / M139) GN=asqL PE=3 SV=1	gi|530469491|gb|EQB50634.1| cytochrome P450 [Colletotrichum gloeosporioides Cg-14]
TRINITY_DN32968_c0_g2	93.7801	0.425026	220.646	7.78559	9.52616e-10	2.04118e-08	3894	-	-	-	-	-	-	gi|596728636|ref|XP_007287695.1| hypothetical protein CGGC5_2486, partial [Colletotrichum gloeosporioides Nara gc5] gi|429847624|gb|ELA23204.1| hypothetical protein CGGC5_2486, partial [Colletotrichum gloeosporioides Nara gc5]
TRINITY_DN21930_c0_g1	82.0104	0.373269	219.709	7.77945	0.000540963	0.00396931	4365	-	-	PF11915	necNOG12965;opiNOG52410;hypNOG13022	S	-	gi|587707387|gb|EWZ78724.1| hypothetical protein FOWG_17055 [Fusarium oxysporum f. sp. lycopersici MN25]
TRINITY_DN25493_c0_g1	85.1322	0.418696	203.327	7.66766	2.52599e-09	5.05765e-08	674	GO:0034975;GO:0030176;GO:0005739	-	-	sorNOG00021;opiNOG04776	S	-	gi|530471141|gb|EQB51984.1| eukaryotic membrane protein family [Colletotrichum gloeosporioides Cg-14]
TRINITY_DN22683_c0_g1	85.0621	0.418696	203.159	7.66647	2.6114e-09	5.21614e-08	2353	-	-	-	sordNOG14664;hypNOG08566	S	-	gi|596656858|ref|XP_007274305.1| F-box domain protein [Colletotrichum gloeosporioides Nara gc5] gi|429861980|gb|ELA36642.1| F-box domain protein [Colletotrichum gloeosporioides Nara gc5]
TRINITY_DN23144_c0_g1	301.143	1.49308	201.693	7.65602	0.000158464	0.0013211	809	-	-	-	opiNOG25708;sordNOG12661	R	sp|D4AMW3|A5566_ARTBC Uncharacterized secreted protein ARB_05566 OS=Arthroderma benhamiae (strain ATCC MYA-4681 / CBS 112371) GN=ARB_05566 PE=1 SV=1	gi|530468248|gb|EQB49668.1| hypothetical protein CGLO_10975 [Colletotrichum gloeosporioides Cg-14]
TRINITY_DN27305_c0_g2	75.209	0.373269	201.487	7.65455	8.45368e-09	1.5375e-07	1200	-	-	-	opiNOG41418	R	-	gi|530476416|gb|EQB56317.1| hypothetical protein CGLO_03669 [Colletotrichum gloeosporioides Cg-14]
TRINITY_DN27735_c1_g1	73.7228	0.373269	197.506	7.62575	1.06834e-08	1.92172e-07	2575	-	-	-	necNOG11054;sordNOG05971	S	-	gi|596682095|ref|XP_007279031.1| hypothetical protein CGGC5_7974 [Colletotrichum gloeosporioides Nara gc5] gi|429857071|gb|ELA31954.1| hypothetical protein CGGC5_7974 [Colletotrichum gloeosporioides Nara gc5]
TRINITY_DN26230_c0_g1	167.634	0.850052	197.205	7.62355	1.32206e-11	3.73426e-10	734	GO:0055085;GO:0016021	-	-	sorNOG01831;opiNOG06419	G	sp|O13879|YE1F_SCHPO Uncharacterized transporter C1B3.15C OS=Schizosaccharomyces pombe (strain 972 / ATCC 24843) GN=SPAC1B3.15c PE=3 SV=1	gi|530467904|gb|EQB49397.1| major facilitator superfamily transporter [Colletotrichum gloeosporioides Cg-14]
TRINITY_DN34301_c0_g5	377.534	1.9181	196.827	7.62078	1.70418e-07	2.52587e-06	3329	-	-	PF00069	opiNOG26602;hypNOG11211;sordNOG13420	T	sp|Q8SQW2|CTK1_ENCCU Probable CTD kinase subunit alpha homolog OS=Encephalitozoon cuniculi (strain GB-M1) GN=CTK1 PE=3 SV=1	gi|302888006|ref|XP_003042890.1| hypothetical protein NECHADRAFT_78376 [Nectria haematococca mpVI 77-13-4] gi|256723804|gb|EEU37177.1| hypothetical protein NECHADRAFT_78376 [Nectria haematococca mpVI 77-13-4]
TRINITY_DN31629_c0_g3	82.3698	0.418696	196.729	7.62007	3.59108e-09	6.9534e-08	682	-	-	-	-	-	-	-
TRINITY_DN7790_c0_g1	164.063	0.837393	195.921	7.61413	1.64392e-11	4.58929e-10	2363	GO:0016021;GO:0003333;GO:0015171	-	PF13520	pleNOG06825;COG0531;opiNOG12002	E	sp|P19807|HNM1_YEAST Choline transport protein OS=Saccharomyces cerevisiae (strain ATCC 204508 / S288c) GN=HNM1 PE=1 SV=1	gi|596682009|ref|XP_007279018.1| amino acid transporter [Colletotrichum gloeosporioides Nara gc5] gi|429857058|gb|ELA31941.1| amino acid transporter [Colletotrichum gloeosporioides Nara gc5]
TRINITY_DN28402_c0_g1	870.719	4.47571	194.543	7.60395	2.44462e-15	1.25267e-13	2097	GO:0008643;GO:0055085;GO:0016021;GO:0022857	-	PF00083	KOG0254;opiNOG12608;eurotNOG07759	R	sp|P07921|LACP_KLULA Lactose permease OS=Kluyveromyces lactis (strain ATCC 8585 / CBS 2359 / DSM 70799 / NBRC 1267 / NRRL Y-1140 / WM37) GN=LAC12 PE=3 SV=1	gi|596661905|ref|XP_007275267.1| MFS sugar transporter [Colletotrichum gloeosporioides Nara gc5] gi|429860997|gb|ELA35711.1| MFS sugar transporter [Colletotrichum gloeosporioides Nara gc5]
TRINITY_DN26087_c0_g1	382.475	2.00263	190.986	7.57733	1.01302e-13	4.01025e-12	553	GO:0005634;GO:0008361;GO:0000160;GO:0043619;GO:0005829;GO:0043565;GO:0000304;GO:0000156;GO:0003700	K15859	-	sordNOG06891;opiNOG08528	TK	sp|Q5A4X5|SKN7_CANAL Transcription factor SKN7 OS=Candida albicans (strain SC5314 / ATCC MYA-2876) GN=SKN7 PE=3 SV=1	gi|596677543|ref|XP_007278220.1| stress response transcription factor [Colletotrichum gloeosporioides Nara gc5] gi|429857871|gb|ELA32711.1| stress response transcription factor [Colletotrichum gloeosporioides Nara gc5]
TRINITY_DN27377_c0_g5	141.932	0.746538	190.121	7.57077	3.35232e-07	4.70882e-06	1825	GO:0016020	-	-	sordNOG13031;opiNOG40842	S	-	gi|596685726|ref|XP_007279725.1| hypothetical protein CGGC5_8630, partial [Colletotrichum gloeosporioides Nara gc5] gi|429856324|gb|ELA31239.1| hypothetical protein CGGC5_8630, partial [Colletotrichum gloeosporioides Nara gc5]
TRINITY_DN33032_c0_g1	210.989	1.11981	188.416	7.55778	4.86294e-12	1.46665e-10	1296	-	-	PF06985	sordNOG05824;opiNOG25022;euNOG36090;sorNOG07069	R	sp|Q00808|HETE1_PODAS Vegetative incompatibility protein HET-E-1 OS=Podospora anserina GN=HET-E1 PE=4 SV=1	gi|596715392|ref|XP_007285208.1| het domain-containing protein [Colletotrichum gloeosporioides Nara gc5] gi|429850471|gb|ELA25741.1| het domain-containing protein [Colletotrichum gloeosporioides Nara gc5]
TRINITY_DN23766_c0_g1	69.3538	0.373269	185.801	7.53761	1.83065e-08	3.15453e-07	1986	GO:0016021	-	-	opiNOG50718;sorNOG06825	S	-	gi|596691590|ref|XP_007280838.1| integral membrane protein [Colletotrichum gloeosporioides Nara gc5] gi|429855152|gb|ELA30123.1| integral membrane protein [Colletotrichum gloeosporioides Nara gc5]
TRINITY_DN23660_c0_g1	78.5806	0.425026	184.884	7.53048	5.53153e-09	1.03691e-07	496	-	-	-	opiNOG08536	S	-	gi|530477817|gb|EQB57294.1| hypothetical protein CGLO_02599 [Colletotrichum gloeosporioides Cg-14]
TRINITY_DN22198_c0_g1	77.9332	0.425026	183.361	7.51854	5.96146e-09	1.11149e-07	4706	GO:0004386	-	-	COG1112;sordNOG15380;sordNOG11880;hypNOG01777	SL	-	gi|596647499|ref|XP_007272584.1| DNA helicase [Colletotrichum gloeosporioides Nara gc5] gi|429863978|gb|ELA38371.1| DNA helicase [Colletotrichum gloeosporioides Nara gc5]
TRINITY_DN28602_c0_g3	306.862	1.68112	182.535	7.51203	3.24402e-13	1.16706e-11	235	-	-	-	-	-	-	gi|530471302|gb|EQB52112.1| hypothetical protein CGLO_08289 [Colletotrichum gloeosporioides Cg-14]
TRINITY_DN31946_c0_g1	673.25	3.80624	176.88	7.46663	8.51786e-15	3.9373e-13	309	-	-	-	-	-	-	-
TRINITY_DN27957_c0_g1	3400.63	19.3976	175.312	7.45378	3.1378e-09	6.14832e-08	1106	-	-	-	-	-	-	gi|530474297|gb|EQB54552.1| hypothetical protein CGLO_05591 [Colletotrichum gloeosporioides Cg-14]
TRINITY_DN24543_c0_g1	313.872	1.86635	168.175	7.39382	7.03138e-13	2.40464e-11	538	GO:0005840;GO:0032543;GO:0005739	K17438	-	opiNOG31790;sordNOG10761	SJ	sp|P23369|RM25_YEAST 54S ribosomal protein L25, mitochondrial OS=Saccharomyces cerevisiae (strain ATCC 204508 / S288c) GN=MRPL25 PE=1 SV=2	gi|596726183|ref|XP_007287226.1| 60s ribosomal protein l25 [Colletotrichum gloeosporioides Nara gc5] gi|429848158|gb|ELA23672.1| 60s ribosomal protein l25 [Colletotrichum gloeosporioides Nara gc5]
TRINITY_DN33044_c0_g2	125.32	0.746538	167.868	7.39118	2.38755e-10	5.63517e-09	1313	-	-	-	-	-	-	-
TRINITY_DN34800_c0_g2	759.543	4.62817	164.113	7.35855	1.53529e-14	6.78467e-13	1811	-	-	-	-	-	-	-
TRINITY_DN26880_c0_g1	371.192	2.3759	156.232	7.28755	3.18957e-13	1.15013e-11	3080	-	-	PF17111	sordNOG14427	R	-	gi|530463138|gb|EQB45892.1| hypothetical protein CGLO_15167 [Colletotrichum gloeosporioides Cg-14]
TRINITY_DN27916_c0_g2	63.5756	0.418696	151.842	7.24643	4.3025e-08	7.01069e-07	1427	-	-	-	opiNOG44289;sordNOG15325	S	-	gi|596719839|ref|XP_007286011.1| hypothetical protein CGGC5_13784 [Colletotrichum gloeosporioides Nara gc5] gi|429849558|gb|ELA24929.1| hypothetical protein CGGC5_13784 [Colletotrichum gloeosporioides Nara gc5]
TRINITY_DN26340_c0_g1	308.229	2.06704	149.116	7.22029	8.6903e-13	2.92067e-11	1081	-	-	-	-	-	-	-
TRINITY_DN31378_c0_g2	62.2024	0.425026	146.35	7.19327	5.00098e-08	8.06446e-07	579	-	-	-	-	-	-	-
TRINITY_DN29904_c0_g3	182.26	1.27508	142.94	7.15927	2.03752e-11	5.64256e-10	3130	GO:0016829;GO:0030170	-	PF01053	COG0626;opiNOG10672	E	sp|P38716|YHR2_YEAST Uncharacterized trans-sulfuration enzyme YHR112C OS=Saccharomyces cerevisiae (strain ATCC 204508 / S288c) GN=YHR112C PE=1 SV=1	gi|596656732|ref|XP_007274281.1| cystathionine beta-lyase [Colletotrichum gloeosporioides Nara gc5] gi|429862005|gb|ELA36666.1| cystathionine beta-lyase [Colletotrichum gloeosporioides Nara gc5]
TRINITY_DN28823_c0_g1	51.7042	0.373269	138.517	7.11392	2.83531e-07	4.03168e-06	2141	-	-	-	-	-	-	-
TRINITY_DN33832_c0_g3	58.6401	0.425026	137.968	7.10819	8.98185e-08	1.39219e-06	1777	GO:0010181;GO:0055114;GO:0016491	K11517	PF01070	COG1304;opiNOG03129	C	sp|A0A0D2YG00|FUB9_FUSO4 Oxidase FUB9 OS=Fusarium oxysporum f. sp. lycopersici (strain 4287 / CBS 123668 / FGSC 9935 / NRRL 34936) GN=FUB8 PE=1 SV=2	gi|596682381|ref|XP_007279087.1| fmn-dependent dehydrogenase family protein [Colletotrichum gloeosporioides Nara gc5] gi|429856970|gb|ELA31858.1| fmn-dependent dehydrogenase family protein [Colletotrichum gloeosporioides Nara gc5]
TRINITY_DN28060_c0_g1	115.916	0.850052	136.364	7.09132	0.000468435	0.00349391	4879	GO:0055085;GO:0005524;GO:0016021;GO:0042626	-	PF06422;PF14510;PF01061;PF00005	opiNOG54642	Q	sp|I1RL06|ZRA1_GIBZE ZEB2-regulated ABC transporter 1 OS=Gibberella zeae (strain PH-1 / ATCC MYA-4620 / FGSC 9075 / NRRL 31084) GN=ZRA1 PE=2 SV=1	gi|596684237|ref|XP_007279440.1| ABC transporter [Colletotrichum gloeosporioides Nara gc5] gi|429856589|gb|ELA31491.1| ABC transporter [Colletotrichum gloeosporioides Nara gc5]
TRINITY_DN26858_c0_g2	2375.58	17.4221	136.354	7.09121	7.69468e-05	0.000686996	1068	GO:0016829	-	PF14099	opiNOG53479;sordNOG07829	R	-	gi|596725460|ref|XP_007287088.1| glucuronan lyase a [Colletotrichum gloeosporioides Nara gc5] gi|429848372|gb|ELA23864.1| glucuronan lyase a [Colletotrichum gloeosporioides Nara gc5]
TRINITY_DN27484_c0_g1	50.1227	0.373269	134.28	7.0691	3.76564e-07	5.25621e-06	1873	GO:0006032;GO:0008061;GO:0004568;GO:0005975	-	-	euNOG26738;COG3325	G	-	gi|530463580|gb|EQB46215.1| chitinase [Colletotrichum gloeosporioides Cg-14]
TRINITY_DN8505_c0_g1	148.122	1.11981	132.275	7.0474	9.81232e-05	0.000857993	2647	GO:0016021	-	PF11374	sordNOG09819;opiNOG62460;opiNOG28771	S	-	gi|596668868|ref|XP_007276560.1| hypothetical protein CGGC5_5761 [Colletotrichum gloeosporioides Nara gc5] gi|429859602|gb|ELA34379.1| hypothetical protein CGGC5_5761 [Colletotrichum gloeosporioides Nara gc5]
TRINITY_DN26434_c0_g1	54.7129	0.418696	130.675	7.02983	1.72304e-07	2.55139e-06	619	GO:0006886;GO:0030127;GO:0008270;GO:0006888	K14007	-	sordNOG04254;opiNOG00610;sorNOG01986	U	sp|Q9USS7|YNB3_SCHPO Uncharacterized protein C4.03c OS=Schizosaccharomyces pombe (strain 972 / ATCC 24843) GN=SPBC4.03c PE=2 SV=1	gi|596679163|ref|XP_007278477.1| sec23 sec24 family protein [Colletotrichum gloeosporioides Nara gc5] gi|429857612|gb|ELA32470.1| sec23 sec24 family protein [Colletotrichum gloeosporioides Nara gc5]
TRINITY_DN33413_c2_g1	97.5063	0.746538	130.611	7.02914	3.11192e-09	6.10528e-08	1218	-	-	-	-	-	-	gi|530461713|gb|EQB44758.1| hypothetical protein CGLO_16456 [Colletotrichum gloeosporioides Cg-14]
TRINITY_DN30938_c1_g2	48.1667	0.373269	129.04	7.01168	5.46865e-07	7.41086e-06	1383	GO:0008270;GO:0003676	-	-	opiNOG64421	R	-	gi|10946131|gb|AAG24791.1|AF264028_1 gag protein [Colletotrichum gloeosporioides]
TRINITY_DN26266_c0_g1	48.0633	0.373269	128.763	7.00858	5.5286e-07	7.48235e-06	428	GO:0005768;GO:0000324;GO:0016021;GO:0015184;GO:0015811	K12386	-	sordNOG11548;opiNOG08262;sorNOG00440	E	sp|P57758|CTNS_ARATH Cystinosin homolog OS=Arabidopsis thaliana GN=At5g40670 PE=2 SV=1	gi|596704851|ref|XP_007283270.1| lysosomal cystine transporter [Colletotrichum gloeosporioides Nara gc5] gi|429852537|gb|ELA27669.1| lysosomal cystine transporter [Colletotrichum gloeosporioides Nara gc5]
TRINITY_DN24825_c0_g1	95.7048	0.746538	128.198	7.00223	0.000905998	0.00627531	1655	GO:0006355;GO:0043565;GO:0003700	-	-	necNOG13980	S	-	gi|530475162|gb|EQB55279.1| hypothetical protein CGLO_04812 [Colletotrichum gloeosporioides Cg-14]
TRINITY_DN31799_c0_g1	1158.91	9.14185	126.77	6.98606	6.77733e-06	7.50348e-05	2855	-	-	-	opiNOG40880;sordNOG13818;magNOG12206;sorNOG08359	S	-	gi|1020429460|gb|KZL65864.1| hypothetical protein CT0861_09509 [Colletotrichum tofieldiae]
TRINITY_DN32675_c0_g2	106.377	0.843722	126.08	6.9782	1.2884e-09	2.68676e-08	1266	-	-	-	-	-	-	-
TRINITY_DN22009_c0_g1	418.111	3.32313	125.818	6.9752	4.71403e-12	1.42727e-10	799	-	-	-	sordNOG15056;sordNOG15167	S	-	gi|530468459|gb|EQB49829.1| hypothetical protein CGLO_10804 [Colletotrichum gloeosporioides Cg-14]
TRINITY_DN36175_c4_g3	45.8596	0.373269	122.859	6.94087	8.54085e-07	1.11475e-05	1116	-	-	-	-	-	-	-
TRINITY_DN36036_c7_g1	102.338	0.850052	120.39	6.91158	1.84547e-09	3.75298e-08	212	GO:0005507;GO:0055114;GO:0016491	-	-	sordNOG07104;opiNOG62788	Q	sp|Q4WQY8|TPCJ_ASPFU Oxidoreductase tpcJ OS=Neosartorya fumigata (strain ATCC MYA-4609 / Af293 / CBS 101355 / FGSC A1100) GN=tpcJ PE=2 SV=1	gi|530465894|gb|EQB47846.1| multicopper oxidase [Colletotrichum gloeosporioides Cg-14]
TRINITY_DN30174_c0_g1	51.0506	0.425026	120.112	6.90823	3.20331e-07	4.51375e-06	1582	-	-	-	-	-	-	-
TRINITY_DN22226_c0_g1	212.689	1.86635	113.96	6.83238	3.31644e-11	8.83109e-10	1370	-	-	-	-	-	-	gi|799251427|gb|KJZ80044.1| hypothetical protein HIM_00758 [Hirsutella minnesotensis 3608]
TRINITY_DN29703_c1_g2	187.611	1.67479	112.021	6.80762	4.56581e-11	1.2004e-09	2928	GO:0005634;GO:0000981;GO:0006357;GO:0008270	-	PF00172	opiNOG55954;opiNOG72823;necNOG11467;opiNOG53245	SL	sp|P28348|NIRA_EMENI Nitrogen assimilation transcription factor nirA OS=Emericella nidulans (strain FGSC A4 / ATCC 38163 / CBS 112.46 / NRRL 194 / M139) GN=nirA PE=4 SV=1	gi|596685017|ref|XP_007279585.1| fungal specific transcription factor domain-containing protein [Colletotrichum gloeosporioides Nara gc5] gi|429856427|gb|ELA31335.1| fungal specific transcription factor domain-containing protein [Colletotrichum gloeosporioides Nara gc5]
TRINITY_DN35912_c4_g3	4618.33	41.3111	111.794	6.8047	1.90726e-13	7.16775e-12	1104	-	-	-	opiNOG27587;opiNOG52408;opiNOG24037	R	sp|O14405|GUN4_HYPJE Endoglucanase-4 OS=Hypocrea jecorina GN=cel61a PE=1 SV=1	gi|530470642|gb|EQB51578.1| hypothetical protein CGLO_08852 [Colletotrichum gloeosporioides Cg-14]
TRINITY_DN26800_c1_g1	173.144	1.58393	109.313	6.77232	9.99434e-11	2.51717e-09	3278	-	-	-	opiNOG41235;sordNOG13632;sorNOG08077	SL	-	gi|596671197|ref|XP_007277005.1| sequence orphan [Colletotrichum gloeosporioides Nara gc5] gi|429859137|gb|ELA33928.1| sequence orphan [Colletotrichum gloeosporioides Nara gc5]
TRINITY_DN32019_c1_g3	177.796	1.68744	105.364	6.71924	1.82669e-10	4.41508e-09	1690	GO:0055114;GO:0016491	K00306	PF01266	pleNOG03036;opiNOG70680;COG0665	RE	sp|O43029|FAP1_SCHPO L-pipecolate oxidase OS=Schizosaccharomyces pombe (strain 972 / ATCC 24843) GN=fap1 PE=1 SV=1	gi|596687705|ref|XP_007280102.1| sarcosine oxidase, partial [Colletotrichum gloeosporioides Nara gc5] gi|429855769|gb|ELA30710.1| sarcosine oxidase, partial [Colletotrichum gloeosporioides Nara gc5]
TRINITY_DN26372_c0_g2	714.338	6.91954	103.235	6.68979	0.000154834	0.00129569	1015	-	-	PF12893	opiNOG69000	S	-	gi|530465300|gb|EQB47421.1| hypothetical protein CGLO_13431 [Colletotrichum gloeosporioides Cg-14]
TRINITY_DN34872_c0_g2	38.1725	0.373269	102.265	6.67617	4.09095e-06	4.7083e-05	1156	-	-	-	-	-	-	-
TRINITY_DN25317_c0_g1	81.1241	0.798295	101.622	6.66706	1.71937e-08	2.98092e-07	551	-	-	-	-	-	-	-
TRINITY_DN29655_c0_g1	123.535	1.21699	101.509	6.66546	9.54935e-10	2.04474e-08	1937	-	-	-	-	-	-	-
TRINITY_DN26568_c0_g1	84.8387	0.837393	101.313	6.66267	1.09561e-08	1.96283e-07	1182	-	-	-	-	-	-	gi|596665572|ref|XP_007275941.1| hypothetical protein CGGC5_5219 [Colletotrichum gloeosporioides Nara gc5] gi|429860328|gb|ELA35069.1| hypothetical protein CGGC5_5219 [Colletotrichum gloeosporioides Nara gc5]
TRINITY_DN24494_c0_g1	113.058	1.11981	100.962	6.65767	2.37466e-09	4.77924e-08	470	GO:0016021	-	-	sorNOG01618;opiNOG01923	SP	sp|Q5A2J7|YVC1_CANAL Calcium channel YVC1 OS=Candida albicans (strain SC5314 / ATCC MYA-2876) GN=YVC1 PE=2 SV=2	gi|530476317|gb|EQB56237.1| potassium ion channel Yvc1 [Colletotrichum gloeosporioides Cg-14]
TRINITY_DN31988_c1_g2	591.684	5.88707	100.506	6.65113	4.94552e-13	1.71962e-11	399	GO:0016021;GO:0016747	-	-	magNOG08571	S	-	gi|596669119|ref|XP_007276607.1| acyltransferase [Colletotrichum gloeosporioides Nara gc5] gi|429859577|gb|ELA34355.1| acyltransferase [Colletotrichum gloeosporioides Nara gc5]
TRINITY_DN25697_c0_g1	82.7177	0.837393	98.7801	6.62615	1.42091e-08	2.48979e-07	544	-	-	-	opiNOG69393;opiNOG24926;hypNOG13132	SR	-	gi|530464584|gb|EQB46926.1| hypothetical protein CGLO_13985 [Colletotrichum gloeosporioides Cg-14]
TRINITY_DN31695_c0_g2	161.763	1.64202	98.5149	6.62227	2.00847e-10	4.82078e-09	693	-	-	-	-	-	-	-
TRINITY_DN21408_c0_g1	41.7095	0.425026	98.1341	6.61668	1.87787e-06	2.29072e-05	1942	-	-	PF01476	opiNOG21337;sordNOG08422;opiNOG22876	R	sp|D4ALG0|LYSM1_ARTBC LysM domain-containing protein ARB_05157 OS=Arthroderma benhamiae (strain ATCC MYA-4681 / CBS 112371) GN=ARB_05157 PE=1 SV=1	gi|596647564|ref|XP_007272597.1| LysM domain-containing protein [Colletotrichum gloeosporioides Nara gc5] gi|429863948|gb|ELA38345.1| LysM domain-containing protein [Colletotrichum gloeosporioides Nara gc5]
TRINITY_DN33399_c0_g2	36.3806	0.373269	97.4647	6.60681	7.21878e-05	0.000649649	917	-	-	-	opiNOG63483	R	-	gi|530459702|gb|EQB43233.1| hypothetical protein CGLO_18134 [Colletotrichum gloeosporioides Cg-14]
TRINITY_DN28391_c0_g1	36.1185	0.373269	96.7627	6.59638	6.20743e-06	6.94158e-05	1020	-	-	-	-	-	-	gi|530479858|gb|EQB58969.1| hypothetical protein CGLO_00699 [Colletotrichum gloeosporioides Cg-14]
TRINITY_DN23947_c0_g1	40.1851	0.425026	94.5474	6.56297	2.60159e-06	3.09834e-05	481	-	-	-	-	-	-	-
TRINITY_DN29068_c0_g1	818.162	8.67885	94.2708	6.55874	5.06047e-13	1.75762e-11	2470	GO:0016614;GO:0050660;GO:0055114	-	PF00732	sordNOG11016;pleNOG01493;COG2303	RE	sp|Q00922|ALOX_CANBO Alcohol oxidase OS=Candida boidinii GN=AOD1 PE=1 SV=1	gi|596660156|ref|XP_007274941.1| alcohol oxidase [Colletotrichum gloeosporioides Nara gc5] gi|429861372|gb|ELA36063.1| alcohol oxidase [Colletotrichum gloeosporioides Nara gc5]
TRINITY_DN33566_c0_g2	80.0115	0.850052	94.1254	6.55651	2.01166e-08	3.44169e-07	1204	-	-	-	-	-	-	-
TRINITY_DN25786_c0_g1	35.085	0.373269	93.994	6.5545	8.32644e-06	9.07029e-05	1848	-	-	-	sordNOG12982;opiNOG36541;NOG139588	S	-	gi|530478460|gb|EQB57819.1| hypothetical protein CGLO_02002 [Colletotrichum gloeosporioides Cg-14]
TRINITY_DN28416_c0_g1	119.217	1.26875	93.9646	6.55405	1.36727e-09	2.83981e-08	1213	-	-	-	-	-	-	-
TRINITY_DN32832_c2_g2	886.956	9.60358	92.3568	6.52915	3.09456e-13	1.11976e-11	1933	GO:0016021	-	-	sordNOG15818;chaNOG08188;chaNOG08235;sordNOG14999	S	-	gi|725977990|gb|KHE81336.1| hypothetical protein GE21DRAFT_1216151, partial [Neurospora crassa]
TRINITY_DN26624_c0_g1	332.811	3.66363	90.8418	6.50528	8.03172e-12	2.36958e-10	1213	GO:0016021	-	-	sordNOG12549;opiNOG27598;opiNOG44287	S	-	gi|530462571|gb|EQB45440.1| hypothetical protein CGLO_15687 [Colletotrichum gloeosporioides Cg-14]
TRINITY_DN27634_c0_g1	37.8394	0.418696	90.3742	6.49784	4.46228e-06	5.10174e-05	1947	GO:0005634;GO:0003677;GO:0008484;GO:0008270;GO:0006351	-	PF00884;PF16347	opiNOG50208;opiNOG50912	RG	sp|Q9C0V7|YHJ2_SCHPO Uncharacterized sulfatase PB10D8.02c OS=Schizosaccharomyces pombe (strain 972 / ATCC 24843) GN=SPBPB10D8.02c PE=3 SV=1	gi|596683593|ref|XP_007279318.1| mucin-desulfating sulfatase (n-acetylglucosamine-6-sulfatase) [Colletotrichum gloeosporioides Nara gc5] gi|429856689|gb|ELA31586.1| mucin-desulfating sulfatase (n-acetylglucosamine-6-sulfatase) [Colletotrichum gloeosporioides Nara gc5]
TRINITY_DN27069_c0_g2	38.3446	0.425026	90.2171	6.49533	3.87892e-06	4.48083e-05	2922	-	-	-	-	-	-	gi|380471209|emb|CCF47390.1| hypothetical protein CH063_04142 [Colletotrichum higginsianum]
TRINITY_DN20588_c0_g1	71.1901	0.798295	89.1776	6.47861	6.2621e-08	9.9134e-07	2105	GO:0016705;GO:0020037;GO:0005506;GO:0016021;GO:0004497;GO:0055114	-	PF00067	opiNOG06101;sordNOG10479;opiNOG50695	Q	sp|W7LC91|FUM15_GIBM7 Cytochrome P450 monooxygenase FUM15 OS=Gibberella moniliformis (strain M3125 / FGSC 7600) GN=FUM15 PE=3 SV=1	gi|530461316|gb|EQB44456.1| cytochrome P450 [Colletotrichum gloeosporioides Cg-14]
TRINITY_DN24613_c0_g1	33.1282	0.373269	88.7515	6.4717	1.24401e-05	0.000130329	572	GO:0003779;GO:0005509;GO:0051016;GO:0045010;GO:0051014	-	-	opiNOG18112	S	-	gi|530462026|gb|EQB45009.1| gelsolin [Colletotrichum gloeosporioides Cg-14]
TRINITY_DN25014_c0_g1	37.0482	0.418696	88.4846	6.46735	5.32939e-06	6.02675e-05	598	GO:0010008;GO:0000285;GO:0000329;GO:0005524;GO:0032266;GO:0046854;GO:0046872;GO:0006995;GO:0070772;GO:0005739;GO:0000750	-	-	opiNOG11695	T	-	gi|596666241|ref|XP_007276068.1| 1-phosphatidylinositol-3-phosphate 5-kinase [Colletotrichum gloeosporioides Nara gc5] gi|429860154|gb|ELA34902.1| 1-phosphatidylinositol-3-phosphate 5-kinase [Colletotrichum gloeosporioides Nara gc5]
TRINITY_DN21328_c0_g1	96.753	1.11981	86.4015	6.43298	1.0497e-08	1.89146e-07	1618	GO:0052692;GO:0016021;GO:0005975	K07407	PF16499	KOG2366;opiNOG11547	G	sp|Q99172|MEL_LACCI Alpha-galactosidase OS=Lachancea cidri GN=MEL PE=3 SV=1	gi|596664197|ref|XP_007275692.1| alpha-galactosidase [Colletotrichum gloeosporioides Nara gc5] gi|429860478|gb|ELA35214.1| alpha-galactosidase [Colletotrichum gloeosporioides Nara gc5]
TRINITY_DN31723_c0_g2	71.2584	0.850052	83.8283	6.38937	6.1073e-08	9.71091e-07	1971	GO:0016021	-	-	opiNOG68113	S	-	gi|530462051|gb|EQB45032.1| hypothetical protein CGLO_16155 [Colletotrichum gloeosporioides Cg-14]
TRINITY_DN24980_c0_g1	270.42	3.24494	83.3358	6.38087	3.21857e-11	8.61466e-10	1420	-	-	-	-	-	-	gi|530462976|gb|EQB45771.1| hypothetical protein CGLO_15316 [Colletotrichum gloeosporioides Cg-14]
TRINITY_DN28386_c0_g1	61.1168	0.746538	81.8669	6.35521	1.15329e-06	1.46836e-05	1627	GO:0009072;GO:0004334	K01555	PF09298;PF01557	opiNOG00615;sordNOG11854	G	sp|Q00770|FAAA_EMENI Fumarylacetoacetase OS=Emericella nidulans (strain FGSC A4 / ATCC 38163 / CBS 112.46 / NRRL 194 / M139) GN=fahA PE=1 SV=3	gi|996609943|gb|KXH45151.1| fumarylacetoacetase [Colletotrichum simmondsii]
TRINITY_DN22842_c0_g1	34.2623	0.418696	81.8309	6.35457	0.000563223	0.00411134	850	-	-	-	-	-	-	gi|530467657|gb|EQB49196.1| hypothetical protein CGLO_11489 [Colletotrichum gloeosporioides Cg-14]
TRINITY_DN26482_c0_g1	34.065	0.418696	81.3598	6.34624	1.05726e-05	0.00011219	897	GO:0016705;GO:0020037;GO:0005506;GO:0016021;GO:0004497;GO:0055114	-	PF00067	opiNOG01439;opiNOG55648	Q	sp|Q701P2|KO1_GIBIN Ent-kaurene oxidase OS=Gibberella intermedia GN=CYP503A1 PE=1 SV=1	gi|530469389|gb|EQB50550.1| hypothetical protein CGLO_09992 [Colletotrichum gloeosporioides Cg-14]
TRINITY_DN32264_c1_g6	33.9917	0.418696	81.1847	6.34314	1.06786e-05	0.000113238	665	-	-	-	-	-	-	-
TRINITY_DN29346_c0_g3	33.9661	0.418696	81.1235	6.34205	1.01563e-05	0.000108288	2581	-	-	PF06985	sorNOG06693;sordNOG09297;opiNOG48592;opiNOG24410	SL	sp|Q00808|HETE1_PODAS Vegetative incompatibility protein HET-E-1 OS=Podospora anserina GN=HET-E1 PE=4 SV=1	gi|530459994|gb|EQB43426.1| hypothetical protein CGLO_17918 [Colletotrichum gloeosporioides Cg-14]
TRINITY_DN34063_c0_g2	423.643	5.24123	80.8288	6.3368	7.18132e-12	2.1308e-10	3030	GO:0046872;GO:0055114;GO:0016491	K00505	PF00264	opiNOG21151;opiNOG14729;sordNOG06661;sorNOG00037	RG	sp|P00440|TYRO_NEUCR Tyrosinase OS=Neurospora crassa (strain ATCC 24698 / 74-OR23-1A / CBS 708.71 / DSM 1257 / FGSC 987) GN=T PE=1 SV=5	gi|596667533|ref|XP_007276314.1| tyrosinase precursor [Colletotrichum gloeosporioides Nara gc5] gi|429859868|gb|ELA34626.1| tyrosinase precursor [Colletotrichum gloeosporioides Nara gc5]
TRINITY_DN28633_c0_g2	120.479	1.49308	80.6917	6.33435	3.4573e-09	6.71105e-08	2386	-	-	PF11951	opiNOG28652;NOG131887	QR	sp|G3Y422|YAND_ASPNA Short chain dehydrogenase yanD OS=Aspergillus niger (strain ATCC 1015 / CBS 113.46 / FGSC A1144 / LSHB Ac4 / NCTC 3858a / NRRL 328 / USDA 3528.7) GN=yanD PE=1 SV=2	gi|596723677|ref|XP_007286747.1| short-chain dehydrogenase reductase family [Colletotrichum gloeosporioides Nara gc5] gi|429848749|gb|ELA24195.1| short-chain dehydrogenase reductase family [Colletotrichum gloeosporioides Nara gc5]
TRINITY_DN34098_c0_g3	30.0092	0.373269	80.3957	6.32905	2.64823e-05	0.000260764	616	GO:0055085;GO:0016021;GO:0022891	K08139	PF00083	opiNOG00669	R	sp|P53387|KHT2_KLULC Hexose transporter 2 OS=Kluyveromyces lactis GN=KHT2 PE=3 SV=1	gi|596717026|ref|XP_007285474.1| hexose transporter [Colletotrichum gloeosporioides Nara gc5] gi|429850152|gb|ELA25450.1| hexose transporter [Colletotrichum gloeosporioides Nara gc5]
TRINITY_DN31940_c0_g1	67.3855	0.850052	79.2722	6.30874	1.01766e-05	0.000108468	1122	-	-	-	-	-	-	-
TRINITY_DN28165_c1_g1	273.158	3.45028	79.1699	6.30688	5.74884e-11	1.49006e-09	1918	GO:0055114;GO:0016491	-	PF00890	opiNOG24430	R	sp|Q4WR24|3KDH_ASPFU 3-ketosteroid 1-dehydrogenase AFUA_4G14850 OS=Neosartorya fumigata (strain ATCC MYA-4609 / Af293 / CBS 101355 / FGSC A1100) GN=AFUA_4G14850 PE=2 SV=1	gi|530460181|gb|EQB43564.1| flavocytochrome c [Colletotrichum gloeosporioides Cg-14]
TRINITY_DN30006_c0_g3	94.7812	1.21066	78.2887	6.29073	1.28508e-08	2.27353e-07	1439	-	-	-	-	-	-	-
TRINITY_DN30059_c0_g1	4885.76	63.2683	77.2228	6.27095	2.42281e-13	8.90125e-12	1194	-	-	-	-	-	-	gi|530477186|gb|EQB56793.1| hypothetical protein CGLO_03177 [Colletotrichum gloeosporioides Cg-14]
TRINITY_DN33240_c0_g2	1613.32	21.0476	76.651	6.26023	1.4174e-06	1.77203e-05	2190	GO:0046872;GO:0055114;GO:0016491	K00505	PF00264	opiNOG24138;sordNOG11903;sordNOG07455	SR	sp|Q92396|TYRO_PODAS Tyrosinase OS=Podospora anserina GN=TYR PE=2 SV=1	gi|596669542|ref|XP_007276688.1| tyrosinase 2 [Colletotrichum gloeosporioides Nara gc5] gi|429859506|gb|ELA34286.1| tyrosinase 2 [Colletotrichum gloeosporioides Nara gc5]
TRINITY_DN36354_c8_g3	28.3136	0.373269	75.853	6.24513	4.32269e-05	0.000408596	449	-	K20308	PF07919	sordNOG04503;opiNOG05777	S	-	gi|596652663|ref|XP_007273520.1| hypothetical protein CGGC5_3221 [Colletotrichum gloeosporioides Nara gc5] gi|429862782|gb|ELA37400.1| hypothetical protein CGGC5_3221 [Colletotrichum gloeosporioides Nara gc5]
TRINITY_DN30160_c0_g3	32.2282	0.425026	75.8264	6.24463	1.653e-05	0.000168906	353	-	-	-	-	-	-	-
TRINITY_DN22834_c0_g1	389.649	5.22577	74.563	6.22039	2.71813e-11	7.38946e-10	640	-	-	-	-	-	-	gi|996603877|gb|KXH41584.1| hypothetical protein CSAL01_01086 [Colletotrichum salicis]
TRINITY_DN24558_c0_g1	31.1219	0.425026	73.2234	6.19423	2.10745e-05	0.000210643	361	GO:0016021	K17086	-	sordNOG07933;opiNOG03998	U	sp|P32802|TMN1_YEAST Transmembrane 9 superfamily member 1 OS=Saccharomyces cerevisiae (strain ATCC 204508 / S288c) GN=EMP70 PE=1 SV=2	gi|596651207|ref|XP_007273265.1| endosomal integral membrane protein [Colletotrichum gloeosporioides Nara gc5] gi|429863158|gb|ELA37676.1| endosomal integral membrane protein [Colletotrichum gloeosporioides Nara gc5]
TRINITY_DN36377_c7_g2	26.7869	0.373269	71.7631	6.16517	6.58651e-05	0.00059704	776	-	-	-	-	-	-	-
TRINITY_DN28171_c0_g1	30.1738	0.425026	70.9928	6.1496	2.71533e-05	0.000266865	1115	-	-	-	-	-	-	-
TRINITY_DN28104_c0_g2	158.68	2.23961	70.8514	6.14672	1.38123e-09	2.86499e-08	1381	-	-	-	chaNOG06902;sordNOG13321;sordNOG14948	S	-	gi|530472190|gb|EQB52840.1| hypothetical protein CGLO_07489 [Colletotrichum gloeosporioides Cg-14]
TRINITY_DN27524_c0_g1	26.2511	0.373269	70.3275	6.13602	7.18182e-05	0.000646675	1165	-	-	-	-	-	-	-
TRINITY_DN32016_c0_g1	58.454	0.850052	68.7652	6.10361	2.61648e-05	0.000257963	2185	-	-	-	sordNOG14910	S	-	gi|596680064|ref|XP_007278647.1| hypothetical protein CGGC5_7612 [Colletotrichum gloeosporioides Nara gc5] gi|429857367|gb|ELA32236.1| hypothetical protein CGGC5_7612 [Colletotrichum gloeosporioides Nara gc5]
TRINITY_DN24486_c0_g1	57.1711	0.837393	68.2728	6.09324	4.39208e-07	6.05466e-06	376	-	-	-	-	-	-	-
TRINITY_DN30049_c0_g1	115.533	1.7001	67.9562	6.08653	5.29547e-09	9.9787e-08	332	-	-	-	-	-	-	-
TRINITY_DN31988_c1_g1	790.654	11.7868	67.0797	6.0678	4.24181e-12	1.2893e-10	388	GO:0016021;GO:0016747	-	PF01757	opiNOG25108;magNOG08571;sordNOG09199	S	-	gi|530459387|gb|EQB43052.1| acyltransferase [Colletotrichum gloeosporioides Cg-14]
TRINITY_DN29139_c0_g1	1999.54	29.9344	66.7974	6.06172	6.62756e-07	8.83911e-06	1447	GO:0016787;GO:0008152	-	PF07859	opiNOG07356;opiNOG02142;opiNOG49762;sordNOG12192	V	sp|P9WK87|NLHH_MYCTU Carboxylesterase NlhH OS=Mycobacterium tuberculosis (strain ATCC 25618 / H37Rv) GN=nlhH PE=1 SV=1	gi|596710478|ref|XP_007284314.1| lipase esterase [Colletotrichum gloeosporioides Nara gc5] gi|429851434|gb|ELA26623.1| lipase esterase [Colletotrichum gloeosporioides Nara gc5]
TRINITY_DN27575_c0_g1	27.3812	0.418696	65.3964	6.03114	5.59848e-05	0.000517415	1487	GO:0055085;GO:0016021	-	PF07690	opiNOG21866;opiNOG29539	RG	sp|Q5ATG7|APDF_EMENI Aspyridones efflux protein apdF OS=Emericella nidulans (strain FGSC A4 / ATCC 38163 / CBS 112.46 / NRRL 194 / M139) GN=apdF PE=2 SV=1	gi|596701632|ref|XP_007282668.1| MFS monocarboxylate [Colletotrichum gloeosporioides Nara gc5] gi|429853168|gb|ELA28259.1| MFS monocarboxylate [Colletotrichum gloeosporioides Nara gc5]
TRINITY_DN27763_c0_g1	27.6064	0.425026	64.9524	6.02131	5.08188e-05	0.000473746	1235	-	-	-	-	-	-	gi|530472195|gb|EQB52845.1| hypothetical protein CGLO_07494 [Colletotrichum gloeosporioides Cg-14]
TRINITY_DN18453_c0_g1	96.755	1.49308	64.8025	6.01798	2.9405e-08	4.90951e-07	1392	GO:0016021;GO:0055114;GO:0016491;GO:0071949	K00480	PF01494	opiNOG54524;sorNOG06399;opiNOG16898	SI	sp|Q0CJ62|ATA_ASPTN 6-methylsalicylic acid decarboxylase atA OS=Aspergillus terreus (strain NIH 2624 / FGSC A1156) GN=atA PE=1 SV=1	gi|596694744|ref|XP_007281426.1| mannitol 1-phosphate dehydrogenase [Colletotrichum gloeosporioides Nara gc5] gi|429854507|gb|ELA29518.1| mannitol 1-phosphate dehydrogenase [Colletotrichum gloeosporioides Nara gc5]
TRINITY_DN36348_c7_g7	54.9319	0.850052	64.6218	6.01395	6.48164e-07	8.6742e-06	578	GO:0006508;GO:0004185	K01288	-	COG2939;opiNOG18368	OE	sp|C5FW30|SPCA_ARTOC Carboxypeptidase S1 homolog A OS=Arthroderma otae (strain ATCC MYA-4605 / CBS 113480) GN=SCPA PE=3 SV=1	gi|530464002|gb|EQB46507.1| serine carboxypeptidase [Colletotrichum gloeosporioides Cg-14]
TRINITY_DN27914_c0_g1	119.956	1.86635	64.2732	6.00614	6.77831e-07	9.02857e-06	2840	-	-	PF06985	hypNOG06150;necNOG04978	S	-	gi|596674628|ref|XP_007277662.1| tol protein [Colletotrichum gloeosporioides Nara gc5] gi|429858434|gb|ELA33251.1| tol protein [Colletotrichum gloeosporioides Nara gc5]
TRINITY_DN23719_c0_g1	27.0225	0.425026	63.5784	5.99046	6.10224e-05	0.000558839	2643	GO:0003824	-	PF16010;PF07676	pleNOG07373;opiNOG14056;sorNOG04471;COG2133	RG	sp|Q01738|CDH_PHACH Cellobiose dehydrogenase OS=Phanerochaete chrysosporium GN=CDH-1 PE=1 SV=1	gi|596687795|ref|XP_007280119.1| cellobiose dehydrogenase [Colletotrichum gloeosporioides Nara gc5] gi|429855786|gb|ELA30727.1| cellobiose dehydrogenase [Colletotrichum gloeosporioides Nara gc5]
TRINITY_DN28000_c0_g1	1235.92	19.5145	63.3334	5.9849	7.39086e-08	1.15696e-06	3430	GO:0016614;GO:0016021;GO:0050660;GO:0055114	-	PF08031;PF01565	opiNOG17608;opiNOG09671;sorNOG04180	R	sp|O06997|YVDP_BACSU Uncharacterized FAD-linked oxidoreductase YvdP OS=Bacillus subtilis (strain 168) GN=yvdP PE=1 SV=1	gi|1020431588|gb|KZL67684.1| glucooligosaccharide oxidase (FAD binding domain-containing protein) [Colletotrichum tofieldiae]
TRINITY_DN23279_c0_g1	26.8049	0.425026	63.0665	5.9788	6.51375e-05	0.000590789	932	-	-	-	-	-	-	-
TRINITY_DN19187_c0_g1	26.23	0.418696	62.6467	5.96917	7.60624e-05	0.000680173	1830	GO:0016021	-	PF01490	pleNOG01700;sordNOG07363	E	sp|P38680|MTR_NEUCR N amino acid transport system protein OS=Neurospora crassa (strain ATCC 24698 / 74-OR23-1A / CBS 708.71 / DSM 1257 / FGSC 987) GN=mtr PE=3 SV=2	gi|596659687|ref|XP_007274851.1| amino acid transporter [Colletotrichum gloeosporioides Nara gc5] gi|429861388|gb|ELA36078.1| amino acid transporter [Colletotrichum gloeosporioides Nara gc5]
TRINITY_DN28136_c0_g1	1103.31	17.6781	62.411	5.96373	7.17793e-12	2.1308e-10	5956	GO:0016757	K13690	PF11735	sorNOG01113;opiNOG22810	S	sp|Q6U1Z4|CMT1_CRYNJ Alpha-1,3-mannosyltransferase CMT1 OS=Cryptococcus neoformans var. neoformans serotype D (strain JEC21 / ATCC MYA-565) GN=CMT1 PE=1 SV=1	gi|596661072|ref|XP_007275116.1| alpha-mannosyltransferase cmt1 [Colletotrichum gloeosporioides Nara gc5] gi|429861140|gb|ELA35844.1| alpha-mannosyltransferase cmt1 [Colletotrichum gloeosporioides Nara gc5]
TRINITY_DN28384_c0_g1	144.836	2.33047	62.149	5.95766	0.000138845	0.0011726	1637	GO:0008270;GO:0055114;GO:0016491	K13953	PF00107;PF08240	COG1064;opiNOG53335	QC	sp|P54202|ADH2_EMENI Alcohol dehydrogenase 2 OS=Emericella nidulans (strain FGSC A4 / ATCC 38163 / CBS 112.46 / NRRL 194 / M139) GN=alcB PE=3 SV=2	gi|596664702|ref|XP_007275784.1| alcohol dehydrogenase, putative [Colletotrichum gloeosporioides Nara gc5] gi|429860410|gb|ELA35149.1| alcohol dehydrogenase, putative [Colletotrichum gloeosporioides Nara gc5]
TRINITY_DN35824_c1_g2	49.2209	0.798295	61.6576	5.94621	1.70485e-06	2.09278e-05	851	-	-	-	-	-	-	-
TRINITY_DN42930_c0_g1	91.8816	1.49308	61.5385	5.94342	4.72514e-08	7.64339e-07	1676	-	-	PF00135	sordNOG05385;opiNOG24774	R	sp|P17573|LIP1_GEOCN Lipase 1 OS=Geotrichum candidum GN=LIP1 PE=1 SV=2	gi|596680590|ref|XP_007278748.1| chlorogenic acid esterase precursor [Colletotrichum gloeosporioides Nara gc5] gi|429857320|gb|ELA32191.1| chlorogenic acid esterase precursor [Colletotrichum gloeosporioides Nara gc5]
TRINITY_DN26006_c0_g2	67.939	1.11981	60.6702	5.92292	2.91168e-07	4.12334e-06	594	GO:0000285;GO:0005524;GO:0044432;GO:0098796;GO:0005741;GO:0046854;GO:0007005;GO:0005774;GO:0046872;GO:0006995;GO:0000750	K00921	-	sordNOG04199;sorNOG03839;opiNOG11695	T	-	gi|596666241|ref|XP_007276068.1| 1-phosphatidylinositol-3-phosphate 5-kinase [Colletotrichum gloeosporioides Nara gc5] gi|429860154|gb|ELA34902.1| 1-phosphatidylinositol-3-phosphate 5-kinase [Colletotrichum gloeosporioides Nara gc5]
TRINITY_DN29727_c0_g1	90.0277	1.49308	60.2968	5.91401	5.88986e-08	9.39573e-07	2758	-	K01053	PF08450	opiNOG54617;sordNOG12136	S	sp|Q01578|GNL_ZYMMO Gluconolactonase OS=Zymomonas mobilis subsp. mobilis (strain ATCC 31821 / ZM4 / CP4) GN=gnl PE=1 SV=2	gi|530474639|gb|EQB54833.1| hypothetical protein CGLO_05293 [Colletotrichum gloeosporioides Cg-14]
TRINITY_DN30059_c0_g2	1153.83	19.1911	60.1229	5.90984	5.90992e-12	1.77042e-10	468	-	-	-	-	-	-	-
TRINITY_DN23611_c0_g1	65.9291	1.11981	58.8754	5.87959	3.79476e-07	5.29211e-06	424	-	-	-	sordNOG04459;opiNOG14580;sorNOG00244	S	-	gi|596728883|ref|XP_007287743.1| hypothetical protein CGGC5_14984 [Colletotrichum gloeosporioides Nara gc5] gi|429847622|gb|ELA23203.1| hypothetical protein CGGC5_14984 [Colletotrichum gloeosporioides Nara gc5]
TRINITY_DN35349_c0_g2	43.5162	0.746538	58.2907	5.86519	5.88733e-05	0.000542181	1980	-	-	-	sorNOG06884;sordNOG07828	S	-	gi|596706743|ref|XP_007283623.1| hypothetical protein CGGC5_1624 [Colletotrichum gloeosporioides Nara gc5] gi|429852199|gb|ELA27346.1| hypothetical protein CGGC5_1624 [Colletotrichum gloeosporioides Nara gc5]
TRINITY_DN9481_c0_g1	46.0458	0.791965	58.1412	5.86149	3.04116e-06	3.58078e-05	2206	GO:0055085;GO:0016021;GO:0022891	K08150	PF00083	opiNOG02937	R	sp|Q10286|ITR1_SCHPO Myo-inositol transporter 1 OS=Schizosaccharomyces pombe (strain 972 / ATCC 24843) GN=itr1 PE=3 SV=1	gi|530479198|gb|EQB58439.1| myo-inositol transporter [Colletotrichum gloeosporioides Cg-14]
TRINITY_DN26064_c0_g1	24.2178	0.418696	57.8409	5.85402	0.000132389	0.00112417	1331	-	-	-	necNOG11054;sordNOG05971	S	-	gi|530467573|gb|EQB49127.1| hypothetical protein CGLO_11568 [Colletotrichum gloeosporioides Cg-14]
TRINITY_DN24376_c0_g1	64.6524	1.11981	57.7353	5.85138	4.54822e-07	6.24779e-06	2830	GO:0006508;GO:0008234	-	PF02902	opiNOG05448	O	-	gi|596713524|ref|XP_007284871.1| hypothetical protein CGGC5_12874 [Colletotrichum gloeosporioides Nara gc5] gi|429850840|gb|ELA26075.1| hypothetical protein CGGC5_12874 [Colletotrichum gloeosporioides Nara gc5]
TRINITY_DN29750_c0_g1	63.5793	1.11981	56.777	5.82723	5.28908e-07	7.19682e-06	4250	GO:0000166;GO:0003676	-	-	opiNOG15111;sorNOG03799	SR	-	gi|596652579|ref|XP_007273505.1| hypothetical protein CGGC5_3213 [Colletotrichum gloeosporioides Nara gc5] gi|429862860|gb|ELA37467.1| hypothetical protein CGGC5_3213 [Colletotrichum gloeosporioides Nara gc5]
TRINITY_DN28964_c0_g1	70.9783	1.26242	56.224	5.81312	2.03845e-07	2.97321e-06	1805	GO:0050661;GO:0008233;GO:0006508;GO:0004499;GO:0050660;GO:0055114	-	PF00743	sordNOG08615	R	sp|H3JQW0|OTEMO_PSEPU 2-oxo-Delta(3)-4,5,5-trimethylcyclopentenylacetyl-CoA monooxygenase OS=Pseudomonas putida GN=otemo PE=1 SV=1	gi|596657828|ref|XP_007274494.1| phenylacetone monooxygenase [Colletotrichum gloeosporioides Nara gc5] gi|429861799|gb|ELA36466.1| phenylacetone monooxygenase [Colletotrichum gloeosporioides Nara gc5]
TRINITY_DN25753_c0_g1	23.6806	0.425026	55.7156	5.80001	0.000149702	0.00125747	472	GO:0006886;GO:0009268;GO:0005829;GO:0019898;GO:0031505;GO:0005739	-	-	sordNOG10941;opiNOG00464	TU	sp|Q55DM1|LVSA_DICDI BEACH domain-containing protein lvsA OS=Dictyostelium discoideum GN=lvsA PE=4 SV=2	gi|596706445|ref|XP_007283567.1| beige beach domain-containing protein [Colletotrichum gloeosporioides Nara gc5] gi|429852262|gb|ELA27407.1| beige beach domain-containing protein [Colletotrichum gloeosporioides Nara gc5]
TRINITY_DN32057_c0_g1	2002.33	35.9552	55.6895	5.79933	6.67483e-12	1.98619e-10	2533	GO:0016705;GO:0020037;GO:0005506;GO:0016021;GO:0004497;GO:0055114	-	-	opiNOG17632;sordNOG05088	Q	sp|P38364|PID6_FUSSO Pisatin demethylase OS=Fusarium solani subsp. pisi GN=PDA6-1 PE=3 SV=1	gi|596698410|ref|XP_007282090.1| cytochrome p450 pisatin [Colletotrichum gloeosporioides Nara gc5] gi|429853845|gb|ELA28893.1| cytochrome p450 pisatin [Colletotrichum gloeosporioides Nara gc5]
TRINITY_DN27060_c0_g1	20.7442	0.373269	55.5744	5.79635	0.000367738	0.00281289	1028	-	-	-	-	-	-	gi|996603526|gb|KXH41269.1| hypothetical protein CNYM01_04628 [Colletotrichum nymphaeae SA-01]
TRINITY_DN23296_c0_g1	46.2526	0.837393	55.234	5.78749	2.83574e-06	3.35539e-05	1679	-	-	-	-	-	-	gi|596714238|ref|XP_007285000.1| hypothetical protein CGGC5_13000 [Colletotrichum gloeosporioides Nara gc5] gi|429850697|gb|ELA25948.1| hypothetical protein CGGC5_13000 [Colletotrichum gloeosporioides Nara gc5]
TRINITY_DN27189_c1_g1	23.3771	0.425026	55.0017	5.7814	0.000168322	0.00139063	1723	GO:0055085;GO:0016021	-	PF07690	opiNOG00469;treNOG04495;pleNOG06526	G	sp|A0A089FNE5|PRLL_FUNXX MFS transporter prlL OS=Fungal sp. (strain NRRL 50135) GN=prlL PE=3 SV=1	gi|530474362|gb|EQB54603.1| major facilitator superfamily transporter [Colletotrichum gloeosporioides Cg-14]
TRINITY_DN28529_c0_g1	190.081	3.4957	54.3755	5.76488	5.56741e-06	6.27088e-05	2861	GO:0004252;GO:0006508	-	PF00082	opiNOG60019;COG1404;NOG105282	O	sp|L8FSM5|SUB2_PSED2 Subtilisin-like protease 2 OS=Pseudogymnoascus destructans (strain ATCC MYA-4855 / 20631-21) GN=SP2 PE=1 SV=1	gi|530472845|gb|EQB53373.1| hypothetical protein CGLO_06902 [Colletotrichum gloeosporioides Cg-14]
TRINITY_DN31636_c0_g1	3035.79	55.8494	54.3568	5.76439	8.18945e-12	2.41383e-10	2423	GO:0016614;GO:0050660;GO:0055114	-	PF08031;PF01565	necNOG05940;sordNOG04470	R	sp|A1CFM2|PATO_ASPCL FAD-linked oxidoreductase patO OS=Aspergillus clavatus (strain ATCC 1007 / CBS 513.65 / DSM 816 / NCTC 3887 / NRRL 1) GN=patO PE=1 SV=1	gi|530477979|gb|EQB57423.1| hypothetical protein CGLO_02459 [Colletotrichum gloeosporioides Cg-14]
TRINITY_DN24002_c0_g1	22.9505	0.425026	53.998	5.75483	0.000193608	0.00158068	394	-	-	-	-	-	-	-
TRINITY_DN28685_c0_g1	40.1392	0.746538	53.7672	5.74865	9.63111e-06	0.000103432	2000	-	-	-	-	-	-	-
TRINITY_DN24314_c0_g1	202.394	3.77812	53.5702	5.74336	1.76833e-09	3.61024e-08	576	-	-	-	-	-	-	-
TRINITY_DN28500_c0_g1	165.299	3.08967	53.5006	5.74148	3.74839e-09	7.23103e-08	1430	GO:0009058;GO:0003824;GO:0030170	-	PF00155	opiNOG08772;COG0436	E	sp|Q84CG1|CAMYS_STRVI Capreomycidine synthase OS=Streptomyces vinaceus GN=vioD PE=1 SV=1	gi|596703646|ref|XP_007283042.1| classes i and ii family protein [Colletotrichum gloeosporioides Nara gc5] gi|429852785|gb|ELA27905.1| classes i and ii family protein [Colletotrichum gloeosporioides Nara gc5]
TRINITY_DN21411_c0_g1	19.9453	0.373269	53.4342	5.73969	0.000490525	0.00364211	832	-	-	-	-	-	-	-
TRINITY_DN21051_c0_g1	19.8365	0.373269	53.1428	5.7318	0.000483471	0.00359573	826	GO:0016740	-	PF00583	COG0454;opiNOG42123;NOG140536	KR	-	gi|596683005|ref|XP_007279205.1| GNAT family N-acetyltransferase, putative [Colletotrichum gloeosporioides Nara gc5] gi|429856843|gb|ELA31736.1| GNAT family N-acetyltransferase, putative [Colletotrichum gloeosporioides Nara gc5]
TRINITY_DN42798_c0_g1	136.832	2.61288	52.3681	5.71062	6.88713e-08	1.08041e-06	2917	GO:0016021	-	-	sordNOG07917;opiNOG50421	S	-	gi|530479560|gb|EQB58727.1| hypothetical protein CGLO_00985 [Colletotrichum gloeosporioides Cg-14]
TRINITY_DN24962_c0_g1	128.982	2.47308	52.1542	5.70471	9.76164e-09	1.76508e-07	378	-	-	-	-	-	-	-
TRINITY_DN31843_c0_g1	38.3307	0.746538	51.3446	5.68214	1.30938e-05	0.000136617	1218	GO:0008168;GO:0032259	-	PF13489	opiNOG49124;sordNOG05223	R	sp|M2SNN6|LAEA_COCH5 Secondary metabolism regulator LAE1 OS=Cochliobolus heterostrophus (strain C5 / ATCC 48332 / race O) GN=LAE1 PE=3 SV=1	gi|596668878|ref|XP_007276562.1| SAM dependent methyltransferase, putative [Colletotrichum gloeosporioides Nara gc5] gi|429859604|gb|ELA34381.1| SAM dependent methyltransferase, putative [Colletotrichum gloeosporioides Nara gc5]
TRINITY_DN28578_c1_g1	118.944	2.33047	51.0388	5.67352	2.13051e-08	3.62909e-07	1939	GO:0006508;GO:0008270;GO:0004181	-	PF00246	sordNOG10478;opiNOG16828	R	sp|B6V866|MCPB_TRITO Carboxypeptidase 2 OS=Trichophyton tonsurans GN=MCPB PE=3 SV=1	gi|596701502|ref|XP_007282645.1| carboxypeptidase 2 [Colletotrichum gloeosporioides Nara gc5] gi|429853226|gb|ELA28316.1| carboxypeptidase 2 [Colletotrichum gloeosporioides Nara gc5]
TRINITY_DN30365_c0_g1	83.4838	1.64202	50.8422	5.66796	9.26072e-05	0.000813872	3579	GO:0004252;GO:0016020;GO:0006508;GO:0005618	-	PF06280;PF00082	COG1404;sordNOG09502;sordNOG07751;sordNOG11524	O	sp|P29141|SUBV_BACSU Minor extracellular protease vpr OS=Bacillus subtilis (strain 168) GN=vpr PE=1 SV=1	gi|596670143|ref|XP_007276804.1| subtilisin-like serine protease [Colletotrichum gloeosporioides Nara gc5] gi|429859362|gb|ELA34148.1| subtilisin-like serine protease [Colletotrichum gloeosporioides Nara gc5]
TRINITY_DN27683_c0_g1	40.2391	0.791965	50.8091	5.66702	9.02933e-06	9.75412e-05	984	GO:0046872;GO:0016567;GO:0004842	-	-	-	-	-	gi|530466539|gb|EQB48329.1| IBR finger domain-containing protein [Colletotrichum gloeosporioides Cg-14]
TRINITY_DN21272_c0_g1	63.4642	1.26242	50.2719	5.65168	5.27801e-07	7.1869e-06	2428	-	-	-	opiNOG63523	R	-	gi|596701594|ref|XP_007282661.1| class V chitinase chi100 [Colletotrichum gloeosporioides Nara gc5] gi|429853161|gb|ELA28252.1| class V chitinase chi100 [Colletotrichum gloeosporioides Nara gc5]
TRINITY_DN28573_c0_g1	58.2742	1.16523	50.0107	5.64417	1.12899e-06	1.44391e-05	2446	GO:0016021;GO:0003333;GO:0015171	K19564	PF13520	opiNOG51377	E	sp|D4AU27|SWNT_ARTBC Swainsonine transporter swnT OS=Arthroderma benhamiae (strain ATCC MYA-4681 / CBS 112371) GN=swnT PE=3 SV=1	gi|530460639|gb|EQB43930.1| hypothetical protein CGLO_17365 [Colletotrichum gloeosporioides Cg-14]
TRINITY_DN29405_c0_g1	871.65	17.4858	49.8489	5.63949	2.40678e-06	2.88953e-05	2109	GO:0016705;GO:0020037;GO:0005506;GO:0004497;GO:0055114	-	PF00067	opiNOG06557;pleNOG08109	Q	sp|Q4WAZ6|FMAG_ASPFU Multifunctional cytochrome P450 monooxygenase af510 OS=Neosartorya fumigata (strain ATCC MYA-4609 / Af293 / CBS 101355 / FGSC A1100) GN=af510 PE=1 SV=1	gi|530469104|gb|EQB50334.1| hypothetical protein CGLO_10236 [Colletotrichum gloeosporioides Cg-14]
TRINITY_DN26913_c0_g1	157.393	3.17419	49.5853	5.63184	5.94504e-09	1.10909e-07	414	-	-	-	-	-	-	-
TRINITY_DN28912_c0_g2	18.5005	0.373269	49.5634	5.6312	0.00077367	0.00545579	1238	-	-	-	-	-	-	-
TRINITY_DN34311_c2_g1	42.0386	0.850052	49.4542	5.62802	6.36472e-06	7.10217e-05	732	-	-	-	-	-	-	-
TRINITY_DN27098_c0_g1	36.6476	0.746538	49.0901	5.61736	5.88955e-05	0.000542225	2454	GO:0046872;GO:0006508;GO:0000324;GO:0004222;GO:0005794;GO:0005758	K13726	PF01432	COG0339;opiNOG23877;opiNOG14332	OE	sp|P25375|PRTD_YEAST Saccharolysin OS=Saccharomyces cerevisiae (strain ATCC 204508 / S288c) GN=PRD1 PE=1 SV=1	gi|530460646|gb|EQB43937.1| hypothetical protein CGLO_17372 [Colletotrichum gloeosporioides Cg-14]
TRINITY_DN31000_c2_g2	427.761	8.71964	49.0572	5.61639	1.58532e-10	3.88292e-09	1677	GO:0008168;GO:0032259	-	-	opiNOG16877;sordNOG10730	R	sp|M2SNN6|LAEA_COCH5 Secondary metabolism regulator LAE1 OS=Cochliobolus heterostrophus (strain C5 / ATCC 48332 / race O) GN=LAE1 PE=3 SV=1	gi|996603521|gb|KXH41264.1| methyltransferase domain-containing protein [Colletotrichum nymphaeae SA-01]
TRINITY_DN30174_c1_g3	20.465	0.418696	48.8779	5.61111	0.000426309	0.00320244	512	-	-	-	-	-	-	-
TRINITY_DN12494_c0_g1	35.7531	0.746538	47.8919	5.58171	2.35427e-05	0.000233516	1568	-	-	-	opiNOG22294;sordNOG07573	S	-	gi|596702367|ref|XP_007282799.1| ipa protein [Colletotrichum gloeosporioides Nara gc5] gi|429853021|gb|ELA28122.1| ipa protein [Colletotrichum gloeosporioides Nara gc5]
TRINITY_DN23694_c0_g1	52.9503	1.11981	47.2852	5.56332	2.5657e-06	3.05911e-05	1889	-	-	PF06985	opiNOG57232;necNOG10061	S	-	gi|596678638|ref|XP_007278399.1| tol protein [Colletotrichum gloeosporioides Nara gc5] gi|429857679|gb|ELA32531.1| tol protein [Colletotrichum gloeosporioides Nara gc5]
TRINITY_DN34365_c0_g1	2181.89	46.2627	47.163	5.55958	3.76686e-06	4.36432e-05	2451	GO:0016020	-	PF13854	sordNOG09760;sorNOG07153	S	sp|D4AYG1|KLDC1_ARTBC Kelch repeat-containing protein ARB_01230 OS=Arthroderma benhamiae (strain ATCC MYA-4681 / CBS 112371) GN=ARB_01230 PE=1 SV=1	gi|596668473|ref|XP_007276484.1| cell wall anchored protein [Colletotrichum gloeosporioides Nara gc5] gi|429859722|gb|ELA34492.1| cell wall anchored protein [Colletotrichum gloeosporioides Nara gc5]
TRINITY_DN27757_c0_g1	1309.69	28.1078	46.5953	5.54211	0.000485929	0.00361229	1014	-	-	-	-	-	-	gi|530460490|gb|EQB43802.1| hypothetical protein CGLO_17507 [Colletotrichum gloeosporioides Cg-14]
TRINITY_DN23525_c0_g1	17.3519	0.373269	46.4863	5.53873	0.00112504	0.00759658	431	-	K20465	-	opiNOG00324;sordNOG10972	T	sp|O94512|OBP1_SCHPO Oxysterol-binding protein-like protein 1 OS=Schizosaccharomyces pombe (strain 972 / ATCC 24843) GN=obp1 PE=1 SV=1	gi|530479770|gb|EQB58899.1| oxysterol-binding family protein [Colletotrichum gloeosporioides Cg-14]
TRINITY_DN30366_c1_g1	485.446	10.4888	46.2824	5.53239	2.27437e-10	5.39254e-09	8521	GO:0031177;GO:0008270;GO:0016740;GO:0055114;GO:0016491	-	PF00550;PF00107;PF08659;PF14765;PF08240	pleNOG07995;sordNOG07775;opiNOG01973	QI	sp|B3FWT3|HPM8_HYPSB Reducing polyketide synthase hmp8 OS=Hypomyces subiculosus GN=hpm8 PE=1 SV=1	gi|530463457|gb|EQB46130.1| hypothetical protein CGLO_14878 [Colletotrichum gloeosporioides Cg-14]
TRINITY_DN43089_c0_g1	19.191	0.418696	45.8351	5.51838	0.000602401	0.00436664	1619	GO:0016747	-	PF02458	opiNOG49404;opiNOG23039;sordNOG07359	S	sp|A0A1B4XBK2|SDNM_SORAA Transcriptional regulator sdnM OS=Sordaria araneosa GN=sdnM PE=4 SV=1	gi|530473193|gb|EQB53668.1| hypothetical protein CGLO_06583 [Colletotrichum gloeosporioides Cg-14]
TRINITY_DN25422_c0_g1	56.6487	1.25609	45.0993	5.49503	1.46226e-06	1.82227e-05	949	-	-	-	-	-	-	-
TRINITY_DN27271_c0_g1	92.4517	2.05438	45.0021	5.49192	1.02864e-07	1.5818e-06	575	GO:0055114;GO:0016491	-	-	sordNOG07185;opiNOG77692	C	-	gi|596685864|ref|XP_007279751.1| hypothetical protein CGGC5_8656 [Colletotrichum gloeosporioides Nara gc5] gi|429856256|gb|ELA31178.1| hypothetical protein CGGC5_8656 [Colletotrichum gloeosporioides Nara gc5]
TRINITY_DN34846_c0_g4	105.365	2.34313	44.9677	5.49082	0.000768203	0.00542583	1100	-	-	-	-	-	-	gi|596689034|ref|XP_007280356.1| hypothetical protein CGGC5_9171 [Colletotrichum gloeosporioides Nara gc5] gi|429855694|gb|ELA30640.1| hypothetical protein CGGC5_9171 [Colletotrichum gloeosporioides Nara gc5]
TRINITY_DN22937_c0_g1	35.8349	0.798295	44.8892	5.4883	0.000903799	0.00626287	1008	GO:0035335;GO:0004725	-	PF13350	sorNOG07356;opiNOG31256;COG2365;sordNOG12374	STR	sp|Q05918|IPHP_NOSCO Tyrosine-protein phosphatase OS=Nostoc commune GN=iphP PE=1 SV=1	gi|530476279|gb|EQB56203.1| tyrosine phosphatase [Colletotrichum gloeosporioides Cg-14]
TRINITY_DN28718_c0_g1	308.667	7.10125	43.4665	5.44183	1.25453e-09	2.62756e-08	2831	-	-	PF00646	-	-	-	gi|596724804|ref|XP_007286963.1| hypothetical protein CGGC5_14440 [Colletotrichum gloeosporioides Nara gc5] gi|429848518|gb|ELA23989.1| hypothetical protein CGGC5_14440 [Colletotrichum gloeosporioides Nara gc5]
TRINITY_DN27011_c0_g1	18.1665	0.418696	43.3882	5.43923	0.000849014	0.00592408	1992	GO:0016702;GO:0055114	K11159	PF03055	opiNOG43120;sordNOG04274;COG3670	Q	sp|Q53353|LSDX1_SPHPI Lignostilbene-alpha,beta-dioxygenase isozyme I OS=Sphingomonas paucimobilis PE=1 SV=1	gi|596715369|ref|XP_007285204.1| lignostilbene dioxygenase [Colletotrichum gloeosporioides Nara gc5] gi|429850467|gb|ELA25737.1| lignostilbene dioxygenase [Colletotrichum gloeosporioides Nara gc5]
TRINITY_DN29440_c0_g1	73.1586	1.69377	43.1927	5.43271	3.85998e-07	5.37105e-06	3517	GO:0006635;GO:0003997;GO:0050660;GO:0003995;GO:0005777	K00232	PF02770	opiNOG02652;COG1960	I	sp|Q9Z1N0|ACOX1_CAVPO Peroxisomal acyl-coenzyme A oxidase 1 OS=Cavia porcellus GN=ACOX1 PE=2 SV=1	gi|530468552|gb|EQB49899.1| hypothetical protein CGLO_10720 [Colletotrichum gloeosporioides Cg-14]
TRINITY_DN29666_c0_g1	350.342	8.11923	43.1497	5.43128	7.70984e-10	1.67972e-08	2615	GO:0016810	K07047	PF07969	opiNOG34865	S	sp|O34355|YTCJ_BACSU Putative amidohydrolase YtcJ OS=Bacillus subtilis (strain 168) GN=ytcJ PE=3 SV=1	gi|596695277|ref|XP_007281523.1| amidohydrolase family protein [Colletotrichum gloeosporioides Nara gc5] gi|429854453|gb|ELA29468.1| amidohydrolase family protein [Colletotrichum gloeosporioides Nara gc5]
TRINITY_DN26408_c0_g1	260.618	6.04586	43.1069	5.42985	1.91059e-09	3.88035e-08	925	-	-	-	-	-	-	-
TRINITY_DN27100_c0_g2	36.1464	0.850052	42.5226	5.41016	2.10435e-05	0.000210401	3377	GO:0031934;GO:0070919;GO:0003968;GO:0031380;GO:1990707;GO:0045141;GO:0000070;GO:0003682;GO:0000166;GO:0005829;GO:0031618;GO:0001172;GO:1990141;GO:0034613;GO:0033562;GO:0034507	K11699	PF05183	opiNOG07750;KOG0988;sordNOG09174	A	sp|O14227|RDP1_SCHPO RNA-dependent RNA polymerase 1 OS=Schizosaccharomyces pombe (strain 972 / ATCC 24843) GN=rdp1 PE=1 SV=1	gi|596666048|ref|XP_007276031.1| suppressor of ascus dominance [Colletotrichum gloeosporioides Nara gc5] gi|429860171|gb|ELA34917.1| suppressor of ascus dominance [Colletotrichum gloeosporioides Nara gc5]
TRINITY_DN25856_c0_g1	82.0542	1.96353	41.7891	5.38506	3.14228e-07	4.43176e-06	431	GO:0016021	-	-	magNOG10831;opiNOG34077	S	-	gi|596726107|ref|XP_007287213.1| alternative oxidase [Colletotrichum gloeosporioides Nara gc5] gi|429848224|gb|ELA23733.1| alternative oxidase [Colletotrichum gloeosporioides Nara gc5]
TRINITY_DN31343_c1_g1	233.406	5.59551	41.713	5.38243	3.42927e-09	6.66493e-08	1869	-	-	-	-	-	-	-
TRINITY_DN29158_c0_g1	629.632	15.1406	41.5857	5.37802	4.32039e-10	9.75376e-09	1931	-	-	-	-	-	-	gi|530468651|gb|EQB49975.1| hypothetical protein CGLO_10635 [Colletotrichum gloeosporioides Cg-14]
TRINITY_DN26629_c0_g1	206.633	4.98878	41.4196	5.37224	6.72631e-09	1.24146e-07	417	-	-	-	opiNOG46063;sordNOG14839	S	-	gi|530465266|gb|EQB47396.1| hypothetical protein CGLO_13461 [Colletotrichum gloeosporioides Cg-14]
TRINITY_DN32446_c1_g2	1526.57	36.8846	41.3877	5.37113	0.00130991	0.008683	4438	GO:0006979;GO:0016705;GO:0020037;GO:0098869;GO:0004601;GO:0005506;GO:0055114	-	PF00067;PF03098	opiNOG01439;opiNOG21190;fuNOG30605	QR	sp|Q01603|PERO_DROME Peroxidase OS=Drosophila melanogaster GN=Pxd PE=2 SV=2	gi|596705094|ref|XP_007283315.1| peroxidase [Colletotrichum gloeosporioides Nara gc5] gi|429852492|gb|ELA27626.1| peroxidase [Colletotrichum gloeosporioides Nara gc5]
TRINITY_DN26601_c0_g1	65.8207	1.59659	41.2258	5.36548	9.96266e-07	1.28524e-05	2142	-	-	-	euNOG40630;opiNOG60257	S	-	gi|596648062|ref|XP_007272688.1| pkd domain containing protein [Colletotrichum gloeosporioides Nara gc5] gi|429863839|gb|ELA38246.1| pkd domain containing protein [Colletotrichum gloeosporioides Nara gc5]
TRINITY_DN34301_c0_g4	191.922	4.6736	41.0652	5.35984	8.30236e-09	1.51175e-07	2447	-	-	-	-	-	-	-
TRINITY_DN28299_c1_g1	64.7099	1.59659	40.5301	5.34092	1.13546e-06	1.4498e-05	1972	-	-	-	-	-	-	-
TRINITY_DN20453_c0_g1	30.1099	0.746538	40.3328	5.33388	8.4141e-05	0.000744297	2124	-	-	-	pleNOG09318;sordNOG15015	S	-	gi|596674823|ref|XP_007277698.1| hypothetical protein CGGC5_6849 [Colletotrichum gloeosporioides Nara gc5] gi|429858470|gb|ELA33287.1| hypothetical protein CGGC5_6849 [Colletotrichum gloeosporioides Nara gc5]
TRINITY_DN36360_c11_g4	2934.92	72.8179	40.3049	5.33288	7.14939e-11	1.82873e-09	3169	-	-	-	sorNOG05630;magNOG12878;chaNOG08011	S	-	gi|380472200|emb|CCF46900.1| hypothetical protein CH063_15500 [Colletotrichum higginsianum]
TRINITY_DN25997_c0_g1	16.6924	0.418696	39.8676	5.31715	0.00137308	0.00904979	1369	-	K00477	PF05721	NOG12257;hypNOG06540;opiNOG56030	SI	-	gi|530462236|gb|EQB45185.1| hypothetical protein CGLO_15993 [Colletotrichum gloeosporioides Cg-14]
TRINITY_DN27643_c0_g1	573.579	14.4676	39.6457	5.30909	0.000246962	0.00196328	1288	GO:0016407	-	PF00132;PF12464	opiNOG55484;opiNOG19891	E	sp|Q09707|YA39_SCHPO Putative acetyltransferase C18B11.09c OS=Schizosaccharomyces pombe (strain 972 / ATCC 24843) GN=SPAC18B11.09c PE=3 SV=2	gi|596673217|ref|XP_007277392.1| o-acetyltransferase [Colletotrichum gloeosporioides Nara gc5] gi|429858783|gb|ELA33591.1| o-acetyltransferase [Colletotrichum gloeosporioides Nara gc5]
TRINITY_DN28696_c1_g1	500.393	12.683	39.4538	5.30209	0.000191195	0.00156261	3942	GO:0046872;GO:0016787;GO:0005524;GO:0016021	K01539	PF00689;PF00122;PF00702;PF13246;PF00690	opiNOG07276;sordNOG08121	P	sp|Q64392|AT12A_CAVPO Potassium-transporting ATPase alpha chain 2 OS=Cavia porcellus GN=ATP12A PE=2 SV=1	gi|596685453|ref|XP_007279667.1| cation-transporting atpase pma1 [Colletotrichum gloeosporioides Nara gc5] gi|429856383|gb|ELA31293.1| cation-transporting atpase pma1 [Colletotrichum gloeosporioides Nara gc5]
TRINITY_DN29230_c0_g2	77.3686	1.96353	39.4028	5.30023	5.30822e-07	7.21543e-06	680	GO:0005744;GO:0016021;GO:0030150	K17796	-	sordNOG12147;opiNOG32153;opiNOG35034;NOG59522	SU	sp|Q4HZ95|TIM21_GIBZE Mitochondrial import inner membrane translocase subunit TIM21 OS=Gibberella zeae (strain PH-1 / ATCC MYA-4620 / FGSC 9075 / NRRL 31084) GN=TIM21 PE=3 SV=1	gi|596686000|ref|XP_007279777.1| mitochondrial import inner membrane translocase subunit tim21 [Colletotrichum gloeosporioides Nara gc5] gi|429856282|gb|ELA31204.1| mitochondrial import inner membrane translocase subunit tim21 [Colletotrichum gloeosporioides Nara gc5]
TRINITY_DN26447_c0_g1	31.13	0.791965	39.3072	5.29672	6.88002e-05	0.000620936	1463	-	-	PF13489	opiNOG54194;opiNOG49168	R	sp|M2SNN6|LAEA_COCH5 Secondary metabolism regulator LAE1 OS=Cochliobolus heterostrophus (strain C5 / ATCC 48332 / race O) GN=LAE1 PE=3 SV=1	gi|530474560|gb|EQB54761.1| hypothetical protein CGLO_05366 [Colletotrichum gloeosporioides Cg-14]
TRINITY_DN30132_c1_g2	525.415	13.437	39.1022	5.28918	4.11993e-05	0.000390735	373	-	-	-	-	-	-	gi|530474703|gb|EQB54892.1| hypothetical protein CGLO_05223 [Colletotrichum gloeosporioides Cg-14]
TRINITY_DN27720_c0_g1	58.2819	1.49308	39.0348	5.28669	2.90043e-06	3.42933e-05	1657	GO:0016747	-	PF02458	NOG168546;sordNOG07359;opiNOG49404	S	sp|A0A1B4XBK2|SDNM_SORAA Transcriptional regulator sdnM OS=Sordaria araneosa GN=sdnM PE=4 SV=1	gi|596704120|ref|XP_007283131.1| lysR family regulatory protein [Colletotrichum gloeosporioides Nara gc5] gi|429852722|gb|ELA27846.1| lysR family regulatory protein [Colletotrichum gloeosporioides Nara gc5]
TRINITY_DN24017_c0_g1	32.5042	0.837393	38.816	5.27858	4.96328e-05	0.000463792	457	-	K17776	PF17171	sordNOG12879;opiNOG28636	S	-	gi|530473352|gb|EQB53805.1| hypothetical protein CGLO_06440 [Colletotrichum gloeosporioides Cg-14]
TRINITY_DN28260_c0_g2	157.007	4.08866	38.4006	5.26306	0.000273617	0.00215266	2809	-	-	-	opiNOG39276;sordNOG14591;sorNOG08646	R	-	gi|530463944|gb|EQB46467.1| hypothetical protein CGLO_14482 [Colletotrichum gloeosporioides Cg-14]
TRINITY_DN35722_c0_g1	75.3317	1.96353	38.3655	5.26174	6.67957e-07	8.90466e-06	1638	-	-	-	-	-	-	-
TRINITY_DN26789_c0_g1	28.5406	0.746538	38.2306	5.25666	0.000124377	0.00106456	2047	-	-	-	sordNOG04497;necNOG14124;opiNOG38270	S	-	gi|596719745|ref|XP_007285993.1| hypothetical protein CGGC5_13776 [Colletotrichum gloeosporioides Nara gc5] gi|429849585|gb|ELA24953.1| hypothetical protein CGGC5_13776 [Colletotrichum gloeosporioides Nara gc5]
TRINITY_DN28634_c0_g1	155.808	4.10244	37.9794	5.24715	6.86963e-08	1.0782e-06	2458	GO:0016614;GO:0055114	-	-	NOG15920;sordNOG09792;opiNOG16473	S	-	gi|596705347|ref|XP_007283363.1| 2-keto-gluconate dehydrogenase [Colletotrichum gloeosporioides Nara gc5] gi|429852449|gb|ELA27585.1| 2-keto-gluconate dehydrogenase [Colletotrichum gloeosporioides Nara gc5]
TRINITY_DN29845_c0_g1	430.78	11.3744	37.8727	5.24309	1.59709e-05	0.000163837	2909	GO:0055085;GO:0016021	-	PF07690	opiNOG05478;sordNOG10362	R	sp|Q08902|YO378_YEAST Drug resistance protein YOR378W OS=Saccharomyces cerevisiae (strain ATCC 204508 / S288c) GN=YOR378W PE=1 SV=1	gi|596724967|ref|XP_007286994.1| membrane transporter [Colletotrichum gloeosporioides Nara gc5] gi|429848497|gb|ELA23971.1| membrane transporter [Colletotrichum gloeosporioides Nara gc5]
TRINITY_DN32626_c0_g3	32.15	0.850052	37.8212	5.24112	5.33498e-05	0.000494529	1916	-	-	-	-	-	-	-
TRINITY_DN29395_c0_g1	2114.91	56.4776	37.4469	5.22677	1.57697e-10	3.86549e-09	1981	GO:0016705;GO:0020037;GO:0005506;GO:0016021;GO:0004497;GO:0055114	-	-	sordNOG07206;sorNOG06432;opiNOG16034	Q	sp|Q63688|CP7B1_RAT 25-hydroxycholesterol 7-alpha-hydroxylase (Fragment) OS=Rattus norvegicus GN=Cyp7b1 PE=1 SV=1	gi|596647613|ref|XP_007272603.1| cytochrome p450 family protein [Colletotrichum gloeosporioides Nara gc5] gi|429863938|gb|ELA38337.1| cytochrome p450 family protein [Colletotrichum gloeosporioides Nara gc5]
TRINITY_DN23448_c0_g1	46.6302	1.25609	37.1233	5.21425	7.46449e-06	8.19726e-05	412	GO:0006997;GO:0000472;GO:0005622;GO:0000447;GO:0042787;GO:0000480;GO:0004842;GO:0016874;GO:0007067;GO:0000448;GO:0006913	K10592	-	COG5021;sordNOG10296;opiNOG00796	OK	sp|Q9P4Z1|TOM1_NEUCR E3 ubiquitin-protein ligase TOM1-like OS=Neurospora crassa (strain ATCC 24698 / 74-OR23-1A / CBS 708.71 / DSM 1257 / FGSC 987) GN=B11B22.010 PE=3 SV=4	gi|596683094|ref|XP_007279222.1| ubiquitin-protein ligase [Colletotrichum gloeosporioides Nara gc5] gi|429856801|gb|ELA31695.1| ubiquitin-protein ligase [Colletotrichum gloeosporioides Nara gc5]
TRINITY_DN33054_c0_g2	173.045	4.66727	37.0762	5.21242	2.10771e-08	3.59222e-07	6389	-	-	-	NOG133817;opiNOG76999	S	-	gi|530471272|gb|EQB52089.1| hypothetical protein CGLO_08312 [Colletotrichum gloeosporioides Cg-14]
TRINITY_DN26285_c0_g1	72.9095	1.96986	37.0126	5.20994	8.92492e-07	1.16098e-05	670	-	-	PF12796	opiNOG06175	OT	-	gi|596685879|ref|XP_007279754.1| ankyrin repeat protein [Colletotrichum gloeosporioides Nara gc5] gi|429856259|gb|ELA31181.1| ankyrin repeat protein [Colletotrichum gloeosporioides Nara gc5]
TRINITY_DN25840_c0_g1	31.2904	0.850052	36.81	5.20203	6.68179e-05	0.000604797	863	-	-	-	-	-	-	-
TRINITY_DN30174_c1_g2	836.587	22.8795	36.5649	5.19239	5.39518e-10	1.20062e-08	4041	-	-	PF12296	opiNOG63795;opiNOG59898;sordNOG14325	R	-	gi|530465545|gb|EQB47582.1| hypothetical protein CGLO_13252 [Colletotrichum gloeosporioides Cg-14]
TRINITY_DN27826_c0_g1	28.7326	0.791965	36.2801	5.18111	0.000116838	0.00100582	2413	-	-	-	-	-	-	-
TRINITY_DN30785_c0_g1	449.751	12.416	36.2234	5.17885	1.27529e-09	2.66299e-08	2982	-	-	-	sorNOG06986;opiNOG61219	S	-	gi|596677305|ref|XP_007278174.1| hypothetical protein CGGC5_786 [Colletotrichum gloeosporioides Nara gc5] gi|429857952|gb|ELA32789.1| hypothetical protein CGGC5_786 [Colletotrichum gloeosporioides Nara gc5]
TRINITY_DN28598_c0_g1	249.655	6.91602	36.0981	5.17385	6.08187e-09	1.13233e-07	3921	GO:0006508;GO:0008237	-	PF12796;PF00023;PF13857	opiNOG04780	E	sp|O74916|YJ75_SCHPO Peptidase M20 domain-containing protein C757.05c OS=Schizosaccharomyces pombe (strain 972 / ATCC 24843) GN=SPCC757.05c PE=3 SV=1	gi|596713347|ref|XP_007284839.1| ankyrin unc44 [Colletotrichum gloeosporioides Nara gc5] gi|429850872|gb|ELA26105.1| ankyrin unc44 [Colletotrichum gloeosporioides Nara gc5]
TRINITY_DN26066_c0_g1	28.6413	0.798295	35.8781	5.16503	0.000121707	0.00104428	496	GO:0046872	-	-	-	-	-	gi|596672622|ref|XP_007277276.1| C2H2 finger domain-containing protein [Colletotrichum gloeosporioides Nara gc5] gi|429858858|gb|ELA33663.1| C2H2 finger domain-containing protein [Colletotrichum gloeosporioides Nara gc5]
TRINITY_DN36317_c2_g1	90.8374	2.55016	35.6203	5.15463	2.54673e-07	3.64629e-06	638	-	-	-	sordNOG09658;COG0657;opiNOG10970	IV	-	gi|596665284|ref|XP_007275890.1| lipase esterase family protein [Colletotrichum gloeosporioides Nara gc5] gi|429860277|gb|ELA35018.1| lipase esterase family protein [Colletotrichum gloeosporioides Nara gc5]
TRINITY_DN29451_c0_g1	3988.23	112.456	35.4648	5.14831	1.74535e-07	2.57928e-06	2170	GO:0016829;GO:0030248;GO:0004553;GO:0000272;GO:0005576	K01732	PF00544;PF00734	COG3866;opiNOG49475	SG	sp|Q0CFF7|PELF1_ASPTN Probable pectin lyase F-1 OS=Aspergillus terreus (strain NIH 2624 / FGSC A1156) GN=pelF-1 PE=3 SV=1	gi|530474077|gb|EQB54378.1| hypothetical protein CGLO_05791 [Colletotrichum gloeosporioides Cg-14]
TRINITY_DN33616_c0_g2	44.0566	1.26875	34.7244	5.11788	1.22545e-05	0.000128651	1105	-	-	-	-	-	-	-
TRINITY_DN36294_c0_g1	58.0535	1.68112	34.5327	5.10989	2.96465e-06	3.50128e-05	865	-	-	-	-	-	-	-
TRINITY_DN35975_c1_g1	2121.05	61.6224	34.4202	5.10518	3.74176e-10	8.52776e-09	7763	GO:0016021	-	-	-	-	-	gi|596714213|ref|XP_007284995.1| hypothetical protein CGGC5_12995, partial [Colletotrichum gloeosporioides Nara gc5] gi|429850701|gb|ELA25951.1| hypothetical protein CGGC5_12995, partial [Colletotrichum gloeosporioides Nara gc5]
TRINITY_DN31484_c0_g1	203.9	5.92969	34.3864	5.10377	1.79566e-08	3.09766e-07	1256	GO:0055114;GO:0016491	K00059	PF13561	opiNOG10840;opiNOG22653;KOG0725;sordNOG12571	Q	sp|Q9X248|FABG_THEMA 3-oxoacyl-[acyl-carrier-protein] reductase FabG OS=Thermotoga maritima (strain ATCC 43589 / MSB8 / DSM 3109 / JCM 10099) GN=fabG PE=3 SV=1	gi|596698169|ref|XP_007282046.1| 3-ketoacyl-acyl carrier protein reductase [Colletotrichum gloeosporioides Nara gc5] gi|429853859|gb|ELA28904.1| 3-ketoacyl-acyl carrier protein reductase [Colletotrichum gloeosporioides Nara gc5]
TRINITY_DN29159_c0_g1	98.3846	2.86534	34.3361	5.10166	2.52714e-07	3.6199e-06	2320	-	-	PF10022	opiNOG55714;sordNOG11156;opiNOG23793	S	-	gi|596701835|ref|XP_007282704.1| hypothetical protein CGGC5_1397 [Colletotrichum gloeosporioides Nara gc5] gi|429853139|gb|ELA28231.1| hypothetical protein CGGC5_1397 [Colletotrichum gloeosporioides Nara gc5]
TRINITY_DN6535_c0_g1	28.7132	0.850052	33.7782	5.07802	0.000119595	0.00102729	703	-	-	-	-	-	-	gi|596696876|ref|XP_007281809.1| hypothetical protein CGGC5_10402 [Colletotrichum gloeosporioides Nara gc5] gi|429854112|gb|ELA29141.1| hypothetical protein CGGC5_10402 [Colletotrichum gloeosporioides Nara gc5]
TRINITY_DN28542_c0_g1	577.862	17.2351	33.5283	5.06731	1.34696e-09	2.79951e-08	1931	GO:0016705;GO:0020037;GO:0005506;GO:0004497;GO:0055114	-	PF00067	COG2124;opiNOG03971	Q	sp|Q12608|STCB_EMENI Probable sterigmatocystin biosynthesis P450 monooxygenase STCB OS=Emericella nidulans (strain FGSC A4 / ATCC 38163 / CBS 112.46 / NRRL 194 / M139) GN=stcB PE=3 SV=2	gi|530467770|gb|EQB49284.1| cytochrome P450 [Colletotrichum gloeosporioides Cg-14]
TRINITY_DN21403_c0_g1	49.8642	1.49308	33.397	5.06164	1.02742e-05	0.000109284	2342	-	-	-	opiNOG31534;opiNOG48948;sordNOG08579	S	-	gi|996636941|gb|KXH61346.1| heterokaryon incompatibility protein [Colletotrichum nymphaeae SA-01]
TRINITY_DN24444_c0_g1	66.4155	2.01529	32.9559	5.04246	1.97565e-06	2.40153e-05	570	GO:0004497;GO:0055114;GO:0071949	-	PF01494	sordNOG06916	S	sp|Q01911|TETX_BACFG Tetracycline resistance protein from transposon Tn4351/Tn4400 OS=Bacteroides fragilis GN=tetX PE=4 SV=1	gi|596655044|ref|XP_007273952.1| monooxygenase FAD-binding protein [Colletotrichum gloeosporioides Nara gc5] gi|429862385|gb|ELA37037.1| monooxygenase FAD-binding protein [Colletotrichum gloeosporioides Nara gc5]
TRINITY_DN28189_c0_g1	439.124	13.3633	32.8605	5.03828	2.61184e-09	5.21614e-08	2324	-	-	-	-	-	-	-
TRINITY_DN20518_c0_g1	36.6944	1.11981	32.7685	5.03424	5.21171e-05	0.000484096	812	-	-	PF01042	COG0251;opiNOG57669	SJ	sp|P39332|YJGH_ECOLI RutC family protein YjgH OS=Escherichia coli (strain K12) GN=yjgH PE=1 SV=1	gi|596700661|ref|XP_007282496.1| endoribonuclease l-psp [Colletotrichum gloeosporioides Nara gc5] gi|429853366|gb|ELA28442.1| endoribonuclease l-psp [Colletotrichum gloeosporioides Nara gc5]
TRINITY_DN31306_c0_g1	1648.03	50.4034	32.6968	5.03108	8.19907e-10	1.77584e-08	2771	GO:0005634;GO:0003677;GO:0008270;GO:0006351	-	PF04082	sordNOG05798;opiNOG06133;eurotNOG01542;euroNOG08653	SK	sp|B8NJG9|LEPE_ASPFN Transcription factor lepE OS=Aspergillus flavus (strain ATCC 200026 / FGSC A1120 / NRRL 3357 / JCM 12722 / SRRC 167) GN=lepB PE=3 SV=1	gi|596683998|ref|XP_007279394.1| C6 transcription factor [Colletotrichum gloeosporioides Nara gc5] gi|429856661|gb|ELA31559.1| C6 transcription factor [Colletotrichum gloeosporioides Nara gc5]
TRINITY_DN25990_c0_g1	287.899	8.89221	32.3765	5.01687	8.8967e-09	1.61619e-07	508	GO:0005634;GO:0030904;GO:0042147;GO:0035091;GO:0006886;GO:0032120;GO:0005829;GO:0005628	-	-	-	-	-	gi|596722604|ref|XP_007286540.1| vacuolar protein sorting-associated protein vps17 [Colletotrichum gloeosporioides Nara gc5] gi|429848990|gb|ELA24415.1| vacuolar protein sorting-associated protein vps17 [Colletotrichum gloeosporioides Nara gc5]
TRINITY_DN25921_c0_g1	79.5393	2.48574	31.9982	4.99992	0.000651773	0.0046788	724	GO:0008168;GO:0032259	-	-	opiNOG25464	S	-	gi|596714003|ref|XP_007284958.1| methyltransferase domain-containing protein [Colletotrichum gloeosporioides Nara gc5] gi|429850733|gb|ELA25976.1| methyltransferase domain-containing protein [Colletotrichum gloeosporioides Nara gc5]
TRINITY_DN26317_c0_g1	23.8595	0.746538	31.9602	4.9982	0.000445573	0.00333217	328	GO:0035335;GO:0004725	-	-	opiNOG24703;sordNOG06949	S	-	gi|596647367|ref|XP_007272548.1| tyrosine serine protein [Colletotrichum gloeosporioides Nara gc5] gi|429863986|gb|ELA38376.1| tyrosine serine protein [Colletotrichum gloeosporioides Nara gc5]
TRINITY_DN29976_c0_g1	293.077	9.33173	31.4065	4.97299	1.7481e-08	3.02064e-07	4283	GO:0055085;GO:0008171;GO:0016021;GO:0032259	-	PF07690	sordNOG05219;opiNOG08801;opiNOG25403;eurotNOG00261	RG	sp|Q5ATG7|APDF_EMENI Aspyridones efflux protein apdF OS=Emericella nidulans (strain FGSC A4 / ATCC 38163 / CBS 112.46 / NRRL 194 / M139) GN=apdF PE=2 SV=1	gi|530478329|gb|EQB57704.1| hypothetical protein CGLO_02129 [Colletotrichum gloeosporioides Cg-14]
TRINITY_DN22913_c0_g1	48.4909	1.54483	31.3891	4.97219	1.22934e-05	0.000128957	2589	-	-	PF13472	opiNOG22375;sorNOG08327	R	sp|Q9S2A5|LIP1_STRCO Lipase 1 OS=Streptomyces coelicolor (strain ATCC BAA-471 / A3(2) / M145) GN=SCO1725 PE=1 SV=1	gi|530474819|gb|EQB54992.1| hypothetical protein CGLO_05122 [Colletotrichum gloeosporioides Cg-14]
TRINITY_DN25558_c0_g1	39.8115	1.27508	31.2228	4.96453	2.7005e-05	0.000265575	486	GO:0006511;GO:0016579;GO:0036459	K11853	-	sorNOG00947;opiNOG15446	O	-	gi|596674464|ref|XP_007277630.1| ubiquitin carboxyl-terminal hydrolase [Colletotrichum gloeosporioides Nara gc5] gi|429858518|gb|ELA33334.1| ubiquitin carboxyl-terminal hydrolase [Colletotrichum gloeosporioides Nara gc5]
TRINITY_DN24124_c0_g1	34.8512	1.11981	31.1225	4.95989	7.51865e-05	0.000673114	1349	-	-	-	opiNOG61556	S	-	gi|530460247|gb|EQB43617.1| hypothetical protein CGLO_17706 [Colletotrichum gloeosporioides Cg-14]
TRINITY_DN21262_c0_g1	46.4274	1.49308	31.0952	4.95862	1.76356e-05	0.000179161	900	-	-	-	opiNOG45103;sordNOG14581;necNOG14034	S	-	gi|530464874|gb|EQB47122.1| hypothetical protein CGLO_13776 [Colletotrichum gloeosporioides Cg-14]
TRINITY_DN28432_c0_g2	1709.24	55.1572	30.9886	4.95367	1.78665e-09	3.64526e-08	856	-	-	-	opiNOG72109;sordNOG14699	S	-	gi|1020455676|gb|KZL85830.1| hypothetical protein CI238_05749 [Colletotrichum incanum]
TRINITY_DN25880_c0_g1	24.5023	0.791965	30.9386	4.95134	0.000364029	0.00278588	427	-	-	-	-	-	-	-
TRINITY_DN24950_c0_g1	26.0577	0.850052	30.6543	4.93802	0.000236696	0.00188959	280	GO:0005840;GO:0006412;GO:0003735	K02938	-	opiNOG02672;sordNOG04241	J	sp|Q9V3G1|RL8_DROME 60S ribosomal protein L8 OS=Drosophila melanogaster GN=RpL8 PE=1 SV=1	gi|596689217|ref|XP_007280391.1| 60s ribosomal protein l2 [Colletotrichum gloeosporioides Nara gc5] gi|429855592|gb|ELA30541.1| 60s ribosomal protein l2 [Colletotrichum gloeosporioides Nara gc5] gi|530462515|gb|EQB45397.1| hypothetical protein CGLO_15730 [Colletotrichum gloeosporioides Cg-14]
TRINITY_DN28691_c0_g1	261.63	8.53905	30.6393	4.93731	1.58184e-08	2.75782e-07	1283	-	-	-	-	-	-	-
TRINITY_DN30295_c0_g1	92.7357	3.03158	30.5899	4.93498	7.86276e-07	1.03099e-05	5051	GO:0055085;GO:0046873;GO:0016021;GO:0030001	-	PF01544	NOG160646;opiNOG76077;opiNOG44968	S	-	gi|530459701|gb|EQB43232.1| hypothetical protein CGLO_18133 [Colletotrichum gloeosporioides Cg-14]
TRINITY_DN23193_c0_g1	25.6985	0.843722	30.4585	4.92877	0.000265841	0.0020989	1002	-	-	-	-	-	-	gi|596726966|ref|XP_007287374.1| hypothetical protein CGGC5_14718 [Colletotrichum gloeosporioides Nara gc5] gi|429848056|gb|ELA23585.1| hypothetical protein CGGC5_14718 [Colletotrichum gloeosporioides Nara gc5]
TRINITY_DN35681_c0_g1	435.932	14.3451	30.3889	4.92547	6.61605e-09	1.22328e-07	571	GO:0005634;GO:0003677;GO:0000981;GO:0006357;GO:0008270	-	-	sorNOG04485;opiNOG05763;opiNOG60838;sordNOG06793	SRK	-	gi|530466279|gb|EQB48137.1| hypothetical protein CGLO_12659 [Colletotrichum gloeosporioides Cg-14]
TRINITY_DN30291_c0_g1	2038.75	67.1087	30.3798	4.92504	0.00050047	0.00370712	4788	GO:0000287;GO:0004427;GO:0006796;GO:0005737	K01507	PF00069	sordNOG10337;opiNOG52591	C	sp|P13998|IPYR_KLULA Inorganic pyrophosphatase OS=Kluyveromyces lactis (strain ATCC 8585 / CBS 2359 / DSM 70799 / NBRC 1267 / NRRL Y-1140 / WM37) GN=IPP1 PE=3 SV=2	gi|530476457|gb|EQB56351.1| inorganic pyrophosphatase [Colletotrichum gloeosporioides Cg-14]
TRINITY_DN27519_c1_g1	22.6142	0.746538	30.2922	4.92087	0.000597813	0.0043364	1678	-	-	-	hypNOG06033;necNOG12836;opiNOG48624	S	-	gi|596692777|ref|XP_007281060.1| hypothetical protein CGGC5_1104 [Colletotrichum gloeosporioides Nara gc5] gi|429854937|gb|ELA29918.1| hypothetical protein CGGC5_1104 [Colletotrichum gloeosporioides Nara gc5]
TRINITY_DN22603_c0_g2	25.3039	0.837393	30.2174	4.91731	0.000291249	0.00227929	1674	GO:0009055;GO:0020037	-	-	sordNOG14874	S	-	gi|530467371|gb|EQB48976.1| hypothetical protein CGLO_11732 [Colletotrichum gloeosporioides Cg-14]
TRINITY_DN26790_c0_g1	22.3256	0.746538	29.9056	4.90234	0.000668525	0.00478692	742	GO:0000448;GO:0003899;GO:0005724;GO:0031934;GO:0097356;GO:0031618;GO:0030702	-	-	-	-	-	gi|596658297|ref|XP_007274586.1| DNA-directed RNA polymerase i subunit [Colletotrichum gloeosporioides Nara gc5] gi|429861695|gb|ELA36368.1| DNA-directed RNA polymerase i subunit [Colletotrichum gloeosporioides Nara gc5]
TRINITY_DN24121_c0_g1	361.629	12.1228	29.8305	4.89872	1.17711e-08	2.09679e-07	854	-	-	PF07944	opiNOG49203;sordNOG10566	SR	-	gi|596712958|ref|XP_007284769.1| duf1680 domain containing protein [Colletotrichum gloeosporioides Nara gc5] gi|429850989|gb|ELA26214.1| duf1680 domain containing protein [Colletotrichum gloeosporioides Nara gc5]
TRINITY_DN34641_c1_g3	25.3223	0.850052	29.7891	4.89671	0.000289886	0.00226919	583	-	-	-	-	-	-	-
TRINITY_DN31790_c0_g1	184.99	6.22124	29.7352	4.8941	4.44328e-08	7.21744e-07	3353	-	-	-	-	-	-	-
TRINITY_DN35714_c0_g2	22.0438	0.746538	29.528	4.88401	0.000723194	0.00513237	408	-	-	-	-	-	-	-
TRINITY_DN28720_c0_g1	917.015	31.1095	29.4771	4.88152	4.2652e-09	8.1573e-08	2389	-	-	-	sorNOG08419;sordNOG14659;opiNOG43134	R	-	gi|530470197|gb|EQB51213.1| hypothetical protein CGLO_09279 [Colletotrichum gloeosporioides Cg-14]
TRINITY_DN29132_c0_g1	319.287	10.8494	29.429	4.87917	1.29519e-08	2.2901e-07	2017	-	-	-	sordNOG14747;sorNOG08569;opiNOG75267;sorNOG07982	SR	-	gi|596711111|ref|XP_007284430.1| hypothetical protein CGGC5_12526 [Colletotrichum gloeosporioides Nara gc5] gi|429851346|gb|ELA26543.1| hypothetical protein CGGC5_12526 [Colletotrichum gloeosporioides Nara gc5]
TRINITY_DN28664_c0_g3	421.918	14.4423	29.2141	4.86859	1.72885e-07	2.55879e-06	2317	-	-	-	opiNOG58937;opiNOG43807	S	-	gi|596670922|ref|XP_007276953.1| hypothetical protein CGGC5_6125 [Colletotrichum gloeosporioides Nara gc5] gi|429859198|gb|ELA33987.1| hypothetical protein CGGC5_6125 [Colletotrichum gloeosporioides Nara gc5]
TRINITY_DN34800_c0_g3	2267.85	78.6208	28.8455	4.85027	1.82849e-09	3.7233e-08	5805	-	-	-	-	-	-	gi|640915312|gb|KDN60218.1| hypothetical protein CSUB01_03792 [Colletotrichum sublineola]
TRINITY_DN28087_c0_g1	57.6647	2.01529	28.6136	4.83863	6.61206e-06	7.34398e-05	1359	-	-	PF13561	COG1028;opiNOG28671;KOG0725	QI	sp|Q5BH34|MPDC_EMENI Short chain dehydrogenase mdpC OS=Emericella nidulans (strain FGSC A4 / ATCC 38163 / CBS 112.46 / NRRL 194 / M139) GN=mdpC PE=3 SV=1	gi|596662937|ref|XP_007275463.1| short-chain dehydrogenase [Colletotrichum gloeosporioides Nara gc5] gi|429860755|gb|ELA35477.1| short-chain dehydrogenase [Colletotrichum gloeosporioides Nara gc5]
TRINITY_DN36404_c11_g1	366.903	12.8928	28.4579	4.83076	1.04276e-08	1.88005e-07	2233	-	-	-	-	-	-	-
TRINITY_DN7131_c0_g1	22.5801	0.798295	28.2854	4.82199	0.000615862	0.00445281	787	GO:0016021	-	-	sordNOG13020;opiNOG44546;sorNOG08414	S	-	gi|530479019|gb|EQB58282.1| hypothetical protein CGLO_01496 [Colletotrichum gloeosporioides Cg-14]
TRINITY_DN35097_c1_g1	118.05	4.18584	28.2022	4.81773	2.66023e-07	3.79659e-06	2375	GO:0033553;GO:0030466;GO:0005524;GO:0044732;GO:0031934;GO:0016584;GO:0030702;GO:1990707;GO:0000122;GO:0070824;GO:0008270;GO:0000183;GO:0031618;GO:0016887	-	-	opiNOG46260;sorNOG05675;opiNOG03708;sordNOG14138	FS	-	gi|530476702|gb|EQB56559.1| hypothetical protein CGLO_03426 [Colletotrichum gloeosporioides Cg-14]
TRINITY_DN34085_c0_g1	105.37	3.74183	28.1601	4.81558	4.40319e-07	6.06461e-06	1957	-	-	-	-	-	-	-
TRINITY_DN24822_c0_g1	33.0747	1.21066	27.3195	4.77186	0.000107605	0.00093435	970	-	-	-	-	-	-	-
TRINITY_DN26019_c0_g1	114.056	4.20947	27.095	4.75996	5.78927e-07	7.81138e-06	534	-	-	-	-	-	-	-
TRINITY_DN32831_c0_g2	20.1912	0.746538	27.0465	4.75737	0.00120265	0.00805777	622	-	-	-	-	-	-	-
TRINITY_DN32579_c0_g2	195.782	7.26285	26.9567	4.75257	7.72742e-08	1.20615e-06	2136	GO:0008643;GO:0055085;GO:0016021;GO:0022891	-	PF00083	opiNOG05372;sordNOG09694;necNOG09283	R	sp|P53387|KHT2_KLULC Hexose transporter 2 OS=Kluyveromyces lactis GN=KHT2 PE=3 SV=1	gi|530477634|gb|EQB57148.1| sugar transporter [Colletotrichum gloeosporioides Cg-14]
TRINITY_DN30667_c0_g1	290.52	10.8206	26.8488	4.74679	7.63585e-08	1.19246e-06	2178	GO:0050661;GO:0004499;GO:0050660;GO:0055114	-	PF00743	opiNOG10101;opiNOG20933;sorNOG01967	QR	sp|Q00730|STCW_EMENI Putative sterigmatocystin biosynthesis monooxygenase stcW OS=Emericella nidulans (strain FGSC A4 / ATCC 38163 / CBS 112.46 / NRRL 194 / M139) GN=stcW PE=3 SV=2	gi|596710488|ref|XP_007284316.1| steroid monooxygenase [Colletotrichum gloeosporioides Nara gc5] gi|429851436|gb|ELA26625.1| steroid monooxygenase [Colletotrichum gloeosporioides Nara gc5]
TRINITY_DN25607_c0_g1	105.128	3.97249	26.4641	4.72597	7.34075e-07	9.68662e-06	607	GO:0072686;GO:0005634;GO:0003684;GO:0006298;GO:0006289	K10838	PF10405	opiNOG02643;sordNOG06771;COG5535	L	sp|Q10445|RHP41_SCHPO DNA repair protein rhp41 OS=Schizosaccharomyces pombe (strain 972 / ATCC 24843) GN=rhp41 PE=3 SV=1	gi|596725258|ref|XP_007287050.1| DNA repair protein [Colletotrichum gloeosporioides Nara gc5] gi|429848411|gb|ELA23899.1| DNA repair protein [Colletotrichum gloeosporioides Nara gc5]
TRINITY_DN26899_c0_g1	155.45	5.87962	26.4388	4.72459	1.42976e-07	2.14465e-06	1325	-	-	PF13472	sordNOG04589;dotNOG10353;hypNOG04492;opiNOG70791	SR	-	gi|596692244|ref|XP_007280960.1| bkrf1 encodes ebna-1 protein [Colletotrichum gloeosporioides Nara gc5] gi|429855040|gb|ELA30018.1| bkrf1 encodes ebna-1 protein [Colletotrichum gloeosporioides Nara gc5]
TRINITY_DN33933_c0_g2	573.109	21.7006	26.4098	4.723	1.44142e-08	2.52288e-07	2825	GO:0016787	-	-	opiNOG55763;sordNOG10151	SR	sp|G3Y417|YANB_ASPNA Decarboxylase yanB OS=Aspergillus niger (strain ATCC 1015 / CBS 113.46 / FGSC A1144 / LSHB Ac4 / NCTC 3858a / NRRL 328 / USDA 3528.7) GN=yanB PE=1 SV=1	gi|596679816|ref|XP_007278599.1| dockerin type 1 [Colletotrichum gloeosporioides Nara gc5] gi|429857461|gb|ELA32327.1| dockerin type 1 [Colletotrichum gloeosporioides Nara gc5]
TRINITY_DN29859_c0_g2	98.6271	3.7355	26.4026	4.72261	7.91231e-07	1.03705e-05	2932	GO:0006529;GO:0004066	K01953	PF00733;PF13537	sordNOG08210;opiNOG16167;sorNOG06909	E	sp|P54420|ASNB_BACSU Asparagine synthetase [glutamine-hydrolyzing] 1 OS=Bacillus subtilis (strain 168) GN=asnB PE=1 SV=2	gi|530475149|gb|EQB55268.1| asparagine synthase [Colletotrichum gloeosporioides Cg-14]
TRINITY_DN34777_c2_g1	62.0635	2.38223	26.0527	4.70336	6.9802e-06	7.7171e-05	994	-	-	-	-	-	-	-
TRINITY_DN25677_c0_g1	171.222	6.60084	25.9395	4.69708	1.27331e-07	1.93041e-06	550	GO:0005524;GO:0008270;GO:0070143;GO:0005739;GO:0004813;GO:0003676	K01872	PF01411	opiNOG00961;sordNOG08350	J	sp|Q5AQL1|SYA_EMENI Alanine--tRNA ligase OS=Emericella nidulans (strain FGSC A4 / ATCC 38163 / CBS 112.46 / NRRL 194 / M139) GN=ala1 PE=3 SV=2	gi|530470884|gb|EQB51777.1| hypothetical protein CGLO_08647 [Colletotrichum gloeosporioides Cg-14]
TRINITY_DN33293_c5_g2	32.6256	1.26242	25.8437	4.69174	0.000119124	0.00102353	1075	-	-	-	-	-	-	-
TRINITY_DN32104_c4_g2	7743.06	300.123	25.7996	4.68928	2.8449e-09	5.62935e-08	2586	GO:0016705;GO:0004497;GO:0055114	K04091	PF00296	sorNOG03714;opiNOG15668	SR	sp|B9K4P2|RUTA_AGRVS Pyrimidine monooxygenase RutA OS=Agrobacterium vitis (strain S4 / ATCC BAA-846) GN=rutA PE=3 SV=1	gi|530474430|gb|EQB54658.1| methanesulfonate monooxygenase [Colletotrichum gloeosporioides Cg-14]
TRINITY_DN35357_c0_g1	2456.01	95.7695	25.645	4.68061	6.32325e-05	0.0005767	1176	-	K01185	-	sorNOG08552;opiNOG46997	SO	-	gi|530476046|gb|EQB56005.1| hypothetical protein CGLO_04012 [Colletotrichum gloeosporioides Cg-14]
TRINITY_DN32284_c1_g1	1192.28	46.7932	25.4798	4.67128	7.58362e-09	1.39145e-07	4217	-	-	-	-	-	-	-
TRINITY_DN29089_c0_g1	29.5129	1.16523	25.3279	4.66266	0.000234578	0.00187584	1468	-	-	PF14441	opiNOG26198;sordNOG12444	S	-	gi|530466005|gb|EQB47938.1| hypothetical protein CGLO_12877 [Colletotrichum gloeosporioides Cg-14]
TRINITY_DN32811_c0_g3	37.6137	1.49308	25.1921	4.6549	9.37973e-05	0.000822707	934	-	-	-	-	-	-	-
TRINITY_DN26453_c0_g1	158.477	6.31842	25.0818	4.64857	1.73206e-07	2.56232e-06	726	-	K09958	PF07080	opiNOG30811;COG3558	S	-	gi|996648768|gb|KXH66689.1| hypothetical protein CSAL01_12310 [Colletotrichum salicis]
TRINITY_DN25022_c0_g1	19.9323	0.798295	24.9686	4.64204	0.00133439	0.00881873	547	-	-	-	-	-	-	-
TRINITY_DN26608_c0_g1	63.1172	2.53117	24.936	4.64016	5.99794e-06	6.71938e-05	354	-	-	-	opiNOG33261	S	-	gi|596712874|ref|XP_007284754.1| binding domain-containing protein [Colletotrichum gloeosporioides Nara gc5] gi|429850974|gb|ELA26199.1| binding domain-containing protein [Colletotrichum gloeosporioides Nara gc5]
TRINITY_DN20463_c0_g1	19.7412	0.791965	24.9269	4.63963	0.00137975	0.00908991	1855	GO:0008152;GO:0008484	K01130	PF00884	sordNOG04887;opiNOG03478	R	sp|Q9C0V7|YHJ2_SCHPO Uncharacterized sulfatase PB10D8.02c OS=Schizosaccharomyces pombe (strain 972 / ATCC 24843) GN=SPBPB10D8.02c PE=3 SV=1	gi|596648198|ref|XP_007272713.1| arylsulfatase [Colletotrichum gloeosporioides Nara gc5] gi|429863864|gb|ELA38271.1| arylsulfatase [Colletotrichum gloeosporioides Nara gc5]
TRINITY_DN26811_c0_g1	89.5459	3.69007	24.2667	4.60091	1.75334e-06	2.14807e-05	6160	GO:0031177;GO:0008152;GO:0016740	-	PF00550;PF02801;PF00698;PF08659;PF14765;PF00109;PF16197	COG3321;opiNOG49815;opiNOG01973	QI	sp|A0A0N0DCA3|DEP5_FUSLA Reducing polyketide synthase DEP5 OS=Fusarium langsethiae GN=DEP5 PE=2 SV=1	gi|530468620|gb|EQB49953.1| hypothetical protein CGLO_10662 [Colletotrichum gloeosporioides Cg-14]
TRINITY_DN35922_c0_g1	3015.68	126.28	23.8809	4.57778	7.70861e-09	1.41189e-07	5435	GO:0020037;GO:0005506;GO:0016021;GO:0055114;GO:0016712	-	PF00067	sordNOG15418;opiNOG01633;opiNOG16808	QI	sp|Q12581|CP52X_CANMA Cytochrome P450 52A5 OS=Candida maltosa GN=CYP52A5 PE=1 SV=1	gi|530480195|gb|EQB59245.1| cytochrome P450 [Colletotrichum gloeosporioides Cg-14]
TRINITY_DN27805_c0_g1	40.0453	1.69377	23.6426	4.56332	5.7512e-05	0.000530429	2024	GO:0055085;GO:0016021;GO:0022891	-	PF00083	pleNOG02158;sordNOG12131	R	sp|A1CPX0|QUTD_ASPCL Probable quinate permease OS=Aspergillus clavatus (strain ATCC 1007 / CBS 513.65 / DSM 816 / NCTC 3887 / NRRL 1) GN=qutD PE=3 SV=1	gi|596679740|ref|XP_007278585.1| quinate permease [Colletotrichum gloeosporioides Nara gc5] gi|429857511|gb|ELA32375.1| quinate permease [Colletotrichum gloeosporioides Nara gc5]
TRINITY_DN23745_c0_g1	47.1557	2.00263	23.5469	4.55747	3.21948e-05	0.000312081	1867	GO:0016021;GO:0003333;GO:0015171	K16261	PF00324	sorNOG01511;sordNOG07869;opiNOG11287	E	sp|O74543|YCV4_SCHPO Uncharacterized amino-acid permease C777.04 OS=Schizosaccharomyces pombe (strain 972 / ATCC 24843) GN=SPCC777.04 PE=3 SV=1	gi|596711459|ref|XP_007284497.1| dicarboxylic amino acid permease [Colletotrichum gloeosporioides Nara gc5] gi|429851236|gb|ELA26444.1| dicarboxylic amino acid permease [Colletotrichum gloeosporioides Nara gc5]
TRINITY_DN26663_c0_g1	29.1749	1.26242	23.1103	4.53047	0.000256024	0.00202962	496	-	-	-	sordNOG04980;opiNOG06498	S	-	gi|996635226|gb|KXH59941.1| GTP binding protein [Colletotrichum nymphaeae SA-01]
TRINITY_DN27796_c0_g1	25.8582	1.11981	23.0916	4.5293	0.000577893	0.00420464	1086	-	-	-	-	-	-	-
TRINITY_DN25818_c0_g1	28.5599	1.25609	22.7372	4.50698	0.000302507	0.00235792	327	-	-	-	-	-	-	-
TRINITY_DN25700_c0_g1	38.0502	1.68744	22.549	4.49499	8.35923e-05	0.000739863	787	-	-	-	opiNOG33721;magNOG06591	S	-	gi|530471688|gb|EQB52434.1| hypothetical protein CGLO_07939 [Colletotrichum gloeosporioides Cg-14]
TRINITY_DN36360_c11_g1	535.561	24.1092	22.214	4.4734	4.10674e-08	6.70925e-07	2132	GO:0055085;GO:0016021;GO:0005215	-	-	opiNOG00573;sorNOG02465;opiNOG74535	S	-	gi|596725363|ref|XP_007287070.1| urea transporter [Colletotrichum gloeosporioides Nara gc5] gi|429848401|gb|ELA23890.1| urea transporter [Colletotrichum gloeosporioides Nara gc5]
TRINITY_DN31487_c0_g1	28.3221	1.27508	22.212	4.47327	0.000320462	0.00248605	608	-	-	-	-	-	-	-
TRINITY_DN33350_c0_g1	4678.9	211.601	22.112	4.46675	2.35449e-08	3.98015e-07	1832	-	-	-	sordNOG15474;opiNOG19169;NOG09703;sorNOG07497	SR	-	gi|530469500|gb|EQB50642.1| hypothetical protein CGLO_09898 [Colletotrichum gloeosporioides Cg-14]
TRINITY_DN32080_c0_g1	167.076	7.57803	22.0475	4.46254	4.42822e-07	6.09369e-06	1796	-	-	-	opiNOG62804;opiNOG59942;opiNOG20494	S	-	gi|530471789|gb|EQB52520.1| hypothetical protein CGLO_07850 [Colletotrichum gloeosporioides Cg-14]
TRINITY_DN33032_c0_g2	8574.62	391.49	21.9025	4.45303	1.92751e-08	3.31046e-07	2427	GO:0016020	-	-	opiNOG25022;euNOG36090;sorNOG07069	R	sp|Q00808|HETE1_PODAS Vegetative incompatibility protein HET-E-1 OS=Podospora anserina GN=HET-E1 PE=4 SV=1	gi|596715392|ref|XP_007285208.1| het domain-containing protein [Colletotrichum gloeosporioides Nara gc5] gi|429850471|gb|ELA25741.1| het domain-containing protein [Colletotrichum gloeosporioides Nara gc5]
TRINITY_DN21054_c0_g1	27.7175	1.26875	21.8463	4.44932	0.000368273	0.00281629	1726	-	-	-	opiNOG56670;opiNOG25150;pleNOG00042	S	-	gi|477535913|gb|ENH87411.1| CFEM domain-containing protein [Colletotrichum orbiculare MAFF 240422]
TRINITY_DN26894_c0_g1	78.2623	3.58656	21.821	4.44765	5.68732e-06	6.399e-05	1644	GO:0016829;GO:0030246;GO:0005975	K18195	PF14686;PF14683	opiNOG17113;sordNOG09621	R	sp|Q8RJP2|RHIE_DICD3 Rhamnogalacturonate lyase OS=Dickeya dadantii (strain 3937) GN=rhiE PE=1 SV=1	gi|530478793|gb|EQB58099.1| rhamnogalacturonate lyase [Colletotrichum gloeosporioides Cg-14]
TRINITY_DN32027_c0_g1	66.2973	3.07701	21.546	4.42935	1.27324e-05	0.000133202	3227	-	-	-	pleNOG03700;sordNOG14767;opiNOG39134;sordNOG15252	S	-	gi|530478213|gb|EQB57612.1| hypothetical protein CGLO_02239 [Colletotrichum gloeosporioides Cg-14]
TRINITY_DN26666_c0_g1	101.498	4.71269	21.5371	4.42875	2.53866e-06	3.02802e-05	370	-	-	PF07883	sordNOG13344;opiNOG36963;sorNOG05506	S	-	gi|596677751|ref|XP_007278260.1| cupin 2 conserved barrel domain protein [Colletotrichum gloeosporioides Nara gc5] gi|429857830|gb|ELA32672.1| cupin 2 conserved barrel domain protein [Colletotrichum gloeosporioides Nara gc5]
TRINITY_DN36036_c8_g4	4202.02	197.916	21.2313	4.40812	1.53968e-08	2.69184e-07	416	GO:0005507;GO:0055114;GO:0016491	-	-	sordNOG07104	Q	sp|Q4WQY8|TPCJ_ASPFU Oxidoreductase tpcJ OS=Neosartorya fumigata (strain ATCC MYA-4609 / Af293 / CBS 101355 / FGSC A1100) GN=tpcJ PE=2 SV=1	gi|530465894|gb|EQB47846.1| multicopper oxidase [Colletotrichum gloeosporioides Cg-14]
TRINITY_DN33703_c2_g1	163.394	7.75862	21.0597	4.39641	5.49754e-07	7.44404e-06	2817	-	-	-	-	-	-	-
TRINITY_DN25226_c0_g1	121.191	5.7761	20.9814	4.39104	1.2392e-06	1.5694e-05	364	GO:0007264;GO:0005622;GO:0005525	K07904	-	COG1100;sordNOG11478	RU	sp|Q5ZJN2|RB11A_CHICK Ras-related protein Rab-11A OS=Gallus gallus GN=RAB11A PE=2 SV=1	gi|829103885|gb|KLO80657.1| Uncharacterized protein LW93_8901 [Fusarium fujikuroi] gi|829139266|gb|KLP12212.1| Uncharacterized protein Y057_11922 [Fusarium fujikuroi] gi|829152359|gb|KLP20124.1| Uncharacterized protein LW94_2976 [Fusarium fujikuroi]
TRINITY_DN23326_c0_g1	380.004	18.2031	20.8758	4.38376	1.10839e-07	1.69274e-06	578	-	-	-	sordNOG14304;opiNOG08635	R	-	gi|596664462|ref|XP_007275740.1| short chain dehydrogenase reductase family superfamily [Colletotrichum gloeosporioides Nara gc5] gi|429860466|gb|ELA35203.1| short chain dehydrogenase reductase family superfamily [Colletotrichum gloeosporioides Nara gc5]
TRINITY_DN35725_c2_g2	2910.66	139.59	20.8515	4.38208	2.0532e-08	3.50315e-07	3637	-	-	-	-	-	-	-
TRINITY_DN32892_c3_g4	43.2033	2.07337	20.8372	4.38109	6.44056e-05	0.000585685	2308	-	-	-	-	-	-	-
TRINITY_DN26522_c0_g1	32.9659	1.58393	20.8127	4.37939	0.000232049	0.00185944	2062	GO:0005634;GO:0003677;GO:0008270;GO:0006351	-	PF00172	opiNOG40666;opiNOG20891	SK	sp|P36598|THI1_SCHPO Thiamine repressible genes regulatory protein thi1 OS=Schizosaccharomyces pombe (strain 972 / ATCC 24843) GN=thi1 PE=1 SV=2	gi|596680250|ref|XP_007278682.1| C6 transcription factor [Colletotrichum gloeosporioides Nara gc5] gi|429857402|gb|ELA32271.1| C6 transcription factor [Colletotrichum gloeosporioides Nara gc5]
TRINITY_DN26313_c0_g1	72.5356	3.4957	20.7499	4.37504	1.01943e-05	0.000108619	1895	-	-	-	-	-	-	gi|596699428|ref|XP_007282274.1| hypothetical protein CGGC5_10756 [Colletotrichum gloeosporioides Nara gc5] gi|429853610|gb|ELA28673.1| hypothetical protein CGGC5_10756 [Colletotrichum gloeosporioides Nara gc5]
TRINITY_DN27505_c0_g1	134.959	6.51631	20.7109	4.37232	1.0494e-06	1.34766e-05	1336	-	-	-	opiNOG39653;sordNOG13581;NOG101892	S	-	gi|827068720|ref|XP_008095847.1| PLAC8 family protein [Colletotrichum graminicola M1.001] gi|310796366|gb|EFQ31827.1| PLAC8 family protein [Colletotrichum graminicola M1.001]
TRINITY_DN28403_c0_g1	120.409	5.85782	20.5552	4.36143	2.98269e-06	3.52125e-05	1381	-	-	PF00144	opiNOG53893;opiNOG55286	S	sp|Q9Y7D1|LOVD_ASPTE Acyltransferase LovD OS=Aspergillus terreus GN=lovD PE=1 SV=1	gi|596662957|ref|XP_007275467.1| beta-lactamase family protein [Colletotrichum gloeosporioides Nara gc5] gi|429860759|gb|ELA35481.1| beta-lactamase family protein [Colletotrichum gloeosporioides Nara gc5]
TRINITY_DN36294_c3_g4	792.786	38.6065	20.5351	4.36002	8.93325e-08	1.38672e-06	2334	GO:0006979;GO:0020037;GO:0098869;GO:0004601;GO:0016773;GO:0055114	-	PF01822	sorNOG03678;sordNOG06759;opiNOG28810	ORG	sp|D4AUF4|WSCD2_ARTBC WSC domain-containing protein ARB_07870 OS=Arthroderma benhamiae (strain ATCC MYA-4681 / CBS 112371) GN=ARB_07870 PE=1 SV=1	gi|596655561|ref|XP_007274052.1| wsc domain containing protein [Colletotrichum gloeosporioides Nara gc5] gi|429862225|gb|ELA36882.1| wsc domain containing protein [Colletotrichum gloeosporioides Nara gc5]
TRINITY_DN33510_c1_g1	142.387	7.00055	20.3395	4.34621	9.03142e-07	1.17386e-05	1154	-	-	-	-	-	-	-
TRINITY_DN28448_c0_g1	489.045	24.0639	20.3228	4.34503	1.30403e-07	1.97314e-06	1312	GO:0046872	K13102	PF10357;PF12171	sordNOG04506;sorNOG01693;opiNOG16147	A	sp|Q9Y7X9|KIN17_SCHPO KIN17-like protein OS=Schizosaccharomyces pombe (strain 972 / ATCC 24843) GN=SPBC365.09c PE=3 SV=1	gi|596664402|ref|XP_007275730.1| C2H2 finger domain-containing protein [Colletotrichum gloeosporioides Nara gc5] gi|429860516|gb|ELA35252.1| C2H2 finger domain-containing protein [Colletotrichum gloeosporioides Nara gc5]
TRINITY_DN24165_c0_g1	370.312	18.2865	20.2505	4.33989	1.35634e-07	2.04775e-06	1364	GO:0008757;GO:0005509;GO:0006479;GO:0006270	K19932	PF00036	pleNOG06985;opiNOG13459	T	sp|P37236|FREQ_DROME Frequenin-1 OS=Drosophila melanogaster GN=Frq1 PE=2 SV=2	gi|761844651|ref|XP_011411085.1| Anaphase-promoting complex, subunit CDC26 [Metarhizium robertsii ARSEF 23] gi|734841556|gb|KHO11622.1| Anaphase-promoting complex, subunit CDC26 [Metarhizium robertsii ARSEF 23]
TRINITY_DN32990_c1_g3	958.378	47.3769	20.2288	4.33834	4.48317e-08	7.27844e-07	1471	-	-	-	-	-	-	-
TRINITY_DN30957_c0_g1	643.838	31.9363	20.1601	4.33343	8.55173e-08	1.33015e-06	3744	GO:0055114;GO:0016491	-	PF04082	opiNOG18580;sordNOG07848	SK	sp|Q45423|TFDA_BURSR Alpha-ketoglutarate-dependent 2,4-dichlorophenoxyacetate dioxygenase OS=Burkholderia sp. (strain RASC) GN=tfdA PE=3 SV=1	gi|996612928|gb|KXH47336.1| tall aerial hyphae-4 [Colletotrichum simmondsii]
TRINITY_DN36144_c3_g5	50.9467	2.53117	20.1278	4.33111	3.50102e-05	0.000336337	864	-	-	-	-	-	-	-
TRINITY_DN26052_c0_g1	82.1198	4.10596	20.0001	4.32194	9.70139e-06	0.000104044	1935	-	-	PF08386;PF00561	opiNOG21410;opiNOG30224	R	sp|Q54410|TAP_STRLI Tripeptidyl aminopeptidase OS=Streptomyces lividans GN=tap PE=1 SV=1	gi|530479668|gb|EQB58815.1| hypothetical protein CGLO_00892 [Colletotrichum gloeosporioides Cg-14]
TRINITY_DN26347_c0_g1	45.7869	2.29137	19.9823	4.32065	7.73394e-05	0.000690008	738	-	-	PF00135	opiNOG21843;sordNOG08492;COG2272	TIR	sp|P79066|LIP1_GEOFE Lipase 1 OS=Geotrichum fermentans GN=LIP1 PE=1 SV=1	gi|596686194|ref|XP_007279814.1| carboxylesterase [Colletotrichum gloeosporioides Nara gc5] gi|429856177|gb|ELA31101.1| carboxylesterase [Colletotrichum gloeosporioides Nara gc5]
TRINITY_DN35284_c1_g2	249.305	12.5639	19.843	4.31056	2.50148e-07	3.58975e-06	958	-	-	-	-	-	-	gi|996587984|gb|KXH31984.1| hypothetical protein CSIM01_02536 [Colletotrichum simmondsii]
TRINITY_DN26154_c0_g1	169.891	8.58519	19.7889	4.30662	1.27334e-06	1.61001e-05	525	GO:0005524;GO:0004674;GO:0018105;GO:0045292;GO:0070317	K08827	PF00069	opiNOG08512;sordNOG12087	AT	sp|Q07538|PRP4_SCHPO Serine/threonine-protein kinase prp4 OS=Schizosaccharomyces pombe (strain 972 / ATCC 24843) GN=prp4 PE=1 SV=2	gi|596702118|ref|XP_007282755.1| serine threonine-protein kinase prp4 [Colletotrichum gloeosporioides Nara gc5] gi|429853098|gb|ELA28196.1| serine threonine-protein kinase prp4 [Colletotrichum gloeosporioides Nara gc5]
TRINITY_DN29534_c0_g1	544.074	27.533	19.7608	4.30457	1.05262e-07	1.61469e-06	2533	GO:0003677;GO:0006281;GO:0008270;GO:0090305;GO:0004519	K15339	PF00867	COG0258;opiNOG47104;pleNOG03388;pleNOG08153	SJL	sp|Q17RS7|GEN_HUMAN Flap endonuclease GEN homolog 1 OS=Homo sapiens GN=GEN1 PE=1 SV=2	gi|530476267|gb|EQB56193.1| PHD-finger domain-containing protein [Colletotrichum gloeosporioides Cg-14]
TRINITY_DN33213_c0_g3	168.679	8.58167	19.6558	4.29688	1.01105e-06	1.30324e-05	3630	-	-	-	sordNOG13015	R	-	gi|530462255|gb|EQB45198.1| hypothetical protein CGLO_15964 [Colletotrichum gloeosporioides Cg-14]
TRINITY_DN35286_c0_g1	81.8515	4.16685	19.6435	4.29598	6.40735e-06	7.13697e-05	1248	-	-	PF13343	opiNOG24108;sordNOG04463	R	sp|P0A233|PGTC_SALTY Phosphoglycerate transport regulatory protein PgtC OS=Salmonella typhimurium (strain LT2 / SGSC1412 / ATCC 700720) GN=pgtC PE=1 SV=1	gi|530479497|gb|EQB58674.1| hypothetical protein CGLO_01042 [Colletotrichum gloeosporioides Cg-14]
TRINITY_DN35186_c0_g2	4125.28	212.449	19.4178	4.27931	4.11724e-08	6.72289e-07	4650	GO:0016021	-	-	opiNOG68498;sordNOG13981	S	sp|Q99334|MT1_COLGL Metallothionein-like protein CAP3 OS=Colletotrichum gloeosporioides GN=CAP3 PE=2 SV=1	gi|596695573|ref|XP_007281577.1| hypothetical protein CGGC5_10197 [Colletotrichum gloeosporioides Nara gc5] gi|429854350|gb|ELA29368.1| hypothetical protein CGGC5_10197 [Colletotrichum gloeosporioides Nara gc5]
TRINITY_DN30542_c0_g1	293.841	15.304	19.2002	4.26305	5.09372e-07	6.94507e-06	4817	-	-	PF12796;PF13857	sordNOG06997;sorNOG06333;COG0666	SR	sp|O70511|ANK3_RAT Ankyrin-3 OS=Rattus norvegicus GN=Ank3 PE=1 SV=3	gi|596691247|ref|XP_007280774.1| ankyrin repeat protein [Colletotrichum gloeosporioides Nara gc5] gi|429855177|gb|ELA30147.1| ankyrin repeat protein [Colletotrichum gloeosporioides Nara gc5]
TRINITY_DN27100_c0_g1	23.472	1.22332	19.1871	4.26207	0.00108641	0.00737408	1534	GO:0031934;GO:0070919;GO:0003968;GO:0031380;GO:1990707;GO:0045141;GO:0000070;GO:0003682;GO:0000166;GO:0005829;GO:0031618;GO:0001172;GO:1990141;GO:0034613;GO:0033562;GO:0034507	K11699	PF05183	opiNOG07750;sordNOG09174	A	sp|O14227|RDP1_SCHPO RNA-dependent RNA polymerase 1 OS=Schizosaccharomyces pombe (strain 972 / ATCC 24843) GN=rdp1 PE=1 SV=1	gi|596666048|ref|XP_007276031.1| suppressor of ascus dominance [Colletotrichum gloeosporioides Nara gc5] gi|429860171|gb|ELA34917.1| suppressor of ascus dominance [Colletotrichum gloeosporioides Nara gc5]
TRINITY_DN35533_c0_g1	477.451	24.9471	19.1385	4.25841	1.24834e-07	1.89521e-06	1809	-	-	-	-	-	-	-
TRINITY_DN30174_c1_g1	185.012	9.71061	19.0526	4.25191	7.75456e-07	1.01852e-05	1595	GO:0008171;GO:0032259	-	-	sordNOG10991;opiNOG25403	R	sp|A0A0E3VJW8|FSA4_FUSSF Methyltransferase fsa4 OS=Fusarium sp. (strain FN080326) GN=fsa4 PE=3 SV=1	gi|530465544|gb|EQB47581.1| O-methyltransferase [Colletotrichum gloeosporioides Cg-14]
TRINITY_DN27346_c0_g1	916.542	48.1337	19.0416	4.25108	3.61108e-06	4.19944e-05	1522	-	-	-	opiNOG44025;NOG100428;sordNOG15107	S	-	gi|477524210|gb|ENH76151.1| C6 finger domain-containing protein [Colletotrichum orbiculare MAFF 240422]
TRINITY_DN36403_c6_g2	1986.66	104.38	19.033	4.25043	6.06648e-08	9.65771e-07	4007	GO:0016021	-	PF05730	opiNOG56670;opiNOG25150;opiNOG23829	S	-	gi|530471873|gb|EQB52587.1| CFEM domain-containing protein [Colletotrichum gloeosporioides Cg-14]
TRINITY_DN31426_c0_g2	100.974	5.30565	19.0314	4.25031	4.01187e-06	4.62069e-05	1404	-	-	-	-	-	-	-
TRINITY_DN26741_c0_g1	31.9886	1.68112	19.0282	4.25007	0.000293164	0.0022914	2575	GO:0016021;GO:0008270;GO:0003824	-	PF05730	pleNOG02657;pleNOG06701;opiNOG49994	S	sp|A0A084B9Z2|SAT4_STACB Satratoxin biosynthesis SC1 cluster protein 4 OS=Stachybotrys chartarum (strain CBS 109288 / IBT 7711) GN=SAT4 PE=3 SV=1	gi|530469494|gb|EQB50636.1| hypothetical protein CGLO_09892 [Colletotrichum gloeosporioides Cg-14]
TRINITY_DN31004_c0_g1	531.898	28.2413	18.8341	4.23527	0.000291736	0.00228196	2537	GO:0016021	-	-	opiNOG27217;sordNOG08319;sorNOG06639	S	-	gi|596695588|ref|XP_007281580.1| hypothetical protein CGGC5_10200 [Colletotrichum gloeosporioides Nara gc5] gi|429854353|gb|ELA29371.1| hypothetical protein CGGC5_10200 [Colletotrichum gloeosporioides Nara gc5]
TRINITY_DN27731_c0_g1	75.2261	4.01791	18.7227	4.22672	1.2441e-05	0.000130329	2376	-	-	-	-	-	-	-
TRINITY_DN31416_c1_g1	45.1728	2.44031	18.5111	4.21032	8.57946e-05	0.000758063	1333	-	-	-	-	-	-	-
TRINITY_DN30965_c0_g1	1638.13	89.1684	18.3712	4.19937	0.000222849	0.00179494	2199	-	-	-	opiNOG11635;sorNOG06771;opiNOG30182	R	-	gi|596661403|ref|XP_007275175.1| hypothetical protein CGGC5_4642 [Colletotrichum gloeosporioides Nara gc5] gi|429861056|gb|ELA35767.1| hypothetical protein CGGC5_4642 [Colletotrichum gloeosporioides Nara gc5] gi|530479062|gb|EQB58320.1| hypothetical protein CGLO_01434 [Colletotrichum gloeosporioides Cg-14]
TRINITY_DN24924_c0_g1	43.0222	2.34313	18.361	4.19857	0.000121411	0.00104203	736	-	-	PF09747	opiNOG32306;sordNOG13926	S	-	gi|596709822|ref|XP_007284194.1| coiled-coil domain-containing protein [Colletotrichum gloeosporioides Nara gc5] gi|429851561|gb|ELA26746.1| coiled-coil domain-containing protein [Colletotrichum gloeosporioides Nara gc5]
TRINITY_DN30326_c2_g1	465.78	25.3923	18.3434	4.19719	1.7391e-07	2.57151e-06	220	-	-	-	-	-	-	-
TRINITY_DN27121_c2_g1	238.298	13.0246	18.296	4.19345	7.17264e-07	9.51718e-06	2890	-	-	PF05347	sordNOG14560;opiNOG42942;NOG224606	S	sp|A3KNJ8|LYM5B_DANRE LYR motif-containing protein 5B OS=Danio rerio GN=lyrm5b PE=3 SV=1	gi|1020453237|gb|KZL84354.1| complex 1 protein [Colletotrichum incanum]
TRINITY_DN26249_c0_g1	145.784	7.97943	18.2699	4.1914	1.47113e-06	1.83186e-05	707	-	-	-	sorNOG06375;sorNOG05871;sorNOG05554	SR	-	gi|530469774|gb|EQB50865.1| hypothetical protein CGLO_09655 [Colletotrichum gloeosporioides Cg-14]
TRINITY_DN34167_c5_g1	38.4737	2.1188	18.1582	4.18255	0.000152415	0.00127751	1052	-	-	-	-	-	-	-
TRINITY_DN29351_c0_g1	175.778	9.68137	18.1563	4.1824	1.53513e-06	1.90318e-05	1903	-	-	-	sordNOG12955	S	-	gi|530459568|gb|EQB43158.1| hypothetical protein CGLO_18226 [Colletotrichum gloeosporioides Cg-14]
TRINITY_DN30146_c0_g2	105.478	5.85782	18.0063	4.17043	5.52328e-06	6.23019e-05	1358	-	-	-	-	-	-	gi|596649756|ref|XP_007272998.1| hypothetical protein CGGC5_15346, partial [Colletotrichum gloeosporioides Nara gc5] gi|429863500|gb|ELA37948.1| hypothetical protein CGGC5_15346, partial [Colletotrichum gloeosporioides Nara gc5]
TRINITY_DN22384_c0_g1	22.657	1.26242	17.9473	4.16569	0.00129591	0.00860974	1331	GO:0004497;GO:0055114	-	-	pleNOG06945;sorNOG02352;opiNOG48651	QR	sp|Q00730|STCW_EMENI Putative sterigmatocystin biosynthesis monooxygenase stcW OS=Emericella nidulans (strain FGSC A4 / ATCC 38163 / CBS 112.46 / NRRL 194 / M139) GN=stcW PE=3 SV=2	gi|530479654|gb|EQB58801.1| 4-hydroxyacetophenone monooxygenase [Colletotrichum gloeosporioides Cg-14]
TRINITY_DN31560_c0_g1	461.592	25.901	17.8214	4.15554	0.000414965	0.00313007	3521	GO:0016021	-	-	opiNOG25064;sordNOG10227	S	-	gi|530479479|gb|EQB58659.1| hypothetical protein CGLO_01063 [Colletotrichum gloeosporioides Cg-14]
TRINITY_DN28531_c0_g2	62.754	3.56012	17.6269	4.13971	3.3207e-05	0.000320695	1461	-	-	-	-	-	-	-
TRINITY_DN27586_c0_g2	43.4299	2.47308	17.561	4.13431	0.000115835	0.000997744	1168	-	-	-	-	-	-	-
TRINITY_DN30246_c0_g1	94.3208	5.42014	17.4019	4.12118	1.00777e-05	0.000107672	4710	-	-	-	sordNOG14132;opiNOG41770;sordNOG15709	S	-	gi|596649877|ref|XP_007273021.1| hypothetical protein CGGC5_2828 [Colletotrichum gloeosporioides Nara gc5] gi|429863454|gb|ELA37905.1| hypothetical protein CGGC5_2828 [Colletotrichum gloeosporioides Nara gc5]
TRINITY_DN30462_c0_g2	147.28	8.47351	17.3812	4.11946	2.35613e-06	2.83309e-05	2851	-	-	-	-	-	-	-
TRINITY_DN30220_c0_g1	28.4368	1.64202	17.3182	4.11422	0.000625854	0.00451328	1417	GO:0055114;GO:0016491	-	-	-	-	-	gi|596727486|ref|XP_007287475.1| hypothetical protein CGGC5_2446 [Colletotrichum gloeosporioides Nara gc5] gi|429847898|gb|ELA23445.1| hypothetical protein CGGC5_2446 [Colletotrichum gloeosporioides Nara gc5]
TRINITY_DN32843_c0_g1	321.951	18.6166	17.2938	4.11218	0.000151252	0.00126854	4231	GO:0016614;GO:0050660;GO:0055114	K00102	-	opiNOG04565;opiNOG45131;sorNOG02461;COG0277	SC	sp|Q12627|DLD1_KLULA D-lactate dehydrogenase [cytochrome], mitochondrial OS=Kluyveromyces lactis (strain ATCC 8585 / CBS 2359 / DSM 70799 / NBRC 1267 / NRRL Y-1140 / WM37) GN=DLD1 PE=3 SV=2	gi|530475551|gb|EQB55594.1| hypothetical protein CGLO_04460 [Colletotrichum gloeosporioides Cg-14]
TRINITY_DN27958_c0_g1	57.9182	3.35942	17.2405	4.10773	0.000199751	0.00162614	1482	GO:0055114;GO:0016491	-	-	opiNOG14746;opiNOG51851	S	sp|A0PQ21|TAER_MYCUA Trans-acting enoyl reductase OS=Mycobacterium ulcerans (strain Agy99) GN=MUL_2000 PE=3 SV=1	gi|596683036|ref|XP_007279211.1| saccharopine dehydrogenase [Colletotrichum gloeosporioides Nara gc5] gi|429856849|gb|ELA31742.1| saccharopine dehydrogenase [Colletotrichum gloeosporioides Nara gc5]
TRINITY_DN27638_c0_g1	73.7358	4.28767	17.1972	4.1041	2.25465e-05	0.000224206	1633	GO:0050364;GO:0009820	-	PF11991	opiNOG20077	S	sp|A7XRY3|TDIB_EMENI Indole prenyltransferase tdiB OS=Emericella nidulans (strain FGSC A4 / ATCC 38163 / CBS 112.46 / NRRL 194 / M139) GN=tdiB PE=1 SV=1	gi|996654763|gb|KXH69422.1| hypothetical protein CSAL01_01901 [Colletotrichum salicis]
TRINITY_DN36249_c5_g2	40.0273	2.3368	17.1291	4.09838	0.000208451	0.0016899	1010	-	-	-	-	-	-	gi|530465645|gb|EQB47660.1| hypothetical protein CGLO_13173 [Colletotrichum gloeosporioides Cg-14]
TRINITY_DN35954_c4_g2	6639.55	389.694	17.0379	4.09067	1.03349e-07	1.58769e-06	642	-	-	-	-	-	-	gi|1020430372|gb|KZL66641.1| hypothetical protein CT0861_13074 [Colletotrichum tofieldiae]
TRINITY_DN25280_c0_g1	42.5493	2.5375	16.7682	4.06766	0.000130067	0.00110717	495	GO:0034975;GO:0030176;GO:0005739	-	PF05346	sordNOG08474;opiNOG04776	S	sp|O60067|TAPT1_SCHPO Endoplasmic reticulum membrane protein 65 OS=Schizosaccharomyces pombe (strain 972 / ATCC 24843) GN=SPBC13G1.05 PE=1 SV=1	gi|596707183|ref|XP_007283704.1| cytomegalovirus gh-receptor family [Colletotrichum gloeosporioides Nara gc5] gi|429852104|gb|ELA27255.1| cytomegalovirus gh-receptor family [Colletotrichum gloeosporioides Nara gc5]
TRINITY_DN35242_c0_g3	245.478	14.6638	16.7404	4.06526	1.42591e-06	1.78125e-05	502	GO:0016740	-	-	opiNOG07744	R	-	gi|596652987|ref|XP_007273575.1| methyltransferase domain-containing protein [Colletotrichum gloeosporioides Nara gc5] gi|429862750|gb|ELA37382.1| methyltransferase domain-containing protein [Colletotrichum gloeosporioides Nara gc5]
TRINITY_DN27620_c0_g1	263.907	15.7656	16.7394	4.06518	7.75422e-07	1.01852e-05	1132	-	-	-	-	-	-	-
TRINITY_DN29001_c0_g1	61.9592	3.72284	16.643	4.05684	3.6975e-05	0.000353903	1347	GO:0046872;GO:0003676	-	PF00753	opiNOG53940;pleNOG03906	R	sp|I7LRH3|MAPDE_PENBR Cytochrome P450 monooxygenase mpaDE OS=Penicillium brevicompactum GN=mpaDE PE=1 SV=1	gi|302897752|ref|XP_003047709.1| hypothetical protein NECHADRAFT_50727 [Nectria haematococca mpVI 77-13-4] gi|256728640|gb|EEU41996.1| hypothetical protein NECHADRAFT_50727 [Nectria haematococca mpVI 77-13-4]
TRINITY_DN29180_c1_g1	62.5751	3.76082	16.6387	4.05647	3.31625e-05	0.000320365	1783	-	-	-	-	-	-	-
TRINITY_DN29102_c0_g1	128.493	7.72697	16.6291	4.05564	4.21309e-06	4.83458e-05	1827	-	-	PF01042;PF00248	opiNOG16599;opiNOG18493	QC	-	gi|530462494|gb|EQB45382.1| hypothetical protein CGLO_15754 [Colletotrichum gloeosporioides Cg-14]
TRINITY_DN28487_c0_g1	71.6742	4.34576	16.4929	4.04378	0.000788673	0.00555029	1610	-	-	PF14388	opiNOG15792;sorNOG05869;sordNOG07742	S	-	gi|596684231|ref|XP_007279439.1| hypothetical protein CGGC5_8381 [Colletotrichum gloeosporioides Nara gc5] gi|429856588|gb|ELA31490.1| hypothetical protein CGGC5_8381 [Colletotrichum gloeosporioides Nara gc5]
TRINITY_DN27751_c0_g1	40.3919	2.47941	16.2909	4.026	0.000194494	0.00158666	1804	GO:0016021	-	-	sordNOG06962	S	sp|A0A084B9Z2|SAT4_STACB Satratoxin biosynthesis SC1 cluster protein 4 OS=Stachybotrys chartarum (strain CBS 109288 / IBT 7711) GN=SAT4 PE=3 SV=1	gi|596703144|ref|XP_007282947.1| hypothetical protein CGGC5_1451 [Colletotrichum gloeosporioides Nara gc5] gi|429852877|gb|ELA27991.1| hypothetical protein CGGC5_1451 [Colletotrichum gloeosporioides Nara gc5]
TRINITY_DN31532_c0_g1	819.221	50.4778	16.2293	4.02053	4.32134e-07	5.96505e-06	4435	GO:0046872;GO:0006355	-	PF04082;PF00172	opiNOG49124;opiNOG56118	SR	sp|M2SNN6|LAEA_COCH5 Secondary metabolism regulator LAE1 OS=Cochliobolus heterostrophus (strain C5 / ATCC 48332 / race O) GN=LAE1 PE=3 SV=1	gi|996588350|gb|KXH32307.1| hypothetical protein CSIM01_05729 [Colletotrichum simmondsii]
TRINITY_DN27073_c0_g1	66.99	4.16053	16.1013	4.00911	3.08337e-05	0.000300007	2213	GO:0007155	-	PF05792	opiNOG70368;pleNOG07899;opiNOG57830	SR	-	gi|596672983|ref|XP_007277347.1| UbiD family decarboxylase [Colletotrichum gloeosporioides Nara gc5] gi|429858738|gb|ELA33546.1| UbiD family decarboxylase [Colletotrichum gloeosporioides Nara gc5]
TRINITY_DN30892_c3_g1	113.465	7.15582	15.8563	3.98698	6.19771e-06	6.9332e-05	2481	-	-	-	-	-	-	-
TRINITY_DN25687_c0_g1	45.7185	2.88545	15.8445	3.98591	0.00013486	0.00114297	433	GO:0005524;GO:0004672;GO:0006468	K08853	-	sordNOG07499;opiNOG05725;chaNOG01354;sorNOG01965	T	-	gi|596649927|ref|XP_007273029.1| nak nak-unclassified protein kinase [Colletotrichum gloeosporioides Nara gc5] gi|429863462|gb|ELA37913.1| nak nak-unclassified protein kinase [Colletotrichum gloeosporioides Nara gc5]
TRINITY_DN26837_c1_g1	46.1406	2.9171	15.8173	3.98343	0.000122053	0.00104667	288	-	-	-	sordNOG04079;opiNOG31479	R	-	gi|1020431674|gb|KZL67760.1| transformer-SR ribonucleoprotein, partial [Colletotrichum tofieldiae]
TRINITY_DN34918_c0_g1	8890.78	564.319	15.7549	3.97773	3.34609e-07	4.7043e-06	4695	GO:0005524;GO:0004672;GO:0006468	-	PF00069	sordNOG11890	T	sp|Q12701|KSG1_SCHPO Serine/threonine-protein kinase ksg1 OS=Schizosaccharomyces pombe (strain 972 / ATCC 24843) GN=ksg1 PE=1 SV=2	gi|530474364|gb|EQB54605.1| hypothetical protein CGLO_05523 [Colletotrichum gloeosporioides Cg-14]
TRINITY_DN27520_c0_g2	238.376	15.2561	15.625	3.96578	1.47764e-06	1.83775e-05	779	-	-	-	-	-	-	-
TRINITY_DN35645_c6_g1	62308.8	3995.57	15.5945	3.96296	3.82936e-07	5.33558e-06	431	-	-	-	-	-	-	-
TRINITY_DN25290_c0_g1	134.517	8.63694	15.5746	3.96112	8.59956e-06	9.32217e-05	679	-	-	-	-	-	-	-
TRINITY_DN27486_c0_g1	198.417	12.8274	15.4682	3.95123	3.92038e-06	4.52369e-05	1064	-	-	PF12680	-	-	-	gi|596688851|ref|XP_007280322.1| hypothetical protein CGGC5_9137 [Colletotrichum gloeosporioides Nara gc5] gi|429855660|gb|ELA30606.1| hypothetical protein CGGC5_9137 [Colletotrichum gloeosporioides Nara gc5]
TRINITY_DN33429_c1_g1	4400.21	285.468	15.414	3.94617	2.79376e-07	3.97441e-06	4524	GO:0004553;GO:0006508;GO:0008270;GO:0004181;GO:0005975	-	PF00150	opiNOG00714	R	sp|D4B5N0|MCPAL_ARTBC Metallocarboxypeptidase A-like protein ARB_03789 OS=Arthroderma benhamiae (strain ATCC MYA-4681 / CBS 112371) GN=ARB_03789 PE=3 SV=1	gi|530463204|gb|EQB45940.1| hypothetical protein CGLO_15108 [Colletotrichum gloeosporioides Cg-14]
TRINITY_DN34710_c1_g2	87.5062	5.6927	15.3717	3.9422	0.000280307	0.00220084	2466	GO:0006508;GO:0008237	-	-	opiNOG43878;dotNOG10606	R	-	gi|596702010|ref|XP_007282736.1| hypothetical protein CGGC5_11119 [Colletotrichum gloeosporioides Nara gc5] gi|429853108|gb|ELA28204.1| hypothetical protein CGGC5_11119 [Colletotrichum gloeosporioides Nara gc5]
TRINITY_DN28908_c0_g1	155.518	10.1535	15.3167	3.93703	0.00112215	0.00758859	2120	GO:0016705;GO:0020037;GO:0005506;GO:0004497;GO:0055114	-	PF00067	opiNOG06557;opiNOG07534	Q	sp|B8NHY4|ORDA_ASPFN O-methylsterigmatocystin oxidoreductase OS=Aspergillus flavus (strain ATCC 200026 / FGSC A1120 / NRRL 3357 / JCM 12722 / SRRC 167) GN=ordA PE=2 SV=1	gi|596671107|ref|XP_007276988.1| cytochrome p450 oxidoreductase [Colletotrichum gloeosporioides Nara gc5] gi|429859233|gb|ELA34022.1| cytochrome p450 oxidoreductase [Colletotrichum gloeosporioides Nara gc5]
TRINITY_DN33982_c1_g1	101.702	6.67622	15.2335	3.92918	1.48778e-05	0.000153279	1992	-	-	-	-	-	-	-
TRINITY_DN36264_c5_g5	121.447	7.98055	15.2179	3.9277	6.52351e-06	7.25917e-05	359	-	-	-	-	-	-	gi|596666655|ref|XP_007276149.1| cell agglutination protein mam3 [Colletotrichum gloeosporioides Nara gc5] gi|429860041|gb|ELA34795.1| cell agglutination protein mam3 [Colletotrichum gloeosporioides Nara gc5]
TRINITY_DN31388_c0_g1	252.877	16.7445	15.1021	3.91668	1.52841e-06	1.89746e-05	2655	-	-	-	opiNOG17211;hypNOG12237;opiNOG60702	S	-	gi|530470105|gb|EQB51134.1| hypothetical protein CGLO_09356 [Colletotrichum gloeosporioides Cg-14]
TRINITY_DN26660_c0_g1	46.2287	3.07701	15.0239	3.90919	0.000201266	0.00163676	2347	-	-	-	sordNOG14693;opiNOG44258	S	-	gi|530461950|gb|EQB44949.1| hypothetical protein CGLO_16244 [Colletotrichum gloeosporioides Cg-14]
TRINITY_DN24481_c1_g1	43.487	2.90444	14.9726	3.90425	0.000192011	0.00156846	746	GO:0055085;GO:0016021;GO:0005215	K03457	PF02133	opiNOG06861	HF	sp|P05316|FUR4_YEAST Uracil permease OS=Saccharomyces cerevisiae (strain ATCC 204508 / S288c) GN=FUR4 PE=3 SV=2	gi|530476490|gb|EQB56378.1| NCS1 nucleoside transporter [Colletotrichum gloeosporioides Cg-14]
TRINITY_DN23798_c0_g1	65.6985	4.44294	14.7872	3.88627	5.5071e-05	0.000509575	1437	-	-	PF13561	NOG39216;opiNOG30720;opiNOG31035;sorNOG05806;pleNOG03712	QR	sp|A0A084R1K2|ATR9_STAC4 Short-chain dehydrogenase/reductase ATR9 OS=Stachybotrys chlorohalonata (strain IBT 40285) GN=ATR9 PE=3 SV=1	gi|530468335|gb|EQB49732.1| hypothetical protein CGLO_10902 [Colletotrichum gloeosporioides Cg-14]
TRINITY_DN26419_c0_g1	48.984	3.32946	14.7123	3.87895	0.000133329	0.00113184	1110	-	-	-	-	-	-	-
TRINITY_DN27235_c0_g2	31.0347	2.11247	14.6912	3.87688	0.000621783	0.00448937	1839	-	-	-	-	-	-	gi|596707178|ref|XP_007283703.1| hypothetical protein CGGC5_11879 [Colletotrichum gloeosporioides Nara gc5] gi|429852103|gb|ELA27254.1| hypothetical protein CGGC5_11879 [Colletotrichum gloeosporioides Nara gc5]
TRINITY_DN34548_c0_g1	393.429	26.8222	14.668	3.8746	1.65979e-06	2.04391e-05	7328	GO:0016787	-	PF10022	sordNOG05170;COG4289;opiNOG07829	S	sp|Q9A0T3|UCDH_STRP1 Unsaturated chondroitin disaccharide hydrolase OS=Streptococcus pyogenes serotype M1 GN=ugl PE=1 SV=1	gi|596695967|ref|XP_007281647.1| hypothetical protein CGGC5_10267 [Colletotrichum gloeosporioides Nara gc5] gi|429854238|gb|ELA29261.1| hypothetical protein CGGC5_10267 [Colletotrichum gloeosporioides Nara gc5]
TRINITY_DN26585_c0_g2	148.656	10.219	14.547	3.86265	5.97302e-06	6.69387e-05	1273	-	-	-	opiNOG10371;opiNOG34529	Q	sp|N4WW42|RED3_COCH4 Dehydrogenase RED3 OS=Cochliobolus heterostrophus (strain C4 / ATCC 48331 / race T) GN=RED3 PE=3 SV=1	gi|587682042|gb|EWZ28647.1| hypothetical protein FOZG_17652 [Fusarium oxysporum Fo47]
TRINITY_DN29461_c0_g1	600.624	41.3113	14.539	3.86185	2.32735e-06	2.80173e-05	2113	GO:0004553;GO:0005975	-	PF04616	opiNOG51320	R	sp|P49943|XYLB_BACOV Xylosidase/arabinosidase OS=Bacteroides ovatus GN=xsa PE=2 SV=1	gi|530477731|gb|EQB57223.1| hypothetical protein CGLO_02674 [Colletotrichum gloeosporioides Cg-14]
TRINITY_DN35160_c1_g2	2565.84	176.898	14.5047	3.85844	4.15693e-07	5.7534e-06	639	-	-	-	-	-	-	gi|530464203|gb|EQB46655.1| hypothetical protein CGLO_14287 [Colletotrichum gloeosporioides Cg-14]
TRINITY_DN26229_c0_g1	83.5116	5.76977	14.474	3.85539	2.62545e-05	0.000258684	502	-	K11251	-	sordNOG12624;sorNOG06676;sordNOG12713;opiNOG29861	B	sp|Q2GUP0|H2AZ_CHAGB Histone H2A.Z OS=Chaetomium globosum (strain ATCC 6205 / CBS 148.51 / DSM 1962 / NBRC 6347 / NRRL 1970) GN=HTZ1 PE=3 SV=1	gi|477536041|gb|ENH87526.1| histone h2a [Colletotrichum orbiculare MAFF 240422]
TRINITY_DN25038_c0_g1	35.1124	2.44031	14.3885	3.84684	0.000506327	0.00374411	534	-	-	-	-	-	-	-
TRINITY_DN34898_c0_g2	222.107	15.5575	14.2766	3.83558	3.12967e-06	3.67665e-05	5007	-	-	-	sordNOG09000;opiNOG21298	R	-	gi|530473774|gb|EQB54138.1| hypothetical protein CGLO_06045 [Colletotrichum gloeosporioides Cg-14]
TRINITY_DN23952_c0_g1	141.975	10.0483	14.1292	3.82061	1.1489e-05	0.00012113	737	GO:0006629	-	-	sordNOG11445;magNOG04779;opiNOG02283	R	-	gi|530468256|gb|EQB49674.1| hypothetical protein CGLO_10970 [Colletotrichum gloeosporioides Cg-14]
TRINITY_DN31597_c0_g1	468.399	33.2292	14.096	3.81721	1.63801e-06	2.01948e-05	2579	GO:0055085;GO:0016021;GO:0022891	-	PF00083	sordNOG08220;opiNOG22879	R	sp|P07921|LACP_KLULA Lactose permease OS=Kluyveromyces lactis (strain ATCC 8585 / CBS 2359 / DSM 70799 / NBRC 1267 / NRRL Y-1140 / WM37) GN=LAC12 PE=3 SV=1	gi|596723742|ref|XP_007286760.1| hexose transporter protein [Colletotrichum gloeosporioides Nara gc5] gi|429848762|gb|ELA24208.1| hexose transporter protein [Colletotrichum gloeosporioides Nara gc5]
TRINITY_DN29135_c0_g1	65.0245	4.61832	14.0797	3.81554	5.9477e-05	0.000546609	1811	GO:0055085;GO:0016787;GO:0016021	-	PF07690	sordNOG08764;COG0477;opiNOG17241;sorNOG06999	G	sp|Q9US44|YIZG_SCHPO Uncharacterized transporter C1002.16c OS=Schizosaccharomyces pombe (strain 972 / ATCC 24843) GN=SPAC1002.16c PE=3 SV=1	gi|596722047|ref|XP_007286433.1| major facilitator superfamily transporter [Colletotrichum gloeosporioides Nara gc5] gi|429849089|gb|ELA24504.1| major facilitator superfamily transporter [Colletotrichum gloeosporioides Nara gc5]
TRINITY_DN25045_c0_g1	130.254	9.28447	14.0292	3.81036	8.21969e-05	0.000728754	650	GO:0006979;GO:0020037;GO:0098869;GO:0004601;GO:0016773;GO:0055114	-	PF01822	sorNOG03678;opiNOG28810	ORG	sp|D4AUF4|WSCD2_ARTBC WSC domain-containing protein ARB_07870 OS=Arthroderma benhamiae (strain ATCC MYA-4681 / CBS 112371) GN=ARB_07870 PE=1 SV=1	gi|530474027|gb|EQB54339.1| hypothetical protein CGLO_05845 [Colletotrichum gloeosporioides Cg-14]
TRINITY_DN28843_c0_g1	34.5069	2.46675	13.9888	3.8062	0.000549502	0.00402628	1910	-	-	-	-	-	-	-
TRINITY_DN30548_c0_g1	247.41	17.7338	13.9513	3.80233	3.42146e-06	3.98936e-05	3539	GO:0005634;GO:0000981;GO:0006357;GO:0008270	K09246	PF11951;PF00172	opiNOG54295	S	sp|P05085|ARGR2_YEAST Arginine metabolism regulation protein II OS=Saccharomyces cerevisiae (strain ATCC 204508 / S288c) GN=ARG81 PE=1 SV=3	gi|530476280|gb|EQB56204.1| hypothetical protein CGLO_03795 [Colletotrichum gloeosporioides Cg-14]
TRINITY_DN29628_c0_g1	349.547	25.0608	13.948	3.80198	3.77962e-06	4.37747e-05	2911	GO:0016021;GO:0055114;GO:0016491;GO:0071949	-	PF01494	opiNOG70430;opiNOG14755;sordNOG04331	S	sp|A0A097ZPF7|ANDE_EMEVA FAD-dependent monooxygenase andE OS=Emericella variicolor GN=andE PE=1 SV=1	gi|530475877|gb|EQB55870.1| FAD binding domain-containing protein [Colletotrichum gloeosporioides Cg-14]
TRINITY_DN28699_c0_g1	47.2236	3.38755	13.9403	3.80119	0.000171184	0.00141203	3620	-	-	-	-	-	-	gi|530471659|gb|EQB52408.1| hypothetical protein CGLO_07962 [Colletotrichum gloeosporioides Cg-14]
TRINITY_DN31459_c1_g1	219.2	15.7963	13.8767	3.79459	0.0002007	0.00163269	6153	GO:0015035;GO:0055114	-	PF13374;PF00656;PF12770	sordNOG05419;opiNOG21792	S	sp|Q9SA41|MCA8_ARATH Metacaspase-8 OS=Arabidopsis thaliana GN=AMC8 PE=1 SV=1	gi|596672495|ref|XP_007277251.1| TPR domain-containing protein [Colletotrichum gloeosporioides Nara gc5] gi|429858988|gb|ELA33789.1| TPR domain-containing protein [Colletotrichum gloeosporioides Nara gc5]
TRINITY_DN26994_c0_g1	60.2019	4.33943	13.8732	3.79423	0.000106197	0.000923667	1294	GO:0055114;GO:0051213	-	PF02668	opiNOG13007	I	sp|O74885|YQE1_SCHPO Putative dioxygenase C576.01c OS=Schizosaccharomyces pombe (strain 972 / ATCC 24843) GN=SPCC576.01c PE=3 SV=2	gi|596725676|ref|XP_007287130.1| alpha-ketoglutarate dependent xanthine dioxygenase [Colletotrichum gloeosporioides Nara gc5] gi|429848295|gb|ELA23798.1| alpha-ketoglutarate dependent xanthine dioxygenase [Colletotrichum gloeosporioides Nara gc5]
TRINITY_DN31726_c2_g2	1157.89	83.5482	13.8589	3.79274	9.11982e-07	1.18387e-05	9225	GO:0005634;GO:0006355;GO:0008270;GO:0004386;GO:0003700	-	PF13086;PF13087	sordNOG10200;COG1112;opiNOG02983	L	sp|Q8R151|ZNFX1_MOUSE NFX1-type zinc finger-containing protein 1 OS=Mus musculus GN=Znfx1 PE=1 SV=3	gi|380489050|emb|CCF36962.1| hypothetical protein CH063_00242 [Colletotrichum higginsianum]
TRINITY_DN36028_c0_g1	162.939	11.7622	13.8528	3.7921	9.04268e-06	9.76515e-05	1841	-	-	-	-	-	-	-
TRINITY_DN34365_c1_g4	245.422	17.7556	13.8222	3.78892	3.16027e-06	3.7098e-05	2104	-	-	-	-	-	-	-
TRINITY_DN29214_c0_g1	1947.38	141.433	13.7689	3.78334	8.55203e-07	1.11574e-05	1237	-	-	-	sordNOG04267;opiNOG28313;opiNOG36993	SQR	sp|A0A097ZPD4|ANDH_EMEVA Oxidoreductase andH OS=Emericella variicolor GN=andH PE=1 SV=1	gi|530464147|gb|EQB46613.1| hypothetical protein CGLO_14332 [Colletotrichum gloeosporioides Cg-14]
TRINITY_DN33424_c0_g3	1076.37	78.8876	13.6443	3.77023	1.06191e-06	1.36147e-05	3273	GO:0007186;GO:0016021;GO:0007166;GO:0004930	-	PF11710	opiNOG45871;opiNOG02463;sordNOG07846;sordNOG08027	ST	sp|Q54U75|CRLA_DICDI Cyclic AMP receptor-like protein A OS=Dictyostelium discoideum GN=crlA PE=2 SV=1	gi|596725666|ref|XP_007287128.1| g-protein coupled receptor [Colletotrichum gloeosporioides Nara gc5] gi|429848293|gb|ELA23796.1| g-protein coupled receptor [Colletotrichum gloeosporioides Nara gc5]
TRINITY_DN31973_c0_g3	312.699	23.0029	13.5939	3.76489	5.08745e-06	5.77806e-05	1320	GO:0016740	-	-	opiNOG54123;opiNOG48702;sordNOG06276	R	sp|A7XRZ1|TDIE_EMENI Probable methyltransferase tdiE OS=Emericella nidulans (strain FGSC A4 / ATCC 38163 / CBS 112.46 / NRRL 194 / M139) GN=tdiE PE=2 SV=1	gi|530474373|gb|EQB54614.1| methyltransferase domain-containing protein [Colletotrichum gloeosporioides Cg-14]
TRINITY_DN21088_c0_g1	163.955	12.1355	13.5104	3.756	1.04166e-05	0.000110647	1791	GO:0004553;GO:0005975	K01188	PF00232	opiNOG01219;COG2723	G	sp|Q25BW4|BGL1B_PHACH Beta-glucosidase 1B OS=Phanerochaete chrysosporium GN=BGL1B PE=1 SV=1	gi|596701659|ref|XP_007282673.1| beta-glucosidase, putative [Colletotrichum gloeosporioides Nara gc5] gi|429853173|gb|ELA28264.1| beta-glucosidase, putative [Colletotrichum gloeosporioides Nara gc5]
TRINITY_DN29433_c0_g3	914.286	67.9458	13.4561	3.75019	1.63626e-06	2.01812e-05	1878	GO:0055114;GO:0016491	-	PF01408;PF02894	sordNOG08125;opiNOG21319	R	sp|O34371|YTET_BACSU Putative oxidoreductase YteT OS=Bacillus subtilis (strain 168) GN=yteT PE=2 SV=1	gi|530461584|gb|EQB44665.1| hypothetical protein CGLO_16578 [Colletotrichum gloeosporioides Cg-14]
TRINITY_DN31725_c0_g1	1507.57	113.179	13.3203	3.73555	1.01987e-06	1.31298e-05	2835	-	K10639	-	opiNOG04491;sordNOG14128	O	sp|D3Z3K2|CIP1_MOUSE E3 ubiquitin-protein ligase CCNB1IP1 OS=Mus musculus GN=Ccnb1ip1 PE=1 SV=1	gi|530468513|gb|EQB49871.1| hypothetical protein CGLO_10754 [Colletotrichum gloeosporioides Cg-14]
TRINITY_DN26575_c0_g2	157.782	11.8875	13.2729	3.73041	9.42155e-06	0.000101322	827	-	-	-	-	-	-	-
TRINITY_DN35467_c0_g1	212.559	16.0171	13.2708	3.73018	7.53935e-06	8.27364e-05	533	-	-	-	sordNOG14749;sordNOG15220;opiNOG58553	S	-	gi|596653902|ref|XP_007273739.1| hypothetical protein CGGC5_3407 [Colletotrichum gloeosporioides Nara gc5] gi|429862551|gb|ELA37194.1| hypothetical protein CGGC5_3407 [Colletotrichum gloeosporioides Nara gc5]
TRINITY_DN28276_c0_g1	138.301	10.5015	13.1697	3.71915	1.41867e-05	0.000146736	778	-	-	-	-	-	-	-
TRINITY_DN27205_c0_g3	30.1454	2.29137	13.1561	3.71766	0.00135543	0.00894904	2500	GO:0019829;GO:0000166;GO:0098655;GO:0005507;GO:0016021;GO:0030001	-	PF00122;PF00702	opiNOG01728	P	sp|Q9SH30|HMA5_ARATH Probable copper-transporting ATPase HMA5 OS=Arabidopsis thaliana GN=HMA5 PE=1 SV=2	gi|596679920|ref|XP_007278619.1| copper resistance-associated p-type atpase [Colletotrichum gloeosporioides Nara gc5] gi|429857481|gb|ELA32347.1| copper resistance-associated p-type atpase [Colletotrichum gloeosporioides Nara gc5]
TRINITY_DN30184_c0_g1	678.472	51.7675	13.1061	3.71217	1.71709e-06	2.10697e-05	2691	GO:0016705;GO:0020037;GO:0005506;GO:0016021;GO:0004497;GO:0055114	-	PF00067	opiNOG24501;sorNOG02061	Q	sp|A0A1B4XBH0|SDNE_SORAA Cytochrome P450 monooxygenase sdnE OS=Sordaria araneosa GN=sdnE PE=3 SV=1	gi|596718224|ref|XP_007285701.1| cytochrome p450 family protein [Colletotrichum gloeosporioides Nara gc5] gi|429849906|gb|ELA25233.1| cytochrome p450 family protein [Colletotrichum gloeosporioides Nara gc5]
TRINITY_DN24652_c0_g1	42.8275	3.27771	13.0663	3.70778	0.000341213	0.00262158	324	GO:0005634;GO:0003677;GO:0008270;GO:0006351	-	-	opiNOG16696;sordNOG11660	R	-	gi|530474897|gb|EQB55058.1| hypothetical protein CGLO_05044 [Colletotrichum gloeosporioides Cg-14]
TRINITY_DN36259_c6_g1	206.753	15.83	13.0608	3.70717	5.83948e-06	6.56072e-05	1021	-	-	-	-	-	-	-
TRINITY_DN29545_c0_g1	2151.29	164.766	13.0567	3.70671	1.52869e-06	1.89746e-05	2095	-	-	PF11951;PF00172	opiNOG71523;opiNOG31264;necNOG12091;sordNOG06076	S	sp|Q59QC7|UPC2_CANAL Sterol uptake control protein 2 OS=Candida albicans (strain SC5314 / ATCC MYA-2876) GN=UPC2 PE=1 SV=1	gi|996636594|gb|KXH61064.1| hypothetical protein CNYM01_10468, partial [Colletotrichum nymphaeae SA-01]
TRINITY_DN35050_c0_g1	43.7931	3.3559	13.0496	3.70593	0.000294268	0.00229772	1406	GO:0055085;GO:0016021;GO:0005215	-	PF11905	opiNOG14927	S	-	gi|530477047|gb|EQB56672.1| BZIP transcription factor [Colletotrichum gloeosporioides Cg-14]
TRINITY_DN25350_c0_g1	89.9733	6.9931	12.866	3.68549	3.92472e-05	0.000373929	718	GO:0055085;GO:0016021	-	-	sorNOG03080;sordNOG08805;opiNOG20306	R	sp|Q08280|BSC6_YEAST Bypass of stop codon protein 6 OS=Saccharomyces cerevisiae (strain ATCC 204508 / S288c) GN=BSC6 PE=1 SV=1	gi|530479008|gb|EQB58271.1| major facilitator superfamily transporter [Colletotrichum gloeosporioides Cg-14]
TRINITY_DN35300_c0_g1	6826.35	531.331	12.8476	3.68343	1.39214e-06	1.74325e-05	5471	GO:0008422;GO:0030245;GO:0102483	-	PF14310;PF01915;PF00933	sordNOG09547;sorNOG00322;opiNOG08223	RG	sp|B0Y7Q8|BGLF_ASPFC Probable beta-glucosidase F OS=Neosartorya fumigata (strain CEA10 / CBS 144.89 / FGSC A1163) GN=bglF PE=3 SV=2	gi|530479739|gb|EQB58874.1| hypothetical protein CGLO_00803 [Colletotrichum gloeosporioides Cg-14]
TRINITY_DN27598_c0_g1	122.688	9.59613	12.7851	3.6764	6.26481e-05	0.000571538	1674	GO:0050661;GO:0055114;GO:0016491	-	PF01408;PF08666	-	-	-	gi|596711070|ref|XP_007284422.1| saf domain-containing protein [Colletotrichum gloeosporioides Nara gc5] gi|429851338|gb|ELA26535.1| saf domain-containing protein [Colletotrichum gloeosporioides Nara gc5]
TRINITY_DN32350_c0_g1	6416.02	502.985	12.7559	3.67309	1.6939e-06	2.08097e-05	4867	GO:0016020;GO:0046872;GO:0008168;GO:0032259;GO:0016491	-	PF05175	euNOG35156;NOG80401;COG2890	JQR	sp|Q58338|Y928_METJA Putative protein methyltransferase MJ0928 OS=Methanocaldococcus jannaschii (strain ATCC 43067 / DSM 2661 / JAL-1 / JCM 10045 / NBRC 100440) GN=MJ0928 PE=3 SV=1	gi|596672536|ref|XP_007277259.1| cytochrome p450 [Colletotrichum gloeosporioides Nara gc5] gi|429858996|gb|ELA33797.1| cytochrome p450 [Colletotrichum gloeosporioides Nara gc5]
TRINITY_DN33241_c0_g1	5846.13	458.831	12.7414	3.67145	1.62331e-06	2.00374e-05	2984	GO:0016705;GO:0020037;GO:0005506;GO:0016021;GO:0004497;GO:0055114	-	PF00067	sordNOG10521;opiNOG15169	Q	sp|D7PI20|GSFF_PENAE Cytochrome P450 monooxygenase gsfF OS=Penicillium aethiopicum GN=gsfF PE=1 SV=2	gi|596713998|ref|XP_007284957.1| benzoate 4-monooxygenase cytochrome p450 [Colletotrichum gloeosporioides Nara gc5] gi|429850732|gb|ELA25975.1| benzoate 4-monooxygenase cytochrome p450 [Colletotrichum gloeosporioides Nara gc5]
TRINITY_DN28336_c0_g1	102.709	8.06115	12.7412	3.67143	3.23678e-05	0.000313368	1171	GO:0008152;GO:0003824	-	PF00857	sorNOG05468;sordNOG08224;opiNOG11765	R	sp|P21367|YCAC_ECOLI Probable hydrolase YcaC OS=Escherichia coli (strain K12) GN=ycaC PE=1 SV=1	gi|530459983|gb|EQB43419.1| isochorismatase [Colletotrichum gloeosporioides Cg-14]
TRINITY_DN28125_c0_g1	37.5229	2.94986	12.7202	3.66905	0.000528119	0.00388422	1437	-	-	PF05630	sordNOG04524	R	-	gi|596662120|ref|XP_007275307.1| npp1 domain-containing protein [Colletotrichum gloeosporioides Nara gc5] gi|429861037|gb|ELA35751.1| npp1 domain-containing protein [Colletotrichum gloeosporioides Nara gc5]
TRINITY_DN35148_c0_g1	223.475	17.5809	12.7113	3.66803	9.374e-06	0.00010088	7820	GO:0031177;GO:0008270;GO:0016740;GO:0055114;GO:0016491	-	PF02801;PF08659;PF14765;PF00109;PF08242;PF00107;PF00698;PF08240;PF16197	sordNOG06668;opiNOG01973	QI	sp|G3XMD1|AZAB_ASPNA Highly reducing polyketide synthase azaB OS=Aspergillus niger (strain ATCC 1015 / CBS 113.46 / FGSC A1144 / LSHB Ac4 / NCTC 3858a / NRRL 328 / USDA 3528.7) GN=azaB PE=1 SV=1	gi|827078050|ref|XP_008100415.1| beta-ketoacyl synthase domain-containing protein [Colletotrichum graminicola M1.001] gi|310801502|gb|EFQ36395.1| beta-ketoacyl synthase domain-containing protein [Colletotrichum graminicola M1.001]
TRINITY_DN28610_c0_g1	76.5006	6.03953	12.6666	3.66296	7.35107e-05	0.000660197	1320	-	-	-	-	-	-	-
TRINITY_DN30897_c0_g1	76.8489	6.06949	12.6615	3.66238	9.74815e-05	0.0008531	2419	GO:0055085;GO:0016021	K03448	PF07690	sordNOG11145;opiNOG21528	G	sp|P25621|FEN2_YEAST Pantothenate transporter FEN2 OS=Saccharomyces cerevisiae (strain ATCC 204508 / S288c) GN=FEN2 PE=1 SV=1	gi|530478245|gb|EQB57638.1| hypothetical protein CGLO_02210 [Colletotrichum gloeosporioides Cg-14]
TRINITY_DN23355_c0_g1	239.209	18.955	12.6198	3.65762	0.000145315	0.00122326	725	-	-	-	-	-	-	-
TRINITY_DN34008_c0_g1	664.4	52.6836	12.6111	3.65662	2.43048e-06	2.91685e-05	13202	GO:0005524	-	PF13086;PF00004;PF13087	sordNOG06480;sorNOG01842;opiNOG02983	OL	sp|Q96UG7|CHT_FUSSL Cyanide hydratase OS=Fusarium solani GN=chy PE=1 SV=1	gi|596683561|ref|XP_007279312.1| AAA family [Colletotrichum gloeosporioides Nara gc5] gi|429856683|gb|ELA31580.1| AAA family [Colletotrichum gloeosporioides Nara gc5]
TRINITY_DN32226_c0_g1	115.867	9.20739	12.5841	3.65353	2.77314e-05	0.000272203	2674	-	-	-	-	-	-	-
TRINITY_DN31415_c0_g2	57.341	4.57008	12.547	3.64928	0.00021894	0.00176711	1737	GO:0008131;GO:0005507;GO:0048038;GO:0009308;GO:0055114	K00276	PF09248;PF01179	sorNOG06679;opiNOG13965	Q	sp|Q9TTK6|AOC3_BOVIN Membrane primary amine oxidase OS=Bos taurus GN=AOC3 PE=2 SV=3	gi|596695307|ref|XP_007281529.1| copper amine oxidase [Colletotrichum gloeosporioides Nara gc5] gi|429854459|gb|ELA29474.1| copper amine oxidase [Colletotrichum gloeosporioides Nara gc5]
TRINITY_DN33045_c1_g2	837.185	66.9044	12.5132	3.64537	2.04411e-06	2.48185e-05	405	-	-	-	-	-	-	-
TRINITY_DN27244_c0_g1	50.2409	4.02424	12.4846	3.64207	0.00026387	0.00208546	2053	GO:0016021	-	-	sordNOG12013;sordNOG04434	S	-	gi|596691790|ref|XP_007280875.1| p-type ATPase [Colletotrichum gloeosporioides Nara gc5] gi|429855079|gb|ELA30055.1| p-type ATPase [Colletotrichum gloeosporioides Nara gc5]
TRINITY_DN33457_c0_g2	156.126	12.664	12.3284	3.62391	1.81561e-05	0.000183773	3367	GO:0016021	-	-	pleNOG02453;sordNOG11989;opiNOG25252	S	-	gi|530460737|gb|EQB44010.1| hypothetical protein CGLO_17282 [Colletotrichum gloeosporioides Cg-14]
TRINITY_DN27726_c0_g1	374.681	30.6819	12.2118	3.61021	5.17055e-06	5.8599e-05	1819	GO:0055114;GO:0016491	-	PF13561	opiNOG20485	Q	sp|P50166|ARDH_CANTR D-arabinitol 2-dehydrogenase [ribulose-forming] OS=Candida tropicalis GN=ARD PE=1 SV=1	gi|530474668|gb|EQB54860.1| hypothetical protein CGLO_05269 [Colletotrichum gloeosporioides Cg-14]
TRINITY_DN36306_c2_g3	125.502	10.3399	12.1377	3.60143	2.96595e-05	0.000289861	1252	GO:0005634;GO:0000981;GO:0006357;GO:0008270	-	-	sordNOG14583;opiNOG32572	S	-	gi|530465631|gb|EQB47650.1| hypothetical protein CGLO_13198 [Colletotrichum gloeosporioides Cg-14]
TRINITY_DN32038_c1_g3	78.0811	6.46456	12.0783	3.59435	8.6964e-05	0.000767525	3207	-	-	-	-	-	-	-
TRINITY_DN35005_c0_g2	1587.86	131.467	12.078	3.59431	2.52438e-06	3.0133e-05	495	GO:0008073;GO:0043086	-	-	sordNOG05690	S	-	gi|530477373|gb|EQB56944.1| ornithine decarboxylase antizyme [Colletotrichum gloeosporioides Cg-14]
TRINITY_DN26847_c0_g1	156.692	13.2443	11.8309	3.56448	3.03844e-05	0.00029647	1243	GO:0016021	-	-	sordNOG04550;opiNOG54803;opiNOG39507;hypNOG10792;necNOG10228	S	-	gi|530462446|gb|EQB45343.1| hypothetical protein CGLO_15790 [Colletotrichum gloeosporioides Cg-14]
TRINITY_DN35798_c0_g1	1218.14	103.178	11.8061	3.56146	0.000263529	0.00208329	7683	GO:0004252;GO:0006508;GO:0016021	K01279	PF09286	opiNOG14582;COG4934	O	sp|Q4WQU0|SED4_ASPFU Tripeptidyl-peptidase sed4 OS=Neosartorya fumigata (strain ATCC MYA-4609 / Af293 / CBS 101355 / FGSC A1100) GN=sed4 PE=1 SV=1	gi|530471296|gb|EQB52107.1| hypothetical protein CGLO_08295 [Colletotrichum gloeosporioides Cg-14]
TRINITY_DN30684_c0_g1	739.244	62.7394	11.7828	3.55861	5.90169e-05	0.000543021	3399	-	-	-	-	-	-	-
TRINITY_DN28445_c0_g1	641.783	54.7749	11.7167	3.5505	4.24133e-06	4.86519e-05	2210	-	-	PF11951;PF00172	opiNOG57449	S	sp|S0EFU6|BEA4_GIBF5 Beauvericin cluster-specific repressor BEA4 OS=Gibberella fujikuroi (strain CBS 195.34 / IMI 58289 / NRRL A-6831) GN=BEA4 PE=3 SV=1	gi|591459347|gb|EXL90991.1| hypothetical protein FOIG_15796 [Fusarium oxysporum f. sp. cubense tropical race 4 54006]
TRINITY_DN32466_c0_g1	455.236	39.433	11.5445	3.52914	1.14445e-05	0.000120741	4150	-	-	PF06985	opiNOG08537	G	sp|D4B4V1|PMU1_ARTBC Probable phosphoglycerate mutase ARB_03491 OS=Arthroderma benhamiae (strain ATCC MYA-4681 / CBS 112371) GN=ARB_03491 PE=1 SV=1	gi|530465534|gb|EQB47573.1| hypothetical protein CGLO_13258 [Colletotrichum gloeosporioides Cg-14]
TRINITY_DN27962_c0_g1	119.804	10.4019	11.5176	3.52576	3.39135e-05	0.000327113	1871	GO:0008643;GO:0055085;GO:0016021;GO:0022891	-	PF00083	sordNOG06408;sorNOG06480	R	sp|P53387|KHT2_KLULC Hexose transporter 2 OS=Kluyveromyces lactis GN=KHT2 PE=3 SV=1	gi|596674699|ref|XP_007277676.1| sugar transport protein 4 [Colletotrichum gloeosporioides Nara gc5] gi|429858448|gb|ELA33265.1| sugar transport protein 4 [Colletotrichum gloeosporioides Nara gc5]
TRINITY_DN27211_c0_g1	715.72	62.2299	11.5012	3.52372	7.53359e-06	8.27022e-05	2707	-	-	PF06985	necNOG13405;hypNOG08051;necNOG12612	S	-	gi|587736485|gb|EXA34201.1| hypothetical protein FOVG_14637 [Fusarium oxysporum f. sp. pisi HDV247]
TRINITY_DN26580_c0_g1	240.491	20.934	11.488	3.52206	1.78974e-05	0.000181627	1431	GO:0005634;GO:0003677;GO:0000981;GO:0006357;GO:0016787;GO:0008270;GO:0016021	-	-	-	-	-	gi|530459618|gb|EQB43187.1| hypothetical protein CGLO_18200 [Colletotrichum gloeosporioides Cg-14]
TRINITY_DN28227_c0_g1	421.983	36.9059	11.434	3.51526	6.66781e-06	7.39273e-05	1229	GO:0016020	-	-	opiNOG43719;COG0251;opiNOG35933	SJR	-	gi|530466226|gb|EQB48097.1| endoribonuclease L-PSP [Colletotrichum gloeosporioides Cg-14]
TRINITY_DN28024_c0_g1	1979.03	173.119	11.4316	3.51496	6.62258e-06	7.34884e-05	1504	GO:0016787	K14333	PF04909	sordNOG09944	R	sp|P80402|DBD23_ASPOR 2,3-dihydroxybenzoate decarboxylase OS=Aspergillus oryzae (strain ATCC 42149 / RIB 40) GN=AO090005000447 PE=1 SV=2	gi|596704038|ref|XP_007283116.1| amidohydrolase family protein [Colletotrichum gloeosporioides Nara gc5] gi|429852707|gb|ELA27831.1| amidohydrolase family protein [Colletotrichum gloeosporioides Nara gc5]
TRINITY_DN28476_c0_g1	576.704	50.6623	11.3833	3.50885	7.31172e-06	8.03799e-05	1413	-	-	-	-	-	-	-
TRINITY_DN28459_c0_g3	36.8032	3.25872	11.2938	3.49746	0.000907408	0.0062795	533	GO:0055114;GO:0016491	-	PF01408	sordNOG08130;opiNOG23695;sorNOG03867	QG	sp|Q2UPA7|ACLE_ASPOR Dehydrogenase aclE OS=Aspergillus oryzae (strain ATCC 42149 / RIB 40) GN=aclE PE=3 SV=1	gi|596718314|ref|XP_007285719.1| oxidoreductase family protein [Colletotrichum gloeosporioides Nara gc5] gi|429849886|gb|ELA25215.1| oxidoreductase family protein [Colletotrichum gloeosporioides Nara gc5]
TRINITY_DN36261_c3_g6	110.006	9.80035	11.2247	3.48861	5.27246e-05	0.000489316	1748	-	-	-	-	-	-	-
TRINITY_DN33757_c0_g1	3334.45	297.396	11.2121	3.48699	3.20254e-06	3.75339e-05	4956	GO:0003968;GO:0001172	-	PF05183	opiNOG14638;sordNOG08442	A	sp|Q9LQV2|RDR1_ARATH RNA-dependent RNA polymerase 1 OS=Arabidopsis thaliana GN=RDR1 PE=2 SV=1	gi|596648244|ref|XP_007272722.1| RNA-dependent RNA polymerase [Colletotrichum gloeosporioides Nara gc5] gi|429863873|gb|ELA38280.1| RNA-dependent RNA polymerase [Colletotrichum gloeosporioides Nara gc5]
TRINITY_DN32678_c0_g2	127.024	11.3653	11.1765	3.48239	4.24169e-05	0.000401183	2096	-	-	-	-	-	-	-
TRINITY_DN26055_c0_g1	225.964	20.2202	11.1752	3.48222	0.000136541	0.00115596	3208	-	-	PF06985	opiNOG13067;opiNOG38032;pleNOG09393;sordNOG09777	SR	sp|Q9UV10|HET6_NEUCR Heterokaryon incompatibility protein 6, OR allele OS=Neurospora crassa (strain ATCC 24698 / 74-OR23-1A / CBS 708.71 / DSM 1257 / FGSC 987) GN=het-6 PE=4 SV=1	gi|530479112|gb|EQB58364.1| hypothetical protein CGLO_01393 [Colletotrichum gloeosporioides Cg-14]
TRINITY_DN30823_c0_g1	62.3359	5.58806	11.1552	3.47964	0.00024268	0.00193171	1245	-	-	-	-	-	-	-
TRINITY_DN31284_c0_g1	894.207	80.2216	11.1467	3.47855	4.33745e-06	4.96813e-05	2227	-	-	-	-	-	-	gi|530478067|gb|EQB57496.1| hypothetical protein CGLO_02369 [Colletotrichum gloeosporioides Cg-14]
TRINITY_DN25051_c0_g1	36.2134	3.27771	11.0484	3.46577	0.00102357	0.00700251	459	GO:0006511;GO:0016579;GO:0036459	K11853	-	opiNOG15446	O	-	gi|640922951|gb|KDN67157.1| putative ubiquitin carboxyl-terminal hydrolase [Colletotrichum sublineola]
TRINITY_DN25950_c0_g1	36.3806	3.32313	10.9477	3.45255	0.00098124	0.0067336	450	GO:0005634;GO:0008565;GO:0042147;GO:0032266;GO:0006886;GO:0005768;GO:0030905;GO:0032120;GO:0005829;GO:0005628	-	-	sorNOG04268;opiNOG06025	U	sp|Q9URW7|VPS17_SCHPO Vacuolar protein sorting-associated protein 17 OS=Schizosaccharomyces pombe (strain 972 / ATCC 24843) GN=vps17 PE=3 SV=1	gi|596722604|ref|XP_007286540.1| vacuolar protein sorting-associated protein vps17 [Colletotrichum gloeosporioides Nara gc5] gi|429848990|gb|ELA24415.1| vacuolar protein sorting-associated protein vps17 [Colletotrichum gloeosporioides Nara gc5]
TRINITY_DN27933_c0_g1	49.0285	4.48204	10.9389	3.45139	0.000440422	0.0032992	1419	GO:0055114;GO:0051213	-	PF02668	sacNOG02704;saccNOG01217;opiNOG13007	I	sp|O74885|YQE1_SCHPO Putative dioxygenase C576.01c OS=Schizosaccharomyces pombe (strain 972 / ATCC 24843) GN=SPCC576.01c PE=3 SV=2	gi|530477179|gb|EQB56786.1| TfdA family Taurine catabolism dioxygenase TauD [Colletotrichum gloeosporioides Cg-14]
TRINITY_DN34751_c0_g1	6284.52	575.871	10.9131	3.44798	4.90823e-06	5.58903e-05	651	-	-	-	-	-	-	-
TRINITY_DN28555_c0_g1	115.977	10.6768	10.8625	3.44128	5.53507e-05	0.000512011	1510	-	-	-	-	-	-	-
TRINITY_DN34365_c1_g2	943.696	87.3107	10.8085	3.43409	5.36383e-06	6.0613e-05	542	GO:0005840	-	-	opiNOG22457	R	-	gi|596697791|ref|XP_007281975.1| ribosomal protein s17 [Colletotrichum gloeosporioides Nara gc5] gi|429853961|gb|ELA29002.1| ribosomal protein s17 [Colletotrichum gloeosporioides Nara gc5]
TRINITY_DN36414_c2_g1	56.8951	5.28033	10.7749	3.4296	0.000320945	0.00248918	1698	-	-	-	-	-	-	-
TRINITY_DN33936_c0_g2	232.746	21.8184	10.6674	3.41514	1.69585e-05	0.000172943	3703	-	-	-	-	-	-	gi|530472209|gb|EQB52856.1| hypothetical protein CGLO_07483 [Colletotrichum gloeosporioides Cg-14]
TRINITY_DN27151_c0_g1	62.7922	5.89059	10.6597	3.4141	0.000307881	0.0023946	702	-	-	-	-	-	-	-
TRINITY_DN33774_c0_g1	55.3181	5.20214	10.6337	3.41057	0.000399784	0.00302532	940	-	-	-	-	-	-	-
TRINITY_DN26205_c0_g1	48.1717	4.54012	10.6102	3.40738	0.000502303	0.00371982	1157	-	-	PF13561;PF00106	sordNOG08933;sorNOG07527;opiNOG29886	Q	sp|P80702|DIDH_COMTE 3-alpha-hydroxysteroid dehydrogenase/carbonyl reductase OS=Comamonas testosteroni GN=hsdA PE=1 SV=2	gi|530474218|gb|EQB54491.1| hypothetical protein CGLO_05675 [Colletotrichum gloeosporioides Cg-14]
TRINITY_DN29527_c0_g1	112.927	10.6614	10.5922	3.40493	8.32487e-05	0.000737031	1223	-	-	-	-	-	-	gi|530469572|gb|EQB50698.1| hypothetical protein CGLO_09837 [Colletotrichum gloeosporioides Cg-14]
TRINITY_DN30795_c0_g3	1129.13	107.395	10.5138	3.39422	1.15682e-05	0.000121832	1853	GO:0016787	-	PF00561	opiNOG26647;sordNOG12239;hypNOG05931;pleNOG06552	I	sp|P34914|HYES_MOUSE Bifunctional epoxide hydrolase 2 OS=Mus musculus GN=Ephx2 PE=1 SV=2	gi|596692897|ref|XP_007281083.1| epoxide hydrolase, putative [Colletotrichum gloeosporioides Nara gc5] gi|429854960|gb|ELA29941.1| epoxide hydrolase, putative [Colletotrichum gloeosporioides Nara gc5]
TRINITY_DN31866_c0_g1	193.76	18.5754	10.431	3.38281	0.00116426	0.00783083	2313	-	-	-	sordNOG14462;ascNOG17467;opiNOG45412	R	-	gi|530464127|gb|EQB46598.1| hypothetical protein CGLO_14337 [Colletotrichum gloeosporioides Cg-14]
TRINITY_DN30086_c0_g1	325.177	31.4584	10.3367	3.36971	2.0996e-05	0.000210196	1749	GO:0030248;GO:0004553;GO:0005576;GO:0005975	K05972	PF00734;PF10503	opiNOG13535;sorNOG02529	OG	sp|Q4WBW4|AXE1_ASPFU Probable acetylxylan esterase A OS=Neosartorya fumigata (strain ATCC MYA-4609 / Af293 / CBS 101355 / FGSC A1100) GN=axeA PE=3 SV=1	gi|996579397|gb|KXH26720.1| PHB depolymerase family esterase [Colletotrichum simmondsii]
TRINITY_DN28314_c0_g1	42.3618	4.10877	10.3101	3.36599	0.00082911	0.00579558	1293	GO:0004616;GO:0098869;GO:0051287;GO:0055114;GO:0051920	K00020	PF14833;PF03446	COG2084;opiNOG12494;opiNOG39277	IR	sp|P29266|3HIDH_RAT 3-hydroxyisobutyrate dehydrogenase, mitochondrial OS=Rattus norvegicus GN=Hibadh PE=1 SV=3	gi|530468504|gb|EQB49864.1| 3-hydroxyisobutyrate dehydrogenase [Colletotrichum gloeosporioides Cg-14]
TRINITY_DN33174_c1_g2	148.693	14.4268	10.3067	3.36551	6.4481e-05	0.000586199	1772	-	-	-	-	-	-	-
TRINITY_DN24603_c0_g1	100.95	9.79754	10.3036	3.36508	0.000124378	0.00106456	942	GO:0005524;GO:0010998;GO:0000077;GO:0004694	K16196	PF13393	opiNOG04525;sordNOG08584	J	sp|P15442|GCN2_YEAST eIF-2-alpha kinase GCN2 OS=Saccharomyces cerevisiae (strain ATCC 204508 / S288c) GN=GCN2 PE=1 SV=3	gi|596670519|ref|XP_007276877.1| protein kinase [Colletotrichum gloeosporioides Nara gc5] gi|429859287|gb|ELA34075.1| protein kinase [Colletotrichum gloeosporioides Nara gc5]
TRINITY_DN34443_c0_g1	17167.1	1674.84	10.25	3.35755	1.15539e-05	0.000121733	4481	GO:0055085;GO:0005524;GO:0016021;GO:0042626	K05658	PF00664;PF00005	sordNOG07783;opiNOG07027;sordNOG09445	Q	sp|P36619|PMD1_SCHPO Leptomycin B resistance protein pmd1 OS=Schizosaccharomyces pombe (strain 972 / ATCC 24843) GN=pmd1 PE=3 SV=2	gi|530470054|gb|EQB51094.1| ABC transporter [Colletotrichum gloeosporioides Cg-14]
TRINITY_DN28858_c0_g1	66.4335	6.49451	10.2292	3.35462	0.000360196	0.00275926	1159	-	-	-	-	-	-	-
TRINITY_DN28972_c0_g1	325.797	32	10.1812	3.34783	1.98337e-05	0.000199393	2020	GO:0016614;GO:0050660;GO:0055114	-	PF01565	sordNOG09584;opiNOG24880	SR	sp|D4B1P2|A2372_ARTBC Uncharacterized FAD-linked oxidoreductase ARB_02372 OS=Arthroderma benhamiae (strain ATCC MYA-4681 / CBS 112371) GN=ARB_02372 PE=1 SV=1	gi|530461323|gb|EQB44463.1| FAD binding domain-containing protein [Colletotrichum gloeosporioides Cg-14]
TRINITY_DN29579_c0_g3	42.4459	4.18696	10.1376	3.34165	0.000801842	0.00563024	2181	-	-	-	-	-	-	-
TRINITY_DN34508_c1_g3	296.508	29.4113	10.0814	3.33363	2.05826e-05	0.000206522	1008	-	-	-	-	-	-	-
TRINITY_DN32508_c0_g1	370.667	37.339	9.92709	3.31137	1.91597e-05	0.000192991	993	-	-	-	-	-	-	-
TRINITY_DN34219_c0_g1	2205.31	223.773	9.8551	3.30087	1.30281e-05	0.000136023	2526	GO:0005634;GO:0000981;GO:0005524;GO:0006357;GO:0004185;GO:0006508;GO:0008270;GO:0016887	-	PF00450	opiNOG22447;sordNOG10414	OE	sp|C5FGX1|SCPB_ARTOC Carboxypeptidase S1 homolog B OS=Arthroderma otae (strain ATCC MYA-4605 / CBS 113480) GN=SCPB PE=3 SV=1	gi|596659076|ref|XP_007274734.1| carboxypeptidase s1 [Colletotrichum gloeosporioides Nara gc5] gi|429861519|gb|ELA36205.1| carboxypeptidase s1 [Colletotrichum gloeosporioides Nara gc5]
TRINITY_DN27472_c0_g1	78.1332	7.94497	9.8343	3.29782	0.000250727	0.00199017	1652	GO:0055114;GO:0016491;GO:0071949	-	PF01494	hypNOG01516;necNOG06864;sordNOG12010	S	sp|A0A1B4XBH7|SDNN_SORAA FAD-dependent monooxygenase sdnN OS=Sordaria araneosa GN=sdnN PE=3 SV=1	gi|596661765|ref|XP_007275240.1| FAD binding domain-containing protein [Colletotrichum gloeosporioides Nara gc5] gi|429860970|gb|ELA35684.1| FAD binding domain-containing protein [Colletotrichum gloeosporioides Nara gc5]
TRINITY_DN35721_c0_g2	3051.87	314.275	9.71082	3.27959	9.75108e-06	0.000104541	2638	-	-	-	-	-	-	gi|530479032|gb|EQB58294.1| hypothetical protein CGLO_01468 [Colletotrichum gloeosporioides Cg-14]
TRINITY_DN32627_c0_g1	982.956	101.968	9.63983	3.26901	1.9454e-05	0.000195765	3296	GO:0004553;GO:0005975	K01179	PF00150	sordNOG11839;opiNOG09764	RG	sp|A0A024SH20|GUN2_HYPJR Endoglucanase EG-II OS=Hypocrea jecorina (strain ATCC 56765 / BCRC 32924 / NRRL 11460 / Rut C-30) GN=egl2 PE=1 SV=1	gi|596669806|ref|XP_007276739.1| endoglucanase iii [Colletotrichum gloeosporioides Nara gc5] gi|429859443|gb|ELA34224.1| endoglucanase iii [Colletotrichum gloeosporioides Nara gc5]
TRINITY_DN24314_c2_g1	118.311	12.2971	9.62105	3.26619	0.00012398	0.00106174	654	-	-	-	-	-	-	-
TRINITY_DN29097_c0_g1	49.9177	5.24756	9.51255	3.24983	0.000796221	0.00559961	1433	-	-	-	-	-	-	-
TRINITY_DN28430_c0_g1	60.9355	6.4128	9.50217	3.24826	0.000493643	0.00366265	1944	-	-	-	opiNOG12902;opiNOG46202;sordNOG05143	SR	-	gi|587657263|gb|EWY79662.1| hypothetical protein FOYG_17226 [Fusarium oxysporum FOSC 3-a]
TRINITY_DN33950_c0_g1	170.871	18.0277	9.47824	3.24462	7.24517e-05	0.000651814	5831	-	-	-	-	-	-	gi|530461069|gb|EQB44264.1| hypothetical protein CGLO_17007 [Colletotrichum gloeosporioides Cg-14]
TRINITY_DN27870_c0_g2	87.6406	9.25915	9.4653	3.24265	0.000221628	0.0017869	1077	-	-	-	NOG144882;sordNOG15575;sordNOG11337	S	-	gi|530467143|gb|EQB48819.1| hypothetical protein CGLO_11935 [Colletotrichum gloeosporioides Cg-14]
TRINITY_DN31845_c0_g1	1225.65	131.182	9.34313	3.22391	1.65741e-05	0.0001693	3728	GO:0000287;GO:0016829;GO:0030976	-	PF00205;PF02776	COG0028;opiNOG12745	HE	sp|P51853|BZNB_PSEFL Benzaldehyde lyase OS=Pseudomonas fluorescens GN=bznB PE=1 SV=1	gi|530478504|gb|EQB57856.1| benzaldehyde lyase [Colletotrichum gloeosporioides Cg-14]
TRINITY_DN28729_c0_g1	1352.92	145.68	9.28695	3.2152	3.19863e-05	0.000310414	2005	GO:0008168;GO:0032259	-	-	necNOG06763;opiNOG49168;hypNOG11724	SR	sp|M2SNN6|LAEA_COCH5 Secondary metabolism regulator LAE1 OS=Cochliobolus heterostrophus (strain C5 / ATCC 48332 / race O) GN=LAE1 PE=3 SV=1	gi|530477875|gb|EQB57335.1| hypothetical protein CGLO_02560 [Colletotrichum gloeosporioides Cg-14]
TRINITY_DN28643_c0_g1	58.9292	6.36737	9.25487	3.21021	0.000625963	0.00451328	2515	-	-	-	-	-	-	-
TRINITY_DN33424_c0_g2	270.096	29.2767	9.22561	3.20564	3.76887e-05	0.00035974	2665	-	-	-	-	-	-	-
TRINITY_DN29925_c0_g1	165.739	17.9696	9.22327	3.20528	9.29454e-05	0.000816384	2677	GO:0004560	-	PF14498	opiNOG11746	S	sp|Q8L7W8|FUCO2_ARATH Alpha-L-fucosidase 2 OS=Arabidopsis thaliana GN=FUC95A PE=1 SV=1	gi|530480205|gb|EQB59254.1| hypothetical protein CGLO_00392 [Colletotrichum gloeosporioides Cg-14]
TRINITY_DN32778_c1_g1	66.63	7.25652	9.18208	3.19882	0.000448719	0.00335489	1109	-	-	-	opiNOG41495;necNOG12984;NOG102036;opiNOG60738	S	-	gi|530468398|gb|EQB49782.1| SnoaL-like polyketide cyclase [Colletotrichum gloeosporioides Cg-14]
TRINITY_DN36036_c8_g1	9726.44	1063.23	9.14802	3.19346	1.61606e-05	0.000165511	2522	GO:0050661;GO:0004499;GO:0050660;GO:0055114	K00485	PF00743	opiNOG06662	Q	sp|Q8K4C0|FMO5_RAT Dimethylaniline monooxygenase [N-oxide-forming] 5 OS=Rattus norvegicus GN=Fmo5 PE=1 SV=3	gi|530465895|gb|EQB47847.1| hypothetical protein CGLO_12976 [Colletotrichum gloeosporioides Cg-14]
TRINITY_DN30885_c0_g1	87.1771	9.53804	9.13994	3.19218	0.000237501	0.00189484	3427	GO:0000781;GO:0031934;GO:0070919;GO:0030702;GO:0033168;GO:1990707;GO:0051570;GO:0000122;GO:0000070;GO:0003743;GO:0016891;GO:0030958;GO:0005829;GO:0033167;GO:0031618;GO:0003727;GO:0030466;GO:0006348;GO:0070924;GO:0006413;GO:0090502;GO:0033562	K11593	PF16487;PF02171;PF02170;PF16488;PF08699;PF16486	opiNOG00060;sordNOG07667	J	sp|O74957|AGO1_SCHPO Protein argonaute OS=Schizosaccharomyces pombe (strain 972 / ATCC 24843) GN=ago1 PE=1 SV=1	gi|596664538|ref|XP_007275754.1| eukaryotic translation initiation factor 2c [Colletotrichum gloeosporioides Nara gc5] gi|429860449|gb|ELA35187.1| eukaryotic translation initiation factor 2c [Colletotrichum gloeosporioides Nara gc5]
TRINITY_DN22519_c0_g1	111.975	12.2999	9.10375	3.18646	0.000155186	0.00129794	828	-	-	-	-	-	-	-
TRINITY_DN25215_c0_g1	131.049	14.4486	9.07003	3.18111	0.000137295	0.00116109	789	GO:0006499;GO:0004379	K00671	PF02799	sorNOG03282;sordNOG06439;opiNOG02611	I	sp|Q7S3C8|NMT_NEUCR Glycylpeptide N-tetradecanoyltransferase OS=Neurospora crassa (strain ATCC 24698 / 74-OR23-1A / CBS 708.71 / DSM 1257 / FGSC 987) GN=gtt-1 PE=3 SV=2	gi|530477220|gb|EQB56821.1| hypothetical protein CGLO_03138 [Colletotrichum gloeosporioides Cg-14]
TRINITY_DN28706_c0_g1	43.4398	4.81621	9.0195	3.17305	0.00137096	0.00903771	1430	GO:0006950;GO:0016021	-	PF04479	opiNOG56426	S	sp|P40113|RTM1_YEASX Protein RTM1 OS=Saccharomyces cerevisiae GN=RTM1 PE=3 SV=1	gi|530475686|gb|EQB55713.1| RTM1 protein [Colletotrichum gloeosporioides Cg-14]
TRINITY_DN32414_c0_g1	182.581	20.291	8.99814	3.16963	0.00011101	0.000960318	1367	GO:0008168;GO:0032259	-	PF13489	sordNOG11377;opiNOG49168	R	sp|M2SNN6|LAEA_COCH5 Secondary metabolism regulator LAE1 OS=Cochliobolus heterostrophus (strain C5 / ATCC 48332 / race O) GN=LAE1 PE=3 SV=1	gi|530476200|gb|EQB56135.1| hypothetical protein CGLO_03863 [Colletotrichum gloeosporioides Cg-14]
TRINITY_DN22861_c0_g1	43.1791	4.84265	8.91642	3.15646	0.00145188	0.00950077	489	GO:0007018;GO:0005524;GO:0030286;GO:0003777;GO:0016887	K10413	PF12774	opiNOG03106	Z	sp|P78716|DYHC_FUSSO Dynein heavy chain, cytoplasmic OS=Fusarium solani subsp. pisi GN=DHC1 PE=3 SV=1	gi|596701267|ref|XP_007282603.1| dynein heavy chain [Colletotrichum gloeosporioides Nara gc5] gi|429853268|gb|ELA28350.1| dynein heavy chain [Colletotrichum gloeosporioides Nara gc5]
TRINITY_DN33501_c1_g1	113.915	12.802	8.89825	3.15352	0.000162237	0.00134608	3532	-	-	-	-	-	-	gi|530464789|gb|EQB47060.1| hypothetical protein CGLO_13838 [Colletotrichum gloeosporioides Cg-14]
TRINITY_DN30713_c1_g3	102.427	11.5224	8.88942	3.15209	0.000458459	0.00342525	3397	-	-	PF06985;PF12796	sordNOG06830;sordNOG07849;opiNOG13488	R	sp|Q00808|HETE1_PODAS Vegetative incompatibility protein HET-E-1 OS=Podospora anserina GN=HET-E1 PE=4 SV=1	gi|596652997|ref|XP_007273579.1| het domain protein [Colletotrichum gloeosporioides Nara gc5] gi|429862754|gb|ELA37386.1| het domain protein [Colletotrichum gloeosporioides Nara gc5]
TRINITY_DN36414_c3_g1	77.1222	8.67773	8.88737	3.15176	0.000444462	0.00332466	2411	-	-	-	-	-	-	-
TRINITY_DN27969_c0_g1	119.522	13.4524	8.88477	3.15133	0.000162238	0.00134608	1545	GO:0046872;GO:0016021;GO:0016813	K01480	PF00491	pleNOG04758;opiNOG05652	E	sp|O42887|SPEB2_SCHPO Putative agmatinase 2 OS=Schizosaccharomyces pombe (strain 972 / ATCC 24843) GN=SPBC8E4.03 PE=3 SV=1	gi|530476421|gb|EQB56322.1| arginase [Colletotrichum gloeosporioides Cg-14]
TRINITY_DN34847_c0_g2	329.694	37.3224	8.83368	3.14301	0.000442733	0.00331332	1568	-	-	PF00106	sorNOG07659;opiNOG21104	Q	sp|A0A162J3X8|CITE_MONRU Short chain dehydrogenase citE OS=Monascus ruber GN=citE PE=1 SV=1	gi|596718697|ref|XP_007285792.1| short chain dehydrogenase reductase [Colletotrichum gloeosporioides Nara gc5] gi|429849772|gb|ELA25115.1| short chain dehydrogenase reductase [Colletotrichum gloeosporioides Nara gc5]
TRINITY_DN36378_c8_g1	220.344	25.1852	8.74895	3.12911	7.25616e-05	0.000652426	3791	-	-	-	-	-	-	gi|477535187|gb|ENH86710.1| hypothetical protein Cob_04763 [Colletotrichum orbiculare MAFF 240422]
TRINITY_DN36108_c4_g2	239.884	27.4306	8.74511	3.12848	7.93415e-05	0.000705648	2880	-	-	-	-	-	-	-
TRINITY_DN36302_c6_g2	55.3032	6.32475	8.74393	3.12828	0.000718197	0.00510272	944	-	-	-	-	-	-	-
TRINITY_DN31656_c1_g1	255.104	29.2459	8.72271	3.12478	9.09043e-05	0.000800487	3121	GO:0016787	-	-	opiNOG44290;opiNOG46292	L	-	gi|530465622|gb|EQB47641.1| hypothetical protein CGLO_13189 [Colletotrichum gloeosporioides Cg-14]
TRINITY_DN25823_c0_g1	1872.47	215.061	8.70667	3.12212	3.29878e-05	0.000318875	1563	GO:0030259;GO:0016758	-	-	sordNOG04056;opiNOG02750	CG	sp|Q9XIG1|U80B1_ARATH Sterol 3-beta-glucosyltransferase UGT80B1 OS=Arabidopsis thaliana GN=UGT80B1 PE=2 SV=1	gi|596712843|ref|XP_007284749.1| sterol glucosyltransferase [Colletotrichum gloeosporioides Nara gc5] gi|429850969|gb|ELA26194.1| sterol glucosyltransferase [Colletotrichum gloeosporioides Nara gc5]
TRINITY_DN25336_c0_g1	346.974	39.8692	8.70281	3.12148	5.79542e-05	0.000534191	662	GO:0016021	-	-	-	-	-	gi|596654539|ref|XP_007273855.1| fha domain protein [Colletotrichum gloeosporioides Nara gc5] gi|429862428|gb|ELA37078.1| fha domain protein [Colletotrichum gloeosporioides Nara gc5]
TRINITY_DN31188_c0_g1	89.1871	10.2771	8.67821	3.1174	0.000281924	0.00221243	3418	-	-	-	-	-	-	-
TRINITY_DN30840_c0_g1	478.646	55.4517	8.63176	3.10966	6.4787e-05	0.000588466	2797	GO:0003824	-	PF00266	sordNOG06437;opiNOG03512;sorNOG06454	H	sp|Q8LGM7|MOCOS_SOLLC Molybdenum cofactor sulfurase OS=Solanum lycopersicum GN=FLACCA PE=2 SV=1	gi|596675104|ref|XP_007277753.1| cysteine desulfurase [Colletotrichum gloeosporioides Nara gc5] gi|429858339|gb|ELA33161.1| cysteine desulfurase [Colletotrichum gloeosporioides Nara gc5]
TRINITY_DN25810_c0_g1	43.2173	5.04967	8.55843	3.09735	0.00142814	0.00937612	574	-	-	-	-	-	-	-
TRINITY_DN32076_c0_g1	58.0504	6.8097	8.52466	3.09164	0.00116515	0.0078338	1913	GO:0008168;GO:0032259	-	PF13489	necNOG06763;opiNOG54194;opiNOG49168;hypNOG11724	SR	sp|M2SNN6|LAEA_COCH5 Secondary metabolism regulator LAE1 OS=Cochliobolus heterostrophus (strain C5 / ATCC 48332 / race O) GN=LAE1 PE=3 SV=1	gi|530463607|gb|EQB46239.1| hypothetical protein CGLO_14732 [Colletotrichum gloeosporioides Cg-14]
TRINITY_DN29188_c0_g1	167.798	19.7243	8.50718	3.08868	0.000123479	0.00105802	1457	-	-	-	-	-	-	-
TRINITY_DN30329_c0_g1	62.2923	7.32558	8.50339	3.08804	0.000954275	0.00656591	2244	-	-	PF00144	COG1680;pleNOG06921;necNOG04281	RV	sp|O31773|PBPX_BACSU Putative penicillin-binding protein PbpX OS=Bacillus subtilis (strain 168) GN=pbpX PE=2 SV=1	gi|530467918|gb|EQB49406.1| hypothetical protein CGLO_11266 [Colletotrichum gloeosporioides Cg-14]
TRINITY_DN35954_c4_g1	8065.56	948.663	8.50202	3.08781	3.78449e-05	0.00036112	5787	GO:2000480;GO:0005634;GO:0043949;GO:0047555;GO:0006198;GO:1902660;GO:0051447;GO:0006995;GO:0060238;GO:0005829;GO:0004115;GO:0030818	-	PF02112	opiNOG16564;sordNOG08770;opiNOG04731	SR	sp|P32782|PDE1_CANAX 3&apos;,5&apos;-cyclic-nucleotide phosphodiesterase OS=Candida albicans GN=PDE1 PE=3 SV=2	gi|530470659|gb|EQB51594.1| cAMP phosphodiesterase class-II [Colletotrichum gloeosporioides Cg-14]
TRINITY_DN31587_c0_g1	369.854	43.6054	8.48184	3.08438	7.21902e-05	0.000649649	3047	GO:0016705;GO:0004497;GO:0055114	-	PF00296	opiNOG10215;sorNOG01743	S	sp|E9JFX9|DMOA_HYPSL Dimethyl-sulfide monooxygenase OS=Hyphomicrobium sulfonivorans GN=dmoA PE=1 SV=1	gi|530480302|gb|EQB59331.1| dibenzothiophene desulfurization enzyme A [Colletotrichum gloeosporioides Cg-14]
TRINITY_DN34167_c2_g2	82.2844	9.70597	8.47771	3.08367	0.000340677	0.00261875	274	GO:0006979;GO:0016705;GO:0020037;GO:0098869;GO:0004601;GO:0005506;GO:0055114	-	-	opiNOG05627	R	sp|B0Y6R2|PPOA_ASPFC Psi-producing oxygenase A OS=Neosartorya fumigata (strain CEA10 / CBS 144.89 / FGSC A1163) GN=ppoA PE=3 SV=1	gi|530462497|gb|EQB45385.1| linoleate diol synthase [Colletotrichum gloeosporioides Cg-14]
TRINITY_DN26248_c0_g1	52.3259	6.17581	8.47272	3.08283	0.00102051	0.00698618	850	-	-	-	opiNOG17807	S	-	gi|596660994|ref|XP_007275102.1| hypothetical protein CGGC5_4568 [Colletotrichum gloeosporioides Nara gc5] gi|429861126|gb|ELA35830.1| hypothetical protein CGGC5_4568 [Colletotrichum gloeosporioides Nara gc5]
TRINITY_DN36071_c3_g3	709.432	83.7967	8.46611	3.0817	3.75293e-05	0.000358658	2384	-	-	-	-	-	-	-
TRINITY_DN33772_c1_g1	2187.66	258.51	8.46259	3.0811	4.09949e-05	0.000389152	2600	GO:0034654	-	-	opiNOG71781	K	-	gi|530473502|gb|EQB53924.1| hypothetical protein CGLO_06304 [Colletotrichum gloeosporioides Cg-14]
TRINITY_DN31274_c0_g2	93.3997	11.0438	8.45723	3.08018	0.000335726	0.00258515	1324	-	-	-	-	-	-	-
TRINITY_DN32144_c0_g1	210.017	24.9149	8.42937	3.07542	0.000104283	0.000908031	2607	GO:0016021	-	PF13813	sordNOG07295;opiNOG26071	S	-	gi|596700811|ref|XP_007282524.1| hypothetical protein CGGC5_10979 [Colletotrichum gloeosporioides Nara gc5] gi|429853341|gb|ELA28418.1| hypothetical protein CGGC5_10979 [Colletotrichum gloeosporioides Nara gc5]
TRINITY_DN32770_c0_g2	98.3164	11.6667	8.4271	3.07504	0.000330544	0.00255409	1472	-	-	-	-	-	-	-
TRINITY_DN33729_c1_g1	71.3663	8.46887	8.4269	3.075	0.00046703	0.0034857	1445	-	-	-	-	-	-	-
TRINITY_DN36264_c4_g1	5125.67	610.375	8.39758	3.06997	2.65157e-05	0.00026101	1862	-	-	-	NOG187008;hypNOG02457;opiNOG44112	S	-	gi|477535193|gb|ENH86716.1| cell surface glycoprotein, partial [Colletotrichum orbiculare MAFF 240422]
TRINITY_DN28885_c0_g1	70.1957	8.38547	8.37111	3.06542	0.000521922	0.0038459	1748	GO:0016705;GO:0020037;GO:0005506;GO:0016021;GO:0004497;GO:0055114	-	PF00067	COG2124;opiNOG17632	Q	sp|Q12645|PID9_FUSSO Pisatin demethylase OS=Fusarium solani subsp. pisi GN=PDAT9 PE=3 SV=1	gi|530474301|gb|EQB54556.1| cytochrome P450 [Colletotrichum gloeosporioides Cg-14]
TRINITY_DN34442_c0_g1	422.358	50.8058	8.31319	3.0554	5.3163e-05	0.000493091	6287	GO:0006508;GO:0008239	K06978	PF02129;PF08530	sordNOG09499;opiNOG23689	S	sp|Q9L9D7|COCE_RHOSM Cocaine esterase OS=Rhodococcus sp. (strain MB1 Bresler) GN=cocE PE=1 SV=1	gi|530480263|gb|EQB59299.1| X-Pro dipeptidyl-peptidase C-terminal non-catalytic domain-containing protein [Colletotrichum gloeosporioides Cg-14]
TRINITY_DN29807_c0_g1	49.839	6.00043	8.30591	3.05414	0.00140012	0.00920851	1921	-	-	-	-	-	-	-
TRINITY_DN35576_c2_g3	679.448	81.9125	8.29479	3.05221	4.3474e-05	0.000410434	470	-	-	-	-	-	-	-
TRINITY_DN36410_c2_g1	5634.13	681.367	8.26886	3.04769	2.93601e-05	0.000287374	287	-	-	-	-	-	-	gi|530462265|gb|EQB45206.1| hypothetical protein CGLO_15951 [Colletotrichum gloeosporioides Cg-14]
TRINITY_DN28255_c0_g1	97.6673	11.8238	8.26023	3.04618	0.000496537	0.00368148	1748	GO:0008270;GO:0032259;GO:0003871;GO:0009086	-	-	opiNOG70668;opiNOG15956;COG0620	SE	-	gi|530471089|gb|EQB51939.1| 5-methyltetrahydropteroyltriglutamate-homocysteine methyltransferase [Colletotrichum gloeosporioides Cg-14]
TRINITY_DN31900_c0_g1	576.717	70.2404	8.21062	3.03749	9.25183e-05	0.00081332	2450	GO:0055085;GO:0016021;GO:0022891	K08150	PF00083	opiNOG02937	R	sp|Q10286|ITR1_SCHPO Myo-inositol transporter 1 OS=Schizosaccharomyces pombe (strain 972 / ATCC 24843) GN=itr1 PE=3 SV=1	gi|530479663|gb|EQB58810.1| myo-inositol transporter [Colletotrichum gloeosporioides Cg-14]
TRINITY_DN32808_c0_g1	127.979	15.5874	8.21043	3.03746	0.000259797	0.00205692	3048	-	-	-	-	-	-	-
TRINITY_DN33682_c0_g1	375.318	46.0069	8.15787	3.02819	6.92748e-05	0.000624857	4452	GO:0016021	-	-	sordNOG07011;sorNOG05509;opiNOG24262	S	-	gi|530478415|gb|EQB57782.1| hypothetical protein CGLO_02055 [Colletotrichum gloeosporioides Cg-14]
TRINITY_DN26987_c0_g1	130.208	15.9951	8.14049	3.02512	0.000230316	0.00184793	900	-	-	-	-	-	-	gi|530460876|gb|EQB44111.1| hypothetical protein CGLO_17172 [Colletotrichum gloeosporioides Cg-14]
TRINITY_DN36184_c1_g1	192.742	24.05	8.01425	3.00257	0.000153019	0.00128188	3154	-	-	-	-	-	-	gi|596715719|ref|XP_007285269.1| hypothetical protein CGGC5_13178 [Colletotrichum gloeosporioides Nara gc5] gi|429850391|gb|ELA25673.1| hypothetical protein CGGC5_13178 [Colletotrichum gloeosporioides Nara gc5]
TRINITY_DN29543_c0_g2	142.476	17.7861	8.01051	3.00189	0.000746504	0.00528696	1493	GO:0055114;GO:0016491;GO:0071949	K00480	PF01494	sorNOG02432;opiNOG18769	SC	sp|Q9F131|3HBH1_PSEAC 3-hydroxybenzoate 6-hydroxylase 1 OS=Pseudomonas alcaligenes GN=xlnD PE=1 SV=1	gi|596688340|ref|XP_007280224.1| salicylate hydroxylase [Colletotrichum gloeosporioides Nara gc5] gi|429855891|gb|ELA30832.1| salicylate hydroxylase [Colletotrichum gloeosporioides Nara gc5]
TRINITY_DN31423_c8_g2	2141.24	6.10167e+06	0.000350926	-11.4765	4.96596e-28	7.36735e-25	5637	-	-	PF00271;PF00680	-	-	sp|P90245|POL1_BAMMN Genome polyprotein 1 OS=Barley mild mosaic virus (strain Na1) PE=3 SV=1	-
TRINITY_DN29464_c1_g2	3.09285	12079.1	0.000256049	-11.9313	8.93156e-28	1.05896e-24	2522	-	-	-	-	-	-	gi|530460198|gb|EQB43580.1| hypothetical protein CGLO_17747 [Colletotrichum gloeosporioides Cg-14]
TRINITY_DN31423_c8_g3	15.912	46482.9	0.00034232	-11.5124	9.1773e-28	1.05896e-24	367	-	-	-	-	-	-	-
TRINITY_DN33203_c0_g1	22.1193	61933.5	0.000357145	-11.4512	1.05862e-27	1.17791e-24	426	-	-	-	-	-	-	-
TRINITY_DN31335_c0_g1	10.1071	28364.2	0.000356331	-11.4545	1.92889e-27	1.98378e-24	305	-	-	-	-	-	-	-
TRINITY_DN31066_c1_g1	11.1837	30823.6	0.000362829	-11.4284	2.14668e-27	2.08999e-24	418	-	-	-	-	-	-	-
TRINITY_DN31664_c0_g1	6.96656	18319.2	0.000380288	-11.3606	6.2435e-27	5.09969e-24	298	-	-	-	-	-	-	-
TRINITY_DN31335_c1_g1	1.11307	5322.54	0.000209123	-12.2234	7.52305e-27	5.85952e-24	271	-	-	-	-	-	-	-
TRINITY_DN33375_c1_g2	0.56912	3681.45	0.000154591	-12.6593	1.55874e-26	1.07917e-23	345	GO:0016020	-	-	sordNOG13204;sorNOG05826	R	-	gi|530472062|gb|EQB52736.1| hypothetical protein CGLO_07611 [Colletotrichum gloeosporioides Cg-14]
TRINITY_DN35406_c0_g2	0.28456	2343.43	0.000121429	-13.0076	2.639e-25	1.22713e-22	3492	GO:0016021	-	-	chaNOG08150;sordNOG15818;sordNOG14916;chaNOG08235	S	-	gi|596649730|ref|XP_007272992.1| hypothetical protein CGGC5_15340 [Colletotrichum gloeosporioides Nara gc5] gi|429863510|gb|ELA37954.1| hypothetical protein CGGC5_15340 [Colletotrichum gloeosporioides Nara gc5]
TRINITY_DN32121_c0_g1	0.259386	2090.5	0.000124078	-12.9765	7.4509e-25	2.98525e-22	872	GO:0016021	-	PF01284	sordNOG13970;sorNOG06048;opiNOG60916	S	-	gi|530478550|gb|EQB57894.1| hypothetical protein CGLO_01923 [Colletotrichum gloeosporioides Cg-14]
TRINITY_DN23583_c0_g1	2.24007	3278.71	0.000683218	-10.5154	3.14558e-23	8.09923e-21	1861	-	-	-	-	-	-	gi|530475222|gb|EQB55328.1| hypothetical protein CGLO_04760 [Colletotrichum gloeosporioides Cg-14]
TRINITY_DN31809_c1_g4	1.1261	2084.75	0.000540162	-10.8543	5.8819e-23	1.37782e-20	2148	-	K11560	-	opiNOG26362;sorNOG03911;sorNOG08567	S	sp|A3M3H0|ATA_ACIBT Adhesin Ata autotransporter OS=Acinetobacter baumannii (strain ATCC 17978 / CIP 53.77 / LMG 1025 / NCDC KC755 / 5377) GN=ata PE=1 SV=2	gi|640920289|gb|KDN64754.1| hypothetical protein CSUB01_11127 [Colletotrichum sublineola]
TRINITY_DN20278_c0_g1	0.841544	1803.41	0.00046664	-11.0654	8.56433e-23	1.87903e-20	2519	-	-	-	-	-	-	gi|530471282|gb|EQB52097.1| hypothetical protein CGLO_08302 [Colletotrichum gloeosporioides Cg-14]
TRINITY_DN30900_c1_g1	1.11307	1971.67	0.000564528	-10.7907	9.27492e-23	2.00759e-20	2094	-	-	PF03101;PF10551	opiNOG47509;sordNOG09550	S	sp|Q2HEW5|CHG2_CHAGB PKS-NRPS hybrid synthetase CHGG_01239 OS=Chaetomium globosum (strain ATCC 6205 / CBS 148.51 / DSM 1962 / NBRC 6347 / NRRL 1970) GN=CHGG_01239 PE=3 SV=1	gi|116194135|ref|XP_001222880.1| hypothetical protein CHGG_06785 [Chaetomium globosum CBS 148.51] gi|88182698|gb|EAQ90166.1| hypothetical protein CHGG_06785 [Chaetomium globosum CBS 148.51]
TRINITY_DN30333_c1_g3	0.259386	1247.31	0.000207956	-12.2314	9.2792e-23	2.00759e-20	3130	GO:0006662;GO:0015035;GO:0005623;GO:0055114;GO:0045454	K03671	-	opiNOG41777;sordNOG12294;opiNOG32001;COG0526	O	sp|Q8TFM8|THIO_FUSCU Thioredoxin-like protein OS=Fusarium culmorum PE=1 SV=1	gi|530470718|gb|EQB51639.1| hypothetical protein CGLO_08798 [Colletotrichum gloeosporioides Cg-14]
TRINITY_DN31726_c1_g1	0.56912	1523.07	0.000373666	-11.386	1.00109e-22	2.13623e-20	221	-	-	-	-	-	-	-
TRINITY_DN26256_c0_g1	1.4228	1883.43	0.000755429	-10.3704	3.93589e-22	7.52286e-20	4968	GO:0005524;GO:0004672;GO:0006468	-	PF00069	hypNOG13560	S	sp|P23572|CDK1_DROME Cyclin-dependent kinase 1 OS=Drosophila melanogaster GN=Cdk1 PE=1 SV=1	gi|530463063|gb|EQB45837.1| hypothetical protein CGLO_15233 [Colletotrichum gloeosporioides Cg-14]
TRINITY_DN33037_c0_g2	0.56912	1276.33	0.000445904	-11.131	5.92302e-22	1.0984e-19	5136	GO:0016021	-	-	-	-	-	gi|530466049|gb|EQB47970.1| hypothetical protein CGLO_12838 [Colletotrichum gloeosporioides Cg-14]
TRINITY_DN29485_c0_g1	0.556984	1202.19	0.000463306	-11.0757	1.00458e-21	1.75829e-19	2617	GO:0008168;GO:0032259	-	PF13489	opiNOG22046	R	sp|M2SNN6|LAEA_COCH5 Secondary metabolism regulator LAE1 OS=Cochliobolus heterostrophus (strain C5 / ATCC 48332 / race O) GN=LAE1 PE=3 SV=1	gi|530467053|gb|EQB48747.1| hypothetical protein CGLO_11997 [Colletotrichum gloeosporioides Cg-14]
TRINITY_DN32113_c0_g1	0.28456	808.325	0.000352036	-11.472	8.02691e-21	1.16948e-18	5401	-	-	PF05729	NOG101263;opiNOG09815;NOG134926;opiNOG64446;COG0666	SR	sp|Q96JX3|SRAC1_HUMAN Protein SERAC1 OS=Homo sapiens GN=SERAC1 PE=1 SV=1	gi|1020431597|gb|KZL67693.1| NB-ARC domain-containing protein, partial [Colletotrichum tofieldiae]
TRINITY_DN34454_c0_g1	0.272424	814.819	0.000334337	-11.5464	8.9228e-21	1.28106e-18	4976	-	-	-	-	-	-	gi|530475220|gb|EQB55326.1| hypothetical protein CGLO_04758 [Colletotrichum gloeosporioides Cg-14]
TRINITY_DN33111_c3_g2	1.13824	3660.6	0.000310943	-11.6511	1.2971e-20	1.80407e-18	1022	-	-	-	-	-	-	gi|576037366|ref|XP_006692556.1| hypothetical protein CTHT_0020820 [Chaetomium thermophilum var. thermophilum DSM 1495] gi|340967030|gb|EGS22537.1| hypothetical protein CTHT_0020820 [Chaetomium thermophilum var. thermophilum DSM 1495]
TRINITY_DN26671_c0_g1	1.13824	1188.02	0.000958099	-10.0275	1.30448e-20	1.80626e-18	7328	GO:0055085;GO:0005524;GO:0016021;GO:0042626	-	PF00664;PF00005	opiNOG11164;opiNOG55171	Q	sp|Q8J2Q1|FUM19_GIBM7 ABC transporter FUM19 OS=Gibberella moniliformis (strain M3125 / FGSC 7600) GN=FUM19 PE=2 SV=1	gi|530466872|gb|EQB48595.1| ABC transporter [Colletotrichum gloeosporioides Cg-14]
TRINITY_DN32868_c2_g3	1.34908	1222.61	0.00110345	-9.82376	2.53399e-20	3.24882e-18	4120	-	K14663	PF00795	sordNOG07830;opiNOG12359	E	sp|O60178|NTA1_SCHPO Protein N-terminal amidase OS=Schizosaccharomyces pombe (strain 972 / ATCC 24843) GN=nta1 PE=3 SV=1	gi|1020457153|gb|KZL86726.1| n-terminal amidase [Colletotrichum incanum]
TRINITY_DN33375_c1_g1	6.24911	3266.17	0.00191328	-9.02973	3.20881e-20	3.96708e-18	3239	GO:0016021;GO:0003333;GO:0015171	K16261	PF00324	COG0833;opiNOG51485;opiNOG22266	E	sp|A0A1D8PN88|GAP3_CANAL Amino-acid permease GAP3 OS=Candida albicans (strain SC5314 / ATCC MYA-2876) GN=HIP1 PE=2 SV=1	gi|596689521|ref|XP_007280450.1| general amino-acid permease gap1 [Colletotrichum gloeosporioides Nara gc5] gi|429855554|gb|ELA30504.1| general amino-acid permease gap1 [Colletotrichum gloeosporioides Nara gc5]
TRINITY_DN29426_c0_g1	0.28456	710.712	0.000400387	-11.2863	3.28891e-20	4.05004e-18	3063	-	-	-	-	-	-	-
TRINITY_DN29662_c0_g4	0.56912	845.954	0.000672755	-10.5376	3.53217e-20	4.2819e-18	2195	GO:0006508;GO:0008236	-	PF00326	sordNOG04808;opiNOG20802	O	sp|V5YMB3|DAPB3_PSEMX Dipeptidyl aminopeptidase BIII OS=Pseudoxanthomonas mexicana GN=dapb3 PE=1 SV=1	gi|596705223|ref|XP_007283340.1| dipeptidyl peptidase [Colletotrichum gloeosporioides Nara gc5] gi|429852426|gb|ELA27562.1| dipeptidyl peptidase [Colletotrichum gloeosporioides Nara gc5]
TRINITY_DN32033_c0_g1	0.28456	699.088	0.000407044	-11.2625	4.18886e-20	4.96212e-18	217	-	-	-	-	-	-	-
TRINITY_DN29181_c0_g1	11.1491	5240.08	0.00212766	-8.87651	4.29113e-20	5.04491e-18	2552	GO:0008643;GO:0055085;GO:0016021;GO:0022891	-	PF00083	opiNOG05704	R	sp|Q9XIH6|PLT2_ARATH Putative polyol transporter 2 OS=Arabidopsis thaliana GN=PLT2 PE=3 SV=1	gi|530465257|gb|EQB47390.1| hypothetical protein CGLO_13477 [Colletotrichum gloeosporioides Cg-14]
TRINITY_DN25749_c0_g1	0.556984	818.153	0.000680783	-10.5205	4.53435e-20	5.29092e-18	4019	GO:0005524;GO:0006298;GO:0030983	K08736	-	sorNOG04480;sordNOG08371;opiNOG01317	L	sp|Q2HFD4|MSH3_CHAGB DNA mismatch repair protein MSH3 OS=Chaetomium globosum (strain ATCC 6205 / CBS 148.51 / DSM 1962 / NBRC 6347 / NRRL 1970) GN=MSH3 PE=3 SV=1	gi|530480258|gb|EQB59295.1| hypothetical protein CGLO_00336 [Colletotrichum gloeosporioides Cg-14]
TRINITY_DN29873_c1_g1	0.28456	680.874	0.000417933	-11.2244	5.02711e-20	5.77933e-18	424	-	-	-	-	-	-	-
TRINITY_DN23781_c0_g1	0.841544	2103.62	0.000400046	-11.2875	7.6287e-20	8.45809e-18	2799	-	-	-	-	-	-	gi|530477951|gb|EQB57398.1| hypothetical protein CGLO_02473 [Colletotrichum gloeosporioides Cg-14]
TRINITY_DN22577_c0_g1	0.28456	635.316	0.000447903	-11.1245	9.91006e-20	1.07204e-17	2525	-	-	-	-	-	-	-
TRINITY_DN32778_c2_g3	3.36527	2401.46	0.00140135	-9.47897	1.05217e-19	1.13427e-17	562	GO:0030248;GO:0004553;GO:0005576;GO:0005975	-	PF00734	opiNOG27587;necNOG05897;hypNOG11705	R	sp|G2Q9T3|CEL61_MYCTT Polysaccharide monooxygenase Cel61a OS=Myceliophthora thermophila (strain ATCC 42464 / BCRC 31852 / DSM 1799) GN=Cel61a PE=1 SV=1	gi|530479659|gb|EQB58806.1| hypothetical protein CGLO_00883 [Colletotrichum gloeosporioides Cg-14]
TRINITY_DN31809_c1_g7	1.13824	965.896	0.00117843	-9.72892	1.26622e-19	1.34779e-17	2910	-	-	-	-	-	-	gi|827077406|ref|XP_008100099.1| hypothetical protein GLRG_11223 [Colletotrichum graminicola M1.001] gi|310801186|gb|EFQ36079.1| hypothetical protein GLRG_11223 [Colletotrichum graminicola M1.001]
TRINITY_DN26730_c0_g1	0.259386	609	0.000425922	-11.1971	1.44093e-19	1.51152e-17	2372	-	-	-	-	-	-	gi|596696719|ref|XP_007281780.1| hypothetical protein CGGC5_10373, partial [Colletotrichum gloeosporioides Nara gc5] gi|429854146|gb|ELA29173.1| hypothetical protein CGGC5_10373, partial [Colletotrichum gloeosporioides Nara gc5]
TRINITY_DN26955_c0_g1	1.33514	1967.23	0.000678692	-10.525	1.71262e-19	1.76677e-17	590	GO:0005634;GO:0005524;GO:0042992;GO:0060240;GO:0046777;GO:0000122;GO:0018107;GO:0045835;GO:0004674;GO:0018105;GO:0005829;GO:0010515	-	-	sordNOG06248;opiNOG01570	T	-	gi|596702123|ref|XP_007282756.1| ran1-like protein kinase [Colletotrichum gloeosporioides Nara gc5] gi|429853099|gb|ELA28197.1| ran1-like protein kinase [Colletotrichum gloeosporioides Nara gc5]
TRINITY_DN24975_c0_g1	0.272424	573.7	0.000474855	-11.0402	2.95513e-19	2.94055e-17	3905	-	-	PF01734	sorNOG08164;opiNOG00900;hypNOG05457;pleNOG07976	SIL	sp|Q8K1N1|PLPL8_MOUSE Calcium-independent phospholipase A2-gamma OS=Mus musculus GN=Pnpla8 PE=1 SV=1	gi|996628870|gb|KXH56754.1| hypothetical protein CSAL01_03198 [Colletotrichum salicis]
TRINITY_DN31233_c0_g1	0.518772	636.436	0.000815121	-10.2607	6.48408e-19	6.04824e-17	2314	-	-	-	-	-	-	gi|596707178|ref|XP_007283703.1| hypothetical protein CGGC5_11879 [Colletotrichum gloeosporioides Nara gc5] gi|429852103|gb|ELA27254.1| hypothetical protein CGGC5_11879 [Colletotrichum gloeosporioides Nara gc5]
TRINITY_DN27392_c0_g1	0.841544	667.546	0.00126065	-9.63161	1.35827e-18	1.20219e-16	2597	-	-	-	-	-	-	gi|380493931|emb|CCF33515.1| hypothetical protein CH063_00141 [Colletotrichum higginsianum]
TRINITY_DN33942_c2_g4	0.56912	586.71	0.000970018	-10.0097	1.43431e-18	1.26589e-16	3120	-	-	-	-	-	-	gi|596696714|ref|XP_007281779.1| hypothetical protein CGGC5_10372 [Colletotrichum gloeosporioides Nara gc5] gi|429854145|gb|ELA29172.1| hypothetical protein CGGC5_10372 [Colletotrichum gloeosporioides Nara gc5]
TRINITY_DN27333_c0_g1	0.272424	453.351	0.000600913	-10.7006	2.57666e-18	2.14642e-16	2293	-	-	-	-	-	-	gi|477529721|gb|ENH81471.1| hypothetical protein Cob_09878 [Colletotrichum orbiculare MAFF 240422]
TRINITY_DN31423_c8_g1	613.788	160725	0.00381888	-8.03263	3.03316e-18	2.47841e-16	5271	GO:0004843;GO:0006511;GO:0005622	K05609	PF01088	opiNOG25263;sorNOG06755;sordNOG08254	O	sp|Q2TBG8|UCHL3_BOVIN Ubiquitin carboxyl-terminal hydrolase isozyme L3 OS=Bos taurus GN=UCHL3 PE=2 SV=1	gi|530476692|gb|EQB56552.1| hypothetical protein CGLO_03431 [Colletotrichum gloeosporioides Cg-14]
TRINITY_DN29223_c0_g3	0.28456	460.045	0.000618548	-10.6588	3.10669e-18	2.52713e-16	1669	-	-	-	opiNOG57079;opiNOG36710;NOG139945;opiNOG37884	S	-	gi|596692492|ref|XP_007281006.1| hypothetical protein CGGC5_1050 [Colletotrichum gloeosporioides Nara gc5] gi|429854883|gb|ELA29864.1| hypothetical protein CGGC5_1050 [Colletotrichum gloeosporioides Nara gc5]
TRINITY_DN31335_c2_g1	0.56912	522.91	0.00108837	-9.84361	4.28516e-18	3.42318e-16	201	-	-	-	-	-	-	-
TRINITY_DN21388_c0_g1	1.1261	647.044	0.00174038	-9.16638	5.73497e-18	4.50058e-16	3765	-	-	-	-	-	-	gi|596696691|ref|XP_007281775.1| hypothetical protein CGGC5_10368 [Colletotrichum gloeosporioides Nara gc5] gi|429854141|gb|ELA29168.1| hypothetical protein CGGC5_10368 [Colletotrichum gloeosporioides Nara gc5]
TRINITY_DN27153_c0_g2	0.53181	808.882	0.000657464	-10.5708	6.13152e-18	4.76378e-16	1153	GO:0016614;GO:0050660;GO:0055114	-	-	opiNOG36472	S	-	gi|530471411|gb|EQB52197.1| hypothetical protein CGLO_08198 [Colletotrichum gloeosporioides Cg-14]
TRINITY_DN30101_c0_g1	0.56912	500.814	0.00113639	-9.78133	6.46202e-18	4.99564e-16	1961	-	-	-	opiNOG51498;opiNOG29400;sordNOG12844	SK	-	gi|530472327|gb|EQB52958.1| hypothetical protein CGLO_07376 [Colletotrichum gloeosporioides Cg-14]
TRINITY_DN22139_c0_g1	0.518772	501.982	0.00103345	-9.91832	6.95415e-18	5.33637e-16	3893	GO:0005634;GO:0003677;GO:0008270;GO:0006351;GO:0055114;GO:0016491	-	PF04082;PF00172	NOG02878;hypNOG06347;necNOG10479;hypNOG09210;opiNOG09923	SQR	sp|A0A0E4AZF8|FSA6_FUSSF Fusarisetin A cluster transcription factor fsa6 OS=Fusarium sp. (strain FN080326) GN=fsa6 PE=4 SV=1	gi|530477138|gb|EQB56751.1| hypothetical protein CGLO_03208 [Colletotrichum gloeosporioides Cg-14]
TRINITY_DN34927_c0_g2	2.26434	3450.73	0.000656193	-10.5736	8.42594e-18	6.3617e-16	1855	GO:0035434;GO:0016021;GO:0005375	K14686	PF04145	sordNOG13232;opiNOG33746	P	sp|J9VLN4|CTR4_CRYNH Copper transport protein CTR4 OS=Cryptococcus neoformans var. grubii serotype A (strain H99 / ATCC 208821 / CBS 10515 / FGSC 9487) GN=CTR4 PE=1 SV=2	gi|530463394|gb|EQB46082.1| ctr copper transporter [Colletotrichum gloeosporioides Cg-14]
TRINITY_DN31731_c0_g2	1.4228	649.917	0.0021892	-8.83538	1.50803e-17	1.1003e-15	3426	-	-	-	-	-	-	gi|530480125|gb|EQB59186.1| hypothetical protein CGLO_00459 [Colletotrichum gloeosporioides Cg-14]
TRINITY_DN36330_c8_g2	0.841544	480.608	0.001751	-9.15761	2.87616e-17	2.01817e-15	4355	-	-	-	necNOG05879;opiNOG30998	R	-	gi|596676446|ref|XP_007278011.1| ankyrin repeat protein [Colletotrichum gloeosporioides Nara gc5] gi|429858119|gb|ELA32950.1| ankyrin repeat protein [Colletotrichum gloeosporioides Nara gc5]
TRINITY_DN25362_c0_g1	0.259386	330.964	0.000783729	-10.3174	6.76259e-17	4.53093e-15	385	-	-	-	-	-	-	gi|530469333|gb|EQB50507.1| hypothetical protein CGLO_10047 [Colletotrichum gloeosporioides Cg-14]
TRINITY_DN18399_c0_g1	1.36122	536.137	0.00253894	-8.62156	1.03508e-16	6.78903e-15	2283	GO:0016021;GO:0055114;GO:0016491	-	PF08030;PF01794;PF08022	KOG0039;sorNOG01872	QP	sp|Q12333|FRE7_YEAST Ferric/cupric reductase transmembrane component 7 OS=Saccharomyces cerevisiae (strain ATCC 204508 / S288c) GN=FRE7 PE=1 SV=2	gi|530472063|gb|EQB52737.1| ferric reductase like transmembrane component [Colletotrichum gloeosporioides Cg-14]
TRINITY_DN25750_c0_g1	1.39763	535.991	0.00260756	-8.58309	1.17698e-16	7.59186e-15	2679	-	-	-	opiNOG22294;sordNOG07573	S	-	gi|530478712|gb|EQB58030.1| hypothetical protein CGLO_01770 [Colletotrichum gloeosporioides Cg-14]
TRINITY_DN31706_c0_g1	0.28456	307.929	0.00092411	-10.0796	1.47088e-16	9.2764e-15	3744	-	-	-	sordNOG14723;opiNOG61790;sorNOG08041	SL	-	gi|477530346|gb|ENH82088.1| hypothetical protein Cob_09735 [Colletotrichum orbiculare MAFF 240422]
TRINITY_DN28664_c0_g2	0.272424	378.679	0.000719407	-10.4409	2.16912e-16	1.3337e-14	1299	GO:0016021	-	-	-	-	-	gi|477531274|gb|ENH82985.1| hypothetical protein Cob_08425 [Colletotrichum orbiculare MAFF 240422]
TRINITY_DN21863_c0_g1	0.28456	294.038	0.000967766	-10.0131	2.91117e-16	1.75092e-14	2660	-	-	-	-	-	-	gi|827077401|ref|XP_008100097.1| hypothetical protein GLRG_11221 [Colletotrichum graminicola M1.001] gi|310801184|gb|EFQ36077.1| hypothetical protein GLRG_11221 [Colletotrichum graminicola M1.001]
TRINITY_DN32764_c0_g2	4.3291	976.46	0.00443347	-7.81735	3.41005e-16	2.02749e-14	5614	GO:0023014;GO:0000155;GO:0000160;GO:0005622	-	PF00072;PF02518;PF00512;PF08447	opiNOG06478;sordNOG07767	T	sp|Q9P896|TCSA_EMENI Two-component system protein A OS=Emericella nidulans (strain FGSC A4 / ATCC 38163 / CBS 112.46 / NRRL 194 / M139) GN=tcsA PE=3 SV=2	gi|596673540|ref|XP_007277453.1| histidine kinase hhk6p [Colletotrichum gloeosporioides Nara gc5] gi|429858660|gb|ELA33473.1| histidine kinase hhk6p [Colletotrichum gloeosporioides Nara gc5]
TRINITY_DN31441_c0_g2	0.56912	334.308	0.00170238	-9.19823	3.69804e-16	2.17382e-14	2228	-	-	-	sordNOG13321	S	-	gi|996642914|gb|KXH64013.1| hypothetical protein CNYM01_14148 [Colletotrichum nymphaeae SA-01]
TRINITY_DN32164_c0_g2	0.28456	271.917	0.0010465	-9.90022	7.97966e-16	4.46331e-14	2038	GO:0016787	-	PF00135	opiNOG24833;opiNOG52247;opiNOG24915	TR	sp|P37967|PNBA_BACSU Para-nitrobenzyl esterase OS=Bacillus subtilis (strain 168) GN=pnbA PE=1 SV=2	gi|530471372|gb|EQB52165.1| hypothetical protein CGLO_08242 [Colletotrichum gloeosporioides Cg-14]
TRINITY_DN28180_c0_g2	1.6197	467.473	0.00346481	-8.17301	8.84534e-16	4.87746e-14	1494	-	-	-	-	-	-	-
TRINITY_DN27827_c0_g1	0.56912	436.971	0.00130242	-9.58459	1.50663e-15	8.03751e-14	1427	-	-	-	-	-	-	-
TRINITY_DN27799_c0_g2	0.853679	331.582	0.00257456	-8.60146	1.70511e-15	9.00386e-14	1083	GO:0004553;GO:0005975	-	PF00722	opiNOG24927;COG2273	RG	sp|P23903|E13B_BACCI Glucan endo-1,3-beta-glucosidase A1 OS=Bacillus circulans GN=glcA PE=1 SV=1	gi|530468250|gb|EQB49670.1| hypothetical protein CGLO_10977 [Colletotrichum gloeosporioides Cg-14]
TRINITY_DN29638_c1_g3	0.28456	1125.01	0.00025294	-11.9489	4.50599e-15	2.17988e-13	1798	GO:0006355;GO:0008270;GO:0043565;GO:0003700	-	PF00320	magNOG12919;sordNOG14952;opiNOG64699	SR	sp|Q55C49|GTAG_DICDI GATA zinc finger domain-containing protein 7 OS=Dictyostelium discoideum GN=gtaG PE=4 SV=1	gi|530470634|gb|EQB51573.1| hypothetical protein CGLO_08871 [Colletotrichum gloeosporioides Cg-14]
TRINITY_DN26397_c0_g1	0.28456	221.899	0.00128238	-9.60696	6.40216e-15	3.00843e-13	2148	-	-	-	opiNOG49113	R	sp|E9F8M1|SWNN_METRA Oxidoreductase swnN OS=Metarhizium robertsii (strain ARSEF 23 / ATCC MYA-3075) GN=swnN PE=3 SV=1	gi|596684841|ref|XP_007279552.1| hypothetical protein CGGC5_8483 [Colletotrichum gloeosporioides Nara gc5] gi|429856522|gb|ELA31428.1| hypothetical protein CGGC5_8483 [Colletotrichum gloeosporioides Nara gc5]
TRINITY_DN26051_c0_g1	0.543946	256.351	0.00212188	-8.88044	6.47698e-15	3.02989e-13	3587	-	-	PF06985	sordNOG10339	S	sp|Q9UV10|HET6_NEUCR Heterokaryon incompatibility protein 6, OR allele OS=Neurospora crassa (strain ATCC 24698 / 74-OR23-1A / CBS 708.71 / DSM 1257 / FGSC 987) GN=het-6 PE=4 SV=1	gi|596674645|ref|XP_007277665.1| heterokaryon incompatibility protein het-6-like protein [Colletotrichum gloeosporioides Nara gc5] gi|429858437|gb|ELA33254.1| heterokaryon incompatibility protein het-6-like protein [Colletotrichum gloeosporioides Nara gc5]
TRINITY_DN27605_c0_g3	7.9434	1036.42	0.00766429	-7.02763	1.03438e-14	4.71144e-13	798	-	-	-	-	-	-	gi|530468747|gb|EQB50050.1| hypothetical protein CGLO_10547 [Colletotrichum gloeosporioides Cg-14]
TRINITY_DN33545_c0_g3	0.853679	2522.92	0.000338369	-11.5291	1.134e-14	5.11287e-13	1137	-	-	-	-	-	-	gi|530480055|gb|EQB59131.1| hypothetical protein CGLO_00523 [Colletotrichum gloeosporioides Cg-14]
TRINITY_DN32778_c2_g1	0.56912	245.88	0.00231462	-8.75501	1.15194e-14	5.17873e-13	422	-	K19355	-	opiNOG18786;opiNOG04173;sordNOG10004;opiNOG21969	RG	sp|Q4WBW4|AXE1_ASPFU Probable acetylxylan esterase A OS=Neosartorya fumigata (strain ATCC MYA-4609 / Af293 / CBS 101355 / FGSC A1100) GN=axeA PE=3 SV=1	gi|530479659|gb|EQB58806.1| hypothetical protein CGLO_00883 [Colletotrichum gloeosporioides Cg-14]
TRINITY_DN27146_c0_g2	2.49856	9574.4	0.000260962	-11.9039	1.29701e-14	5.78917e-13	4425	GO:0007623;GO:0005634;GO:0006355;GO:0005737	-	PF09421	sordNOG05289;opiNOG05728	SK	sp|Q01115|FRQ_LEPAU Frequency clock protein OS=Leptosphaeria australiensis GN=FRQ PE=3 SV=1	gi|530462205|gb|EQB45155.1| hypothetical protein CGLO_15996 [Colletotrichum gloeosporioides Cg-14]
TRINITY_DN21343_c0_g1	0.28456	388.693	0.000732094	-10.4157	1.43559e-14	6.3712e-13	2645	-	-	-	-	-	-	gi|530474151|gb|EQB54440.1| hypothetical protein CGLO_05734 [Colletotrichum gloeosporioides Cg-14]
TRINITY_DN2074_c0_g1	0.556984	231.141	0.00240971	-8.69692	1.92124e-14	8.31338e-13	1969	GO:0016829;GO:0008152;GO:0016874	K01640	PF00682;PF00378	COG0119;opiNOG01845	CE	sp|Q29448|HMGCL_BOVIN Hydroxymethylglutaryl-CoA lyase, mitochondrial OS=Bos taurus GN=HMGCL PE=2 SV=2	gi|996625741|gb|KXH54736.1| 3-hydroxymethyl-3-methylglutaryl-CoA lyase [Colletotrichum salicis]
TRINITY_DN24875_c0_g1	0.28456	200.982	0.00141585	-9.46412	1.96485e-14	8.4903e-13	787	-	-	-	opiNOG08631;sordNOG05066	S	-	gi|596691100|ref|XP_007280746.1| F-box domain-containing protein [Colletotrichum gloeosporioides Nara gc5] gi|429855244|gb|ELA30211.1| F-box domain-containing protein [Colletotrichum gloeosporioides Nara gc5]
TRINITY_DN33321_c0_g1	0.28456	194.642	0.00146196	-9.41788	2.21845e-14	9.50699e-13	1000	GO:0005506;GO:0050660;GO:0006537;GO:0055114;GO:0051536;GO:0016040;GO:0010181;GO:0005829	K00264	-	opiNOG01663;sordNOG08982	FE	sp|Q9C102|GLT1_SCHPO Putative glutamate synthase [NADPH] OS=Schizosaccharomyces pombe (strain 972 / ATCC 24843) GN=glt1 PE=2 SV=1	gi|596698999|ref|XP_007282198.1| glutamate synthase [Colletotrichum gloeosporioides Nara gc5] gi|429853692|gb|ELA28750.1| glutamate synthase [Colletotrichum gloeosporioides Nara gc5]
TRINITY_DN29584_c2_g1	0.28456	192.291	0.00147984	-9.40034	3.06638e-14	1.29099e-12	2712	GO:0005634;GO:0003677;GO:0008270;GO:0006351	-	PF04082;PF00172	necNOG05512;hypNOG12229	SR	sp|P52958|CTF1A_FUSSO Cutinase transcription factor 1 alpha OS=Fusarium solani subsp. pisi GN=CTF1-ALPHA PE=2 SV=1	gi|530470264|gb|EQB51269.1| hypothetical protein CGLO_09216 [Colletotrichum gloeosporioides Cg-14]
TRINITY_DN11918_c0_g1	0.28456	240.722	0.00118211	-9.72442	3.97863e-14	1.65052e-12	1138	-	-	-	pleNOG08000;sordNOG13247;sorNOG08740	RL	sp|A0A084AFG8|SAT19_STACB Acetyltransferase OS=Stachybotrys chartarum (strain CBS 109288 / IBT 7711) GN=SAT19 PE=4 SV=1	gi|751685393|gb|KIM35422.1| hypothetical protein M413DRAFT_449805 [Hebeloma cylindrosporum h7]
TRINITY_DN32926_c0_g1	0.28456	182.729	0.00155728	-9.32675	5.12135e-14	2.09666e-12	399	-	-	-	-	-	-	-
TRINITY_DN35186_c0_g1	1.11307	3870.61	0.000287569	-11.7638	5.73922e-14	2.34038e-12	3599	GO:0016021	-	-	opiNOG68498;sordNOG13981	S	-	gi|530472811|gb|EQB53343.1| hypothetical protein CGLO_06932 [Colletotrichum gloeosporioides Cg-14]
TRINITY_DN27471_c0_g2	0.28456	177.729	0.00160109	-9.28673	6.35085e-14	2.57631e-12	1262	GO:0016021;GO:0055114;GO:0016491	K10251	PF00106	opiNOG41372;sordNOG12950;opiNOG34952;COG0300	QR	sp|A6RBW9|MKAR_AJECN Very-long-chain 3-oxoacyl-CoA reductase OS=Ajellomyces capsulatus (strain NAm1 / WU24) GN=HCAG_07127 PE=3 SV=1	gi|596710289|ref|XP_007284279.1| short chain dehydrogenase [Colletotrichum gloeosporioides Nara gc5] gi|429851501|gb|ELA26688.1| short chain dehydrogenase [Colletotrichum gloeosporioides Nara gc5]
TRINITY_DN35814_c5_g3	0.272424	303.968	0.000896228	-10.1238	8.14361e-14	3.26951e-12	223	-	-	-	-	-	-	-
TRINITY_DN26897_c0_g1	1.08789	252.527	0.00430803	-7.85876	1.0065e-13	3.98952e-12	2152	-	-	-	sordNOG12347;opiNOG30604	S	-	gi|596709493|ref|XP_007284135.1| hypothetical protein CGGC5_12230 [Colletotrichum gloeosporioides Nara gc5] gi|429851631|gb|ELA26813.1| hypothetical protein CGGC5_12230 [Colletotrichum gloeosporioides Nara gc5]
TRINITY_DN26441_c0_g1	0.853679	226.901	0.00376234	-8.05415	1.06876e-13	4.2095e-12	793	GO:0008152;GO:0005488	-	PF02805	pleNOG08409;opiNOG41717;sordNOG14548	S	sp|P06134|ADA_ECOLI Bifunctional transcriptional activator/DNA repair enzyme Ada OS=Escherichia coli (strain K12) GN=ada PE=1 SV=2	gi|918817246|ref|XP_013428365.1| hypothetical protein M436DRAFT_25395, partial [Aureobasidium namibiae CBS 147.97] gi|662516602|gb|KEQ74165.1| hypothetical protein M436DRAFT_25395, partial [Aureobasidium namibiae CBS 147.97]
TRINITY_DN25797_c0_g1	1.34728	1053.33	0.00127906	-9.6107	1.11916e-13	4.40247e-12	464	GO:0016021	-	PF06966	opiNOG10725;sordNOG07066	S	-	gi|596676219|ref|XP_007277967.1| duf1295 domain protein [Colletotrichum gloeosporioides Nara gc5] gi|429858170|gb|ELA33000.1| duf1295 domain protein [Colletotrichum gloeosporioides Nara gc5]
TRINITY_DN28027_c0_g1	1.89213	312.607	0.00605272	-7.3682	1.1286e-13	4.434e-12	2818	-	-	PF06985	sordNOG06400;opiNOG25941;opiNOG53357;sordNOG07483;opiNOG32158	S	-	gi|530461464|gb|EQB44570.1| heterokaryon incompatibility protein [Colletotrichum gloeosporioides Cg-14]
TRINITY_DN30797_c0_g3	0.544848	196.585	0.00277157	-8.49508	1.13396e-13	4.44943e-12	5980	-	-	PF06985;PF13637	COG2828;opiNOG21857;opiNOG13488	SR	sp|Q0QLE6|MII_EUBBA 3-methylitaconate isomerase OS=Eubacterium barkeri GN=mii PE=1 SV=1	gi|596714197|ref|XP_007284992.1| het domain protein [Colletotrichum gloeosporioides Nara gc5] gi|429850708|gb|ELA25957.1| het domain protein [Colletotrichum gloeosporioides Nara gc5]
TRINITY_DN27087_c0_g1	0.272424	332.989	0.000818117	-10.2554	1.44144e-13	5.55105e-12	491	GO:0016021	-	PF13383	opiNOG23286;opiNOG69489;sordNOG05702;pleNOG00957	S	-	gi|530461187|gb|EQB44357.1| hypothetical protein CGLO_16908 [Colletotrichum gloeosporioides Cg-14]
TRINITY_DN35639_c0_g1	0.543946	279.594	0.00194548	-9.00566	3.49673e-13	1.25075e-11	2534	-	-	PF00172	opiNOG34662;opiNOG26569;sordNOG12350	SR	sp|P96654|YDDQ_BACSU Uncharacterized isochorismatase family protein YddQ OS=Bacillus subtilis (strain 168) GN=yddQ PE=3 SV=1	gi|996614269|gb|KXH48572.1| hypothetical protein CNYM01_04348 [Colletotrichum nymphaeae SA-01]
TRINITY_DN40409_c0_g1	0.56912	256.309	0.00222044	-8.81494	4.24224e-13	1.49341e-11	1491	GO:0016310;GO:0016301	-	PF00069	opiNOG35575;sorNOG05708;opiNOG31728	T	sp|Q7ZYJ0|TAO1B_XENLA Serine/threonine-protein kinase TAO1-B OS=Xenopus laevis GN=taok1-b PE=2 SV=1	gi|936412889|gb|KPM41375.1| hypothetical protein AK830_g5195 [Neonectria ditissima]
TRINITY_DN26572_c0_g1	0.28456	563.52	0.000504968	-10.9515	4.43665e-13	1.55657e-11	4891	-	-	PF13374	sordNOG10228;opiNOG03483;opiNOG53246	SZ	sp|Q5SNQ7|SRAC1_DANRE Protein SERAC1 OS=Danio rerio GN=serac1 PE=3 SV=1	gi|530467027|gb|EQB48725.1| hypothetical protein CGLO_12025 [Colletotrichum gloeosporioides Cg-14]
TRINITY_DN28252_c0_g3	1.10093	207.884	0.00529588	-7.56091	6.36435e-13	2.18854e-11	2102	-	-	-	sorNOG00835;opiNOG12866;sordNOG08480	S	-	gi|996585748|gb|KXH29974.1| hypothetical protein CSIM01_00688 [Colletotrichum simmondsii]
TRINITY_DN30272_c1_g2	0.259386	155.369	0.00166949	-9.22638	6.90699e-13	2.3673e-11	2883	GO:0005634;GO:0003677;GO:0008270;GO:0006351	-	-	sordNOG05633;sordNOG06872;opiNOG41112;sorNOG06409	SR	sp|P54723|YFIG_BACSU Putative metabolite transport protein YfiG OS=Bacillus subtilis (strain 168) GN=yfiG PE=3 SV=1	gi|596680705|ref|XP_007278770.1| C6 transcription factor [Colletotrichum gloeosporioides Nara gc5] gi|429857342|gb|ELA32213.1| C6 transcription factor [Colletotrichum gloeosporioides Nara gc5]
TRINITY_DN32224_c0_g4	1.64488	1176.88	0.00139766	-9.48277	7.30456e-13	2.48443e-11	5520	-	-	PF10373	sordNOG09879;opiNOG01121	S	sp|Q5RAK6|EST1A_PONAB Telomerase-binding protein EST1A OS=Pongo abelii GN=SMG6 PE=2 SV=1	gi|1020453379|gb|KZL84471.1| hypothetical protein CI238_03526 [Colletotrichum incanum]
TRINITY_DN22300_c0_g1	0.28456	296.63	0.000959308	-10.0257	7.65628e-13	2.59273e-11	482	GO:0055085;GO:0016021	-	-	sordNOG04294;opiNOG12188;sorNOG02359	R	sp|B6HJU0|ROQT_PENRW Efflux pump roqT OS=Penicillium rubens (strain ATCC 28089 / DSM 1075 / NRRL 1951 / Wisconsin 54-1255) GN=roqT PE=1 SV=1	gi|530475404|gb|EQB55479.1| major facilitator superfamily transporter [Colletotrichum gloeosporioides Cg-14]
TRINITY_DN25293_c0_g1	0.81637	185.298	0.00440571	-7.82641	8.70004e-13	2.92079e-11	935	GO:0008168;GO:0032259	-	PF08241	sordNOG06084;opiNOG19911	R	sp|P38892|CRG1_YEAST Probable S-adenosylmethionine-dependent methyltransferase CRG1 OS=Saccharomyces cerevisiae (strain ATCC 204508 / S288c) GN=CRG1 PE=1 SV=1	gi|596712868|ref|XP_007284753.1| ubie coq5 [Colletotrichum gloeosporioides Nara gc5] gi|429850973|gb|ELA26198.1| ubie coq5 [Colletotrichum gloeosporioides Nara gc5]
TRINITY_DN21423_c0_g1	0.543946	380.229	0.00143057	-9.44919	3.34177e-12	1.02777e-10	4371	-	-	-	sordNOG07052;opiNOG09815;pleNOG08563;opiNOG64446;opiNOG59476	SR	sp|Q2TBM9|SRAC1_BOVIN Protein SERAC1 OS=Bos taurus GN=SERAC1 PE=2 SV=1	gi|477527645|gb|ENH79461.1| ankyrin repeat protein [Colletotrichum orbiculare MAFF 240422]
TRINITY_DN35922_c0_g3	0.28456	7542.75	3.77263e-05	-14.6941	3.55442e-12	1.0878e-10	2130	-	-	-	opiNOG48205;sorNOG04842	S	-	gi|530468237|gb|EQB49661.1| hypothetical protein CGLO_10987 [Colletotrichum gloeosporioides Cg-14]
TRINITY_DN25453_c1_g1	4.00543	351.053	0.0114097	-6.45359	4.351e-12	1.3212e-10	789	GO:0016614;GO:0050660;GO:0055114	-	PF05199	opiNOG06135;opiNOG80692;sordNOG05796	R	sp|Q88AE7|BETA_PSESM Oxygen-dependent choline dehydrogenase OS=Pseudomonas syringae pv. tomato (strain ATCC BAA-871 / DC3000) GN=betA PE=3 SV=1	gi|530463127|gb|EQB45882.1| GMC oxidoreductase [Colletotrichum gloeosporioides Cg-14]
TRINITY_DN25345_c1_g1	8.85149	608.892	0.0145371	-6.10412	4.70506e-12	1.42594e-10	481	GO:0008152;GO:0003824	K01897	-	opiNOG02846;COG1022	I	-	gi|596714027|ref|XP_007284962.1| fatty acid activator [Colletotrichum gloeosporioides Nara gc5] gi|429850737|gb|ELA25980.1| fatty acid activator [Colletotrichum gloeosporioides Nara gc5]
TRINITY_DN32001_c0_g2	0.841544	7887.57	0.000106692	-13.1943	5.3756e-12	1.61501e-10	1037	GO:0010944;GO:0005634;GO:0045899;GO:0010691;GO:0001080;GO:0001190;GO:0003682;GO:0043565;GO:0003700;GO:0001135	-	PF07716	opiNOG40112;opiNOG30304;sorNOG04681;sordNOG09164	SK	sp|P11115|CPC1_NEUCR Cross-pathway control protein 1 OS=Neurospora crassa (strain ATCC 24698 / 74-OR23-1A / CBS 708.71 / DSM 1257 / FGSC 987) GN=cpc-1 PE=1 SV=2	gi|530461669|gb|EQB44732.1| bZIP transcription factor [Colletotrichum gloeosporioides Cg-14]
TRINITY_DN21701_c0_g1	0.778158	153.078	0.00508341	-7.61999	6.01207e-12	1.79929e-10	2207	GO:0055085;GO:0016021	-	PF07690	sordNOG06194;opiNOG02197	G	sp|O74923|YJ7D_SCHPO Uncharacterized transporter C757.13 OS=Schizosaccharomyces pombe (strain 972 / ATCC 24843) GN=SPCC757.13 PE=3 SV=1	gi|530474561|gb|EQB54762.1| major facilitator superfamily transporter [Colletotrichum gloeosporioides Cg-14]
TRINITY_DN28180_c0_g1	2.15061	228.863	0.00939694	-6.73359	6.36757e-12	1.90021e-10	3116	-	-	-	-	-	-	gi|530477787|gb|EQB57270.1| hypothetical protein CGLO_02616 [Colletotrichum gloeosporioides Cg-14]
TRINITY_DN31374_c0_g3	5.40666	400.26	0.0135079	-6.21006	9.71372e-12	2.82305e-10	3063	-	-	PF06094	sordNOG13154;opiNOG38897	S	sp|Q9MBH1|AIG2C_ARATH Protein AIG2 C OS=Arabidopsis thaliana GN=AIG2C PE=1 SV=1	gi|530460688|gb|EQB43967.1| AIG2-like family protein [Colletotrichum gloeosporioides Cg-14]
TRINITY_DN32357_c2_g2	44.133	2252.8	0.0195902	-5.67372	1.26003e-11	3.56876e-10	848	-	-	-	-	-	-	-
TRINITY_DN26876_c0_g2	0.28456	643.173	0.000442431	-11.1423	1.8297e-11	5.08968e-10	1877	GO:0055085;GO:0046873;GO:0016021;GO:0030001	-	-	sorNOG08083;opiNOG12866;opiNOG40079;sordNOG13530;sordNOG10734	S	-	gi|596704295|ref|XP_007283165.1| hypothetical protein CGGC5_1497 [Colletotrichum gloeosporioides Nara gc5] gi|429852642|gb|ELA27767.1| hypothetical protein CGGC5_1497 [Colletotrichum gloeosporioides Nara gc5]
TRINITY_DN25253_c0_g1	0.272424	103.207	0.00263959	-8.56547	2.10662e-11	5.81843e-10	782	GO:0000727;GO:0031298;GO:0005829;GO:0034613;GO:0006261;GO:0000811	K10735	PF05916;PF16922	sordNOG08988;opiNOG01074	L	sp|Q4IQM6|SLD5_GIBZE DNA replication complex GINS protein SLD5 OS=Gibberella zeae (strain PH-1 / ATCC MYA-4620 / FGSC 9075 / NRRL 31084) GN=SLD5 PE=3 SV=2	gi|530468416|gb|EQB49796.1| hypothetical protein CGLO_10836 [Colletotrichum gloeosporioides Cg-14]
TRINITY_DN33364_c0_g4	0.817273	170.332	0.00479812	-7.70331	2.51187e-11	6.87673e-10	2042	-	-	-	opiNOG30798;necNOG07172;sordNOG13321;opiNOG59586	S	-	gi|827078509|ref|XP_008100631.1| hypothetical protein GLRG_11756 [Colletotrichum graminicola M1.001] gi|310801718|gb|EFQ36611.1| hypothetical protein GLRG_11756 [Colletotrichum graminicola M1.001]
TRINITY_DN26911_c0_g1	0.28456	100.029	0.00284477	-8.45747	3.08088e-11	8.27455e-10	1826	-	-	-	hypNOG14243;sordNOG14737	S	-	gi|530474661|gb|EQB54853.1| hypothetical protein CGLO_05262 [Colletotrichum gloeosporioides Cg-14]
TRINITY_DN36394_c2_g2	157.684	6669.93	0.0236411	-5.40256	4.65133e-11	1.22083e-09	1813	GO:0004784;GO:0019430;GO:0046872;GO:0055114	K04564	-	sordNOG11061;opiNOG19282;sordNOG11985	P	sp|Q9Y783|SODM_NEUCR Superoxide dismutase [Mn], mitochondrial OS=Neurospora crassa (strain ATCC 24698 / 74-OR23-1A / CBS 708.71 / DSM 1257 / FGSC 987) GN=sod-2 PE=3 SV=1	gi|530467808|gb|EQB49318.1| hypothetical protein CGLO_11351 [Colletotrichum gloeosporioides Cg-14]
TRINITY_DN5544_c0_g1	0.543946	109.623	0.00496199	-7.65487	4.79651e-11	1.25681e-09	1173	-	-	PF00291	opiNOG50571;opiNOG03957	E	sp|P63872|CYSK_STAAW Cysteine synthase OS=Staphylococcus aureus (strain MW2) GN=cysK PE=3 SV=1	gi|596711683|ref|XP_007284537.1| cysteine synthase a [Colletotrichum gloeosporioides Nara gc5] gi|429851222|gb|ELA26432.1| cysteine synthase a [Colletotrichum gloeosporioides Nara gc5]
TRINITY_DN26276_c0_g1	0.28456	117.882	0.00241393	-8.6944	6.06623e-11	1.56841e-09	423	-	-	-	necNOG09843;opiNOG44626;sordNOG14656	S	-	gi|530469653|gb|EQB50764.1| hypothetical protein CGLO_09755 [Colletotrichum gloeosporioides Cg-14]
TRINITY_DN35675_c2_g4	0.803332	123.093	0.00652624	-7.25953	6.19668e-11	1.59948e-09	2014	-	-	-	-	-	-	-
TRINITY_DN33453_c0_g1	10.7162	524.236	0.0204416	-5.61235	8.05501e-11	2.05531e-09	2624	GO:0016020;GO:0016705;GO:0020037;GO:0005506;GO:0055114	-	PF00067	opiNOG21609;opiNOG24895	Q	sp|G3XMC3|AZAI_ASPNA Cytochrome P450 monooxygenase azaI OS=Aspergillus niger (strain ATCC 1015 / CBS 113.46 / FGSC A1144 / LSHB Ac4 / NCTC 3858a / NRRL 328 / USDA 3528.7) GN=azaI PE=2 SV=1	gi|530466827|gb|EQB48559.1| cytochrome P450 [Colletotrichum gloeosporioides Cg-14]
TRINITY_DN32822_c0_g1	0.28456	612.914	0.000464274	-11.0727	8.47286e-11	2.15663e-09	6028	GO:0016021;GO:0003676	-	-	-	-	-	gi|640928291|gb|KDN71785.1| hypothetical protein CSUB01_12118 [Colletotrichum sublineola]
TRINITY_DN28630_c0_g2	0.259386	88.8387	0.00291974	-8.41994	1.06009e-10	2.66348e-09	1036	-	-	-	sordNOG07731;hypNOG12887;opiNOG61424	SM	-	gi|530463030|gb|EQB45811.1| hypothetical protein CGLO_15269 [Colletotrichum gloeosporioides Cg-14]
TRINITY_DN33635_c2_g2	4.60153	268.897	0.0171126	-5.8688	1.36394e-10	3.38324e-09	589	-	-	-	-	-	-	-
TRINITY_DN34552_c0_g1	0.272424	85.53	0.00318513	-8.29443	1.43413e-10	3.54325e-09	1877	-	-	-	-	-	-	gi|596704533|ref|XP_007283210.1| hypothetical protein CGGC5_11475 [Colletotrichum gloeosporioides Nara gc5] gi|429852609|gb|ELA27737.1| hypothetical protein CGGC5_11475 [Colletotrichum gloeosporioides Nara gc5]
TRINITY_DN26544_c0_g1	4.83393	273.522	0.0176729	-5.82231	1.48106e-10	3.63613e-09	527	GO:0046872	-	-	opiNOG24738;hypNOG12944;opiNOG57319	SR	-	gi|530470523|gb|EQB51482.1| hypothetical protein CGLO_08980 [Colletotrichum gloeosporioides Cg-14]
TRINITY_DN26659_c0_g2	0.518772	99.811	0.00519754	-7.58795	1.54749e-10	3.79623e-09	2069	-	-	PF00646	-	-	-	gi|530476024|gb|EQB55988.1| hypothetical protein CGLO_04027 [Colletotrichum gloeosporioides Cg-14]
TRINITY_DN28432_c0_g1	0.259386	3454.52	7.50859e-05	-13.7011	1.66787e-10	4.05324e-09	402	-	-	-	opiNOG72109;sordNOG14699	S	-	gi|1020455676|gb|KZL85830.1| hypothetical protein CI238_05749 [Colletotrichum incanum]
TRINITY_DN29196_c0_g1	6.49275	334.741	0.0193963	-5.68807	1.77867e-10	4.30905e-09	5872	-	-	PF06985	opiNOG17622;opiNOG31534	S	sp|Q9UV10|HET6_NEUCR Heterokaryon incompatibility protein 6, OR allele OS=Neurospora crassa (strain ATCC 24698 / 74-OR23-1A / CBS 708.71 / DSM 1257 / FGSC 987) GN=het-6 PE=4 SV=1	gi|530466727|gb|EQB48481.1| hypothetical protein CGLO_12286 [Colletotrichum gloeosporioides Cg-14]
TRINITY_DN27801_c0_g1	1.6197	159.321	0.0101663	-6.62006	1.86757e-10	4.49994e-09	1284	GO:0003877	K00988	-	sordNOG13140;sorNOG08008;opiNOG37112	F	sp|P49348|APA2_KLULA Diadenosine 5&apos;,5&apos;&apos;&apos;-P1,P4-tetraphosphate phosphorylase 2 OS=Kluyveromyces lactis (strain ATCC 8585 / CBS 2359 / DSM 70799 / NBRC 1267 / NRRL Y-1140 / WM37) GN=APA2 PE=3 SV=1	gi|530463002|gb|EQB45790.1| hypothetical protein CGLO_15293 [Colletotrichum gloeosporioides Cg-14]
TRINITY_DN30493_c0_g1	1.32301	131.573	0.0100553	-6.6359	2.30737e-10	5.46248e-09	3954	GO:0016614;GO:0050660;GO:0055114	K04487	PF01565	opiNOG51534	S	sp|G3XMD0|AZAL_ASPNA FAD-linked oxidoreductase azaL OS=Aspergillus niger (strain ATCC 1015 / CBS 113.46 / FGSC A1144 / LSHB Ac4 / NCTC 3858a / NRRL 328 / USDA 3528.7) GN=azaL PE=2 SV=2	gi|530475920|gb|EQB55903.1| hypothetical protein CGLO_04122 [Colletotrichum gloeosporioides Cg-14]
TRINITY_DN25006_c0_g1	0.791196	108.245	0.00730932	-7.09605	2.33437e-10	5.51802e-09	594	GO:0003677;GO:0030466;GO:0005524;GO:0070478;GO:0008298;GO:0016567;GO:0004386;GO:0043024;GO:0005737;GO:0008270;GO:0006310	K14326	PF09416	sordNOG08330;opiNOG06273	A	sp|Q9HEH1|RENT1_NEUCR Regulator of nonsense transcripts 1 homolog OS=Neurospora crassa (strain ATCC 24698 / 74-OR23-1A / CBS 708.71 / DSM 1257 / FGSC 987) GN=2E4.130 PE=3 SV=1	gi|596663195|ref|XP_007275512.1| ATP-dependent helicase nam7 [Colletotrichum gloeosporioides Nara gc5] gi|429860740|gb|ELA35464.1| ATP-dependent helicase nam7 [Colletotrichum gloeosporioides Nara gc5]
TRINITY_DN26627_c0_g1	0.272424	82.5248	0.00330112	-8.24283	2.46816e-10	5.79905e-09	505	-	-	-	fuNOG01981;opiNOG04901;sordNOG08564	RU	sp|Q4IBS9|BRO1_GIBZE Vacuolar protein-sorting protein BRO1 OS=Gibberella zeae (strain PH-1 / ATCC MYA-4620 / FGSC 9075 / NRRL 31084) GN=BRO1 PE=3 SV=1	gi|530460134|gb|EQB43531.1| hypothetical protein CGLO_17803 [Colletotrichum gloeosporioides Cg-14]
TRINITY_DN33856_c0_g2	1.64488	139.599	0.0117829	-6.40716	2.57533e-10	6.02814e-09	2372	-	-	-	onyNOG01370;pleNOG07610;opiNOG19301	SK	sp|Q5A4K7|TRY5_CANAL Transcriptional regulator of yeast form adherence 5 OS=Candida albicans (strain SC5314 / ATCC MYA-2876) GN=TRY5 PE=4 SV=2	gi|596679290|ref|XP_007278499.1| C2H2 transcription factor [Colletotrichum gloeosporioides Nara gc5] gi|429857589|gb|ELA32449.1| C2H2 transcription factor [Colletotrichum gloeosporioides Nara gc5]
TRINITY_DN35732_c0_g1	3.45025	306.68	0.0112503	-6.47389	2.99821e-10	6.93977e-09	4193	-	-	-	-	-	-	gi|530474972|gb|EQB55119.1| hypothetical protein CGLO_04981 [Colletotrichum gloeosporioides Cg-14]
TRINITY_DN27049_c0_g1	0.556984	108.701	0.00512401	-7.60851	3.05127e-10	7.05209e-09	4791	-	-	PF12770	sordNOG07960;opiNOG21792	S	-	gi|530463945|gb|EQB46468.1| hypothetical protein CGLO_14483 [Colletotrichum gloeosporioides Cg-14]
TRINITY_DN18751_c0_g1	0.28456	81.2214	0.00350351	-8.15698	3.18102e-10	7.33565e-09	1140	GO:0016021	-	-	-	-	-	gi|530477958|gb|EQB57403.1| hypothetical protein CGLO_02469 [Colletotrichum gloeosporioides Cg-14]
TRINITY_DN34929_c2_g2	9.9857	2202.68	0.00453343	-7.78518	3.63863e-10	8.3146e-09	1331	GO:0016021	-	-	opiNOG19060;pleNOG08446;eurotNOG07450	QP	-	gi|530461194|gb|EQB44362.1| hypothetical protein CGLO_16888 [Colletotrichum gloeosporioides Cg-14]
TRINITY_DN24519_c0_g1	0.28456	78.1711	0.00364022	-8.10176	3.64022e-10	8.3146e-09	2352	GO:0008131;GO:0005507;GO:0048038;GO:0009308;GO:0055114	K00276	PF01179;PF02727	opiNOG00535;COG3733	Q	sp|Q12556|AMO1_ASPNG Copper amine oxidase 1 OS=Aspergillus niger GN=AO-I PE=1 SV=2	gi|996583109|gb|KXH29399.1| primary-amine oxidase [Colletotrichum simmondsii]
TRINITY_DN27794_c0_g1	0.28456	77.2032	0.00368585	-8.08379	4.26942e-10	9.65267e-09	2123	-	-	-	saccNOG09082	S	-	gi|1025660537|gb|OAA47999.1| hypothetical protein BBO_02268 [Cordyceps brongniartii RCEF 3172]
TRINITY_DN25948_c0_g1	0.56912	93.8272	0.00606562	-7.36513	4.41503e-10	9.9458e-09	5568	-	-	-	-	-	-	-
TRINITY_DN23559_c0_g1	0.853679	4468.75	0.000191033	-12.3539	5.82318e-10	1.28394e-08	2376	-	-	-	hypNOG07480;opiNOG63901	S	-	gi|477535581|gb|ENH87080.1| hypothetical protein Cob_04373 [Colletotrichum orbiculare MAFF 240422]
TRINITY_DN23227_c0_g1	3.59858	184.274	0.0195285	-5.67828	7.83394e-10	1.70437e-08	573	GO:0016021	-	-	opiNOG17042	S	-	gi|996605303|gb|KXH42858.1| integral membrane protein [Colletotrichum simmondsii]
TRINITY_DN34672_c0_g1	4.65368	226.898	0.02051	-5.60753	8.24733e-10	1.78311e-08	737	-	-	-	-	-	-	-
TRINITY_DN34929_c2_g1	17.3843	2459.21	0.00706905	-7.14427	8.3317e-10	1.8001e-08	1058	GO:0016021	-	PF01794	opiNOG19060;pleNOG08446;sordNOG09883	QP	sp|P53746|FRE4_YEAST Ferric reductase transmembrane component 4 OS=Saccharomyces cerevisiae (strain ATCC 204508 / S288c) GN=FRE4 PE=2 SV=1	gi|530461194|gb|EQB44362.1| hypothetical protein CGLO_16888 [Colletotrichum gloeosporioides Cg-14]
TRINITY_DN27747_c0_g2	0.28456	72.2707	0.00393742	-7.98853	8.83383e-10	1.90462e-08	1178	GO:0006284;GO:0003824	K10773	PF00730	sordNOG10957;opiNOG24494;COG0177	L	sp|F4JCQ3|DG783_ARATH Putative DNA glycosylase At3g47830 OS=Arabidopsis thaliana GN=At3g47830 PE=3 SV=1	gi|530475570|gb|EQB55611.1| base excision DNA repair protein [Colletotrichum gloeosporioides Cg-14]
TRINITY_DN24251_c0_g1	1.11307	474.31	0.0023467	-8.73515	1.24891e-09	2.61843e-08	786	-	-	-	-	-	-	gi|530473725|gb|EQB54099.1| hypothetical protein CGLO_06100 [Colletotrichum gloeosporioides Cg-14]
TRINITY_DN34014_c0_g1	10.7854	368.359	0.0292797	-5.09395	2.43956e-09	4.90035e-08	2336	-	K02987	-	sorNOG04443;opiNOG03363;pleNOG05651	J	sp|P0CX36|RS4B_YEAST 40S ribosomal protein S4-B OS=Saccharomyces cerevisiae (strain ATCC 204508 / S288c) GN=RPS4B PE=1 SV=1	gi|596666038|ref|XP_007276029.1| 40s ribosomal protein s4 [Colletotrichum gloeosporioides Nara gc5] gi|429860169|gb|ELA34915.1| 40s ribosomal protein s4 [Colletotrichum gloeosporioides Nara gc5] gi|530467118|gb|EQB48795.1| hypothetical protein CGLO_11938 [Colletotrichum gloeosporioides Cg-14]
TRINITY_DN36306_c0_g1	1.58149	110.085	0.0143661	-6.12118	2.46306e-09	4.94118e-08	389	GO:0000398;GO:0005730;GO:0005732;GO:0005688;GO:0046540	K12622	-	sordNOG13773;opiNOG35114;sorNOG05765	A	-	gi|682310873|gb|KFY19019.1| hypothetical protein V491_04623 [Pseudogymnoascus sp. VKM F-3775]
TRINITY_DN31421_c0_g2	0.272424	64.0492	0.00425336	-7.87718	2.84584e-09	5.62935e-08	1570	-	-	PF15979	opiNOG06903;sordNOG08650	S	-	gi|596692400|ref|XP_007280989.1| hypothetical protein CGGC5_9737 [Colletotrichum gloeosporioides Nara gc5] gi|429854975|gb|ELA29955.1| hypothetical protein CGGC5_9737 [Colletotrichum gloeosporioides Nara gc5]
TRINITY_DN27856_c0_g1	11.9318	374.584	0.0318535	-4.97241	3.82748e-09	7.35627e-08	2061	GO:0016021	-	PF01490	sordNOG06787;opiNOG24289	E	sp|P38680|MTR_NEUCR N amino acid transport system protein OS=Neurospora crassa (strain ATCC 24698 / 74-OR23-1A / CBS 708.71 / DSM 1257 / FGSC 987) GN=mtr PE=3 SV=2	gi|530461926|gb|EQB44931.1| transmembrane amino acid transporter [Colletotrichum gloeosporioides Cg-14]
TRINITY_DN26104_c0_g1	1.06362	90.6662	0.0117312	-6.41351	4.34167e-09	8.2832e-08	1938	-	-	-	-	-	-	-
TRINITY_DN27175_c0_g2	0.28456	61.6836	0.00461322	-7.76001	4.45325e-09	8.46497e-08	2912	-	-	-	sordNOG13386	S	-	gi|596695516|ref|XP_007281566.1| hypothetical protein CGGC5_10186 [Colletotrichum gloeosporioides Nara gc5] gi|429854374|gb|ELA29391.1| hypothetical protein CGGC5_10186 [Colletotrichum gloeosporioides Nara gc5]
TRINITY_DN28495_c0_g2	0.28456	62.2568	0.00457074	-7.77336	4.65969e-09	8.8412e-08	401	GO:0006499;GO:0004379	-	-	-	-	-	gi|530477220|gb|EQB56821.1| hypothetical protein CGLO_03138 [Colletotrichum gloeosporioides Cg-14]
TRINITY_DN25324_c0_g1	1.36032	95.1972	0.0142895	-6.12891	6.13155e-09	1.14047e-07	656	-	-	-	NOG18385;sordNOG08769;opiNOG05565	TU	sp|O13818|YEE2_SCHPO Uncharacterized PH domain-containing protein C19A8.02 OS=Schizosaccharomyces pombe (strain 972 / ATCC 24843) GN=SPAC19A8.02 PE=4 SV=1	gi|596716738|ref|XP_007285422.1| transcription factor [Colletotrichum gloeosporioides Nara gc5] gi|429850267|gb|ELA25559.1| transcription factor [Colletotrichum gloeosporioides Nara gc5]
TRINITY_DN28049_c0_g2	3.48665	148.005	0.0235577	-5.40766	6.91285e-09	1.27362e-07	2119	GO:0016705;GO:0020037;GO:0005506;GO:0016021;GO:0004497;GO:0055114	-	PF00067	COG2124;opiNOG53295	Q	sp|A0A1B4XBH0|SDNE_SORAA Cytochrome P450 monooxygenase sdnE OS=Sordaria araneosa GN=sdnE PE=3 SV=1	gi|530474573|gb|EQB54773.1| cytochrome P450 [Colletotrichum gloeosporioides Cg-14]
TRINITY_DN29289_c1_g1	2.74761	247.571	0.0110983	-6.49352	7.82046e-09	1.43069e-07	1646	-	-	-	-	-	-	-
TRINITY_DN32378_c0_g1	22.808	614.108	0.0371401	-4.75088	8.11844e-09	1.47999e-07	4819	GO:0016042;GO:0003847;GO:0016021	K01062	PF03403	sordNOG10194;opiNOG06840	I	sp|Q60963|PAFA_MOUSE Platelet-activating factor acetylhydrolase OS=Mus musculus GN=Pla2g7 PE=2 SV=2	gi|530475506|gb|EQB55559.1| PAF-acetylhydrolase family member [Colletotrichum gloeosporioides Cg-14]
TRINITY_DN25819_c0_g1	1.68309	95.9532	0.0175407	-5.83315	1.07945e-08	1.93747e-07	473	GO:0006896;GO:0005634;GO:0006623;GO:0005829;GO:0008565;GO:0030123	K12399	PF01217	sordNOG10258;opiNOG03817	U	sp|Q09905|AP3S_SCHPO AP-3 complex subunit sigma OS=Schizosaccharomyces pombe (strain 972 / ATCC 24843) GN=aps3 PE=3 SV=1	gi|596694596|ref|XP_007281398.1| ap-3 complex subunit sigma [Colletotrichum gloeosporioides Nara gc5] gi|429854542|gb|ELA29549.1| ap-3 complex subunit sigma [Colletotrichum gloeosporioides Nara gc5] gi|530480101|gb|EQB59168.1| clathrin adaptor complex small chain [Colletotrichum gloeosporioides Cg-14]
TRINITY_DN24513_c0_g2	0.853679	203.135	0.00420251	-7.89453	1.07959e-08	1.93747e-07	535	GO:0046872	-	-	sordNOG08676;opiNOG02776	R	-	gi|596672622|ref|XP_007277276.1| C2H2 finger domain-containing protein [Colletotrichum gloeosporioides Nara gc5] gi|429858858|gb|ELA33663.1| C2H2 finger domain-containing protein [Colletotrichum gloeosporioides Nara gc5]
TRINITY_DN40015_c0_g1	1.4228	198.665	0.00716181	-7.12546	1.08913e-08	1.95236e-07	1771	-	-	-	opiNOG35249;sorNOG06378	S	-	gi|685401343|ref|XP_009219532.1| hypothetical protein GGTG_03488 [Gaeumannomyces graminis var. tritici R3-111a-1] gi|402083369|gb|EJT78387.1| hypothetical protein GGTG_03488 [Gaeumannomyces graminis var. tritici R3-111a-1]
TRINITY_DN36244_c0_g2	3.48665	144.251	0.0241707	-5.3706	1.10171e-08	1.97263e-07	1482	GO:0003677	-	-	sordNOG14927;opiNOG65443;sordNOG15055	SR	-	gi|530461173|gb|EQB44344.1| hypothetical protein CGLO_16915 [Colletotrichum gloeosporioides Cg-14]
TRINITY_DN29696_c0_g3	14.1665	391.334	0.0362005	-4.78785	1.19609e-08	2.12674e-07	4021	GO:0016021	K01480	PF11374	opiNOG34055;opiNOG37488;sordNOG14186	S	-	gi|530479799|gb|EQB58922.1| hypothetical protein CGLO_00766 [Colletotrichum gloeosporioides Cg-14]
TRINITY_DN21389_c0_g1	0.28456	1127.18	0.000252452	-11.9517	1.2462e-08	2.20975e-07	3146	-	-	-	COG1404;sordNOG13451;necNOG13529;opiNOG24913	SO	sp|P00781|SUBD_BACLI Subtilisin DY OS=Bacillus licheniformis GN=apr PE=1 SV=1	gi|799241666|gb|KJZ70855.1| hypothetical protein HIM_09769 [Hirsutella minnesotensis 3608]
TRINITY_DN32901_c1_g1	0.28456	56.0397	0.00507783	-7.62157	1.33022e-08	2.34406e-07	441	GO:0006508;GO:0008234	-	-	-	-	-	gi|530475767|gb|EQB55780.1| hypothetical protein CGLO_04238 [Colletotrichum gloeosporioides Cg-14]
TRINITY_DN24196_c0_g1	3.31583	132.004	0.0251191	-5.31507	1.63639e-08	2.84973e-07	543	GO:0003677;GO:0044732;GO:0005987;GO:0044109;GO:0031496;GO:0043044;GO:0006261;GO:0016514;GO:0001102;GO:0061412;GO:0000436	K11771	-	sorNOG03759;opiNOG77504;sordNOG06431	K	-	gi|530461505|gb|EQB44603.1| arid/bright DNA binding domain-containing protein [Colletotrichum gloeosporioides Cg-14]
TRINITY_DN27480_c0_g1	0.28456	2428.47	0.000117176	-13.059	1.68911e-08	2.93171e-07	4310	GO:0005488	-	-	opiNOG40786;sorNOG05560;opiNOG64087	SR	-	gi|1020439922|gb|KZL75385.1| CFEM domain-containing protein, partial [Colletotrichum tofieldiae]
TRINITY_DN27874_c0_g1	5.10906	177.223	0.0288285	-5.11636	1.72702e-08	2.98809e-07	874	-	-	-	-	-	-	-
TRINITY_DN21698_c0_g1	0.272424	366.91	0.000742482	-10.3954	1.72735e-08	2.98809e-07	1875	-	-	-	-	-	-	gi|996615375|gb|KXH49569.1| hypothetical protein CNYM01_05883 [Colletotrichum nymphaeae SA-01]
TRINITY_DN30441_c0_g1	0.556984	2029.56	0.000274436	-11.8312	1.78137e-08	3.07471e-07	3396	-	-	PF09994	opiNOG09353;opiNOG26765;opiNOG31147	S	sp|P39992|YEC3_YEAST Uncharacterized protein YEL023C OS=Saccharomyces cerevisiae (strain ATCC 204508 / S288c) GN=YEL023C PE=4 SV=1	gi|530475754|gb|EQB55770.1| hypothetical protein CGLO_04267 [Colletotrichum gloeosporioides Cg-14]
TRINITY_DN23337_c0_g1	0.259386	53.7904	0.00482217	-7.6961	1.81966e-08	3.13733e-07	787	GO:0006561;GO:0055114;GO:0004735	K00286	PF03807	opiNOG22719;COG0345	E	sp|Q12740|P5CR_LOPAR Pyrroline-5-carboxylate reductase OS=Lophium arboricola GN=P5CR PE=2 SV=1	gi|596677416|ref|XP_007278196.1| pyrroline-5-carboxylate reductase [Colletotrichum gloeosporioides Nara gc5] gi|429857911|gb|ELA32750.1| pyrroline-5-carboxylate reductase [Colletotrichum gloeosporioides Nara gc5]
TRINITY_DN28921_c0_g1	19.6423	477.026	0.0411767	-4.60203	2.16441e-08	3.68281e-07	1698	-	-	PF12796	opiNOG05695;opiNOG67093;opiNOG08673;COG0666	TR	sp|O75179|ANR17_HUMAN Ankyrin repeat domain-containing protein 17 OS=Homo sapiens GN=ANKRD17 PE=1 SV=3	gi|530465362|gb|EQB47461.1| hypothetical protein CGLO_13388 [Colletotrichum gloeosporioides Cg-14]
TRINITY_DN25482_c0_g1	3.03127	122.229	0.0248	-5.33352	2.26877e-08	3.84986e-07	429	-	-	-	opiNOG24827;sorNOG05166;sordNOG09389	R	-	gi|596696347|ref|XP_007281714.1| F-box domain-containing protein [Colletotrichum gloeosporioides Nara gc5] gi|429854188|gb|ELA29213.1| F-box domain-containing protein [Colletotrichum gloeosporioides Nara gc5]
TRINITY_DN29250_c0_g1	58.4509	1281.93	0.0455962	-4.45494	2.40847e-08	4.06478e-07	3540	-	-	-	-	-	-	-
TRINITY_DN30834_c0_g1	1.59453	87.6379	0.0181945	-5.78035	2.454e-08	4.13043e-07	1240	-	-	-	-	-	-	-
TRINITY_DN29954_c0_g2	1.11307	2626.7	0.00042375	-11.2045	2.75709e-08	4.61565e-07	287	GO:0016310;GO:0007165;GO:0016772	-	-	opiNOG45017;sordNOG14962	S	sp|P22151|GRG1_NEUCR Glucose-repressible gene protein OS=Neurospora crassa (strain ATCC 24698 / 74-OR23-1A / CBS 708.71 / DSM 1257 / FGSC 987) GN=grg-1 PE=2 SV=1	gi|530474324|gb|EQB54574.1| glucose-repressible protein [Colletotrichum gloeosporioides Cg-14]
TRINITY_DN19032_c0_g1	0.272424	89.4308	0.0030462	-8.35877	2.76145e-08	4.62046e-07	2297	-	-	-	opiNOG32888;sordNOG04732;pleNOG08116	SL	sp|Q9UV10|HET6_NEUCR Heterokaryon incompatibility protein 6, OR allele OS=Neurospora crassa (strain ATCC 24698 / 74-OR23-1A / CBS 708.71 / DSM 1257 / FGSC 987) GN=het-6 PE=4 SV=1	gi|615477614|ref|XP_007603105.1| hypothetical protein CFIO01_05570 [Colletotrichum fioriniae PJ7] gi|588890503|gb|EXF73210.1| hypothetical protein CFIO01_05570 [Colletotrichum fioriniae PJ7]
TRINITY_DN30077_c1_g1	0.28456	1212.29	0.000234729	-12.0567	3.28117e-08	5.43171e-07	294	-	-	-	-	-	-	-
TRINITY_DN24387_c0_g1	0.28456	49.24	0.00577904	-7.43495	4.00241e-08	6.54912e-07	683	GO:0004180;GO:0006508	-	PF02016	opiNOG42385	S	sp|O35046|YOCD_BACSU Putative carboxypeptidase YocD OS=Bacillus subtilis (strain 168) GN=yocD PE=3 SV=1	gi|596719798|ref|XP_007286003.1| muramoyltetrapeptide carboxypeptidase, partial [Colletotrichum gloeosporioides Nara gc5] gi|429849583|gb|ELA24952.1| muramoyltetrapeptide carboxypeptidase, partial [Colletotrichum gloeosporioides Nara gc5]
TRINITY_DN32466_c0_g2	10.5616	262.488	0.0402364	-4.63535	4.09313e-08	6.69052e-07	1244	-	-	-	opiNOG08537	G	sp|D4B4V1|PMU1_ARTBC Probable phosphoglycerate mutase ARB_03491 OS=Arthroderma benhamiae (strain ATCC MYA-4681 / CBS 112371) GN=ARB_03491 PE=1 SV=1	gi|530465535|gb|EQB47574.1| phosphoglycerate mutase [Colletotrichum gloeosporioides Cg-14]
TRINITY_DN31836_c0_g1	0.272424	49.4618	0.00550777	-7.50432	4.86257e-08	7.85754e-07	593	-	-	-	-	-	-	gi|530475673|gb|EQB55702.1| hypothetical protein CGLO_04345 [Colletotrichum gloeosporioides Cg-14]
TRINITY_DN27840_c0_g1	0.518772	113.674	0.00456369	-7.77558	5.24996e-08	8.42671e-07	1715	-	-	-	-	-	-	gi|530469886|gb|EQB50958.1| hypothetical protein CGLO_09561 [Colletotrichum gloeosporioides Cg-14]
TRINITY_DN25848_c1_g1	3.27942	118.086	0.0277714	-5.17026	5.3734e-08	8.60711e-07	1385	-	-	PF11327	ascNOG12553;opiNOG27584	R	-	gi|530462214|gb|EQB45164.1| hypothetical protein CGLO_16005 [Colletotrichum gloeosporioides Cg-14]
TRINITY_DN26344_c0_g1	26.5055	558.802	0.0474327	-4.39797	6.34855e-08	1.0035e-06	1117	GO:0010181;GO:0055114;GO:0016491	-	PF01070	sorNOG04852;sordNOG05162;opiNOG11432	C	sp|Q9HDX2|YKN3_SCHPO Uncharacterized lactate 2-monooxygenase PB1A11.03 OS=Schizosaccharomyces pombe (strain 972 / ATCC 24843) GN=SPAPB1A11.03 PE=3 SV=1	gi|530468417|gb|EQB49797.1| FMN-dependent dehydrogenase [Colletotrichum gloeosporioides Cg-14]
TRINITY_DN33623_c0_g2	0.829408	62.0722	0.013362	-6.22572	6.77219e-08	1.06398e-06	1166	-	-	-	-	-	-	-
TRINITY_DN26468_c0_g1	0.543946	55.4287	0.00981343	-6.67103	7.02588e-08	1.10162e-06	476	-	-	-	sorNOG06150;opiNOG36767;sordNOG13367	S	-	gi|596727862|ref|XP_007287548.1| hypothetical protein CGGC5_14843 [Colletotrichum gloeosporioides Nara gc5] gi|429847850|gb|ELA23403.1| hypothetical protein CGGC5_14843 [Colletotrichum gloeosporioides Nara gc5]
TRINITY_DN27195_c0_g1	3.87281	117.618	0.0329272	-4.92458	9.56036e-08	1.47745e-06	1267	-	-	-	-	-	-	-
TRINITY_DN30668_c0_g1	68.5107	1224.54	0.0559484	-4.15976	1.05543e-07	1.61821e-06	2677	GO:0055085;GO:0016021;GO:0022891	-	PF00083	KOG0254;opiNOG17196	R	sp|P49374|HGT1_KLULA High-affinity glucose transporter OS=Kluyveromyces lactis (strain ATCC 8585 / CBS 2359 / DSM 70799 / NBRC 1267 / NRRL Y-1140 / WM37) GN=HGT1 PE=3 SV=1	gi|596659229|ref|XP_007274764.1| hexose carrier protein [Colletotrichum gloeosporioides Nara gc5] gi|429861473|gb|ELA36160.1| hexose carrier protein [Colletotrichum gloeosporioides Nara gc5]
TRINITY_DN25577_c0_g1	0.53181	52.326	0.0101634	-6.62047	1.11198e-07	1.69739e-06	432	GO:0005634;GO:0008270	-	-	opiNOG01844	L	-	gi|530466405|gb|EQB48232.1| JmjC domain-containing protein [Colletotrichum gloeosporioides Cg-14]
TRINITY_DN18293_c0_g1	1.97978	3799.52	0.000521061	-10.9063	1.38365e-07	2.08148e-06	2416	GO:0005507;GO:0055114;GO:0016491	-	PF07731;PF00394	sordNOG06722;opiNOG00286;sordNOG05585	Q	sp|D4APX3|LAC1_ARTBC Laccase ARB_05828 OS=Arthroderma benhamiae (strain ATCC MYA-4681 / CBS 112371) GN=ARB_05828 PE=1 SV=1	gi|530471879|gb|EQB52591.1| hypothetical protein CGLO_07772 [Colletotrichum gloeosporioides Cg-14]
TRINITY_DN32524_c0_g3	0.543946	1659.41	0.000327795	-11.5749	1.40213e-07	2.1067e-06	1634	-	-	PF14529	opiNOG32470;eurotNOG06147;opiNOG36390;opiNOG10089	SR	-	gi|477535582|gb|ENH87081.1| hypothetical protein Cob_04374 [Colletotrichum orbiculare MAFF 240422]
TRINITY_DN26753_c0_g1	2.64511	93.1621	0.0283926	-5.13834	1.40735e-07	2.11306e-06	1130	-	-	-	-	-	-	gi|530473730|gb|EQB54104.1| hypothetical protein CGLO_06105 [Colletotrichum gloeosporioides Cg-14]
TRINITY_DN36345_c1_g1	0.272424	43.2159	0.00630379	-7.30956	1.51777e-07	2.2701e-06	376	-	-	-	opiNOG11435;sorNOG02336	S	sp|O94725|ART1B_SCHPO Protein-glutamate O-methyltransferase C1393.13 OS=Schizosaccharomyces pombe (strain 972 / ATCC 24843) GN=SPCC1393.13 PE=3 SV=1	gi|530471201|gb|EQB52032.1| hypothetical protein CGLO_08368 [Colletotrichum gloeosporioides Cg-14]
TRINITY_DN27718_c0_g1	6.01309	151.768	0.0396202	-4.65762	1.57469e-07	2.3496e-06	796	-	-	-	eurotNOG12181;opiNOG64683;COG0666	SR	-	gi|1020430277|gb|KZL66560.1| C6 finger domain containing protein, partial [Colletotrichum tofieldiae]
TRINITY_DN28795_c0_g1	4.89642	214.772	0.0227982	-5.45494	1.77122e-07	2.61156e-06	2275	-	-	-	-	-	-	gi|530465426|gb|EQB47504.1| hypothetical protein CGLO_13343 [Colletotrichum gloeosporioides Cg-14]
TRINITY_DN24014_c0_g1	0.272424	128.743	0.00211603	-8.88442	2.06438e-07	3.00962e-06	3504	-	-	PF13424;PF13374	COG0775;sordNOG09051;opiNOG21259	FZ	sp|Q6AZT7|NPHP3_XENLA Nephrocystin-3 OS=Xenopus laevis GN=nphp3 PE=2 SV=1	gi|996623244|gb|KXH54068.1| hypothetical protein CNYM01_13980 [Colletotrichum nymphaeae SA-01]
TRINITY_DN25019_c0_g1	0.259386	387.325	0.000669686	-10.5442	2.22192e-07	3.21523e-06	543	GO:0010181;GO:0016021;GO:0055114;GO:0016491	-	-	sordNOG13999;opiNOG37901	S	-	gi|596719921|ref|XP_007286026.1| integral membrane protein [Colletotrichum gloeosporioides Nara gc5] gi|429849542|gb|ELA24915.1| integral membrane protein [Colletotrichum gloeosporioides Nara gc5]
TRINITY_DN30014_c0_g1	18.8988	346.035	0.0546153	-4.19455	2.32446e-07	3.35438e-06	1673	GO:0010181;GO:0055114;GO:0016491	-	PF01613	opiNOG15797;pleNOG07912	S	sp|Q9KAK9|Y2278_BACHD Uncharacterized protein BH2278 OS=Bacillus halodurans (strain ATCC BAA-125 / DSM 18197 / FERM 7344 / JCM 9153 / C-125) GN=BH2278 PE=3 SV=1	gi|596652154|ref|XP_007273431.1| flavin reductase fmn-binding protein [Colletotrichum gloeosporioides Nara gc5] gi|429862894|gb|ELA37490.1| flavin reductase fmn-binding protein [Colletotrichum gloeosporioides Nara gc5]
TRINITY_DN22714_c0_g1	0.28456	538.031	0.000528891	-10.8847	2.34676e-07	3.38174e-06	5976	-	-	PF13637;PF12796;PF05729	opiNOG10173;sordNOG15404	R	sp|Q9ULJ7|ANR50_HUMAN Ankyrin repeat domain-containing protein 50 OS=Homo sapiens GN=ANKRD50 PE=1 SV=4	gi|953410864|ref|XP_014547839.1| Pfs, NACHT and Ankyrin domain protein, partial [Metarhizium brunneum ARSEF 3297] gi|743647675|gb|KID78701.1| Pfs, NACHT and Ankyrin domain protein, partial [Metarhizium brunneum ARSEF 3297]
TRINITY_DN28920_c0_g3	3.51093	134.658	0.0260729	-5.26131	2.62384e-07	3.74981e-06	2473	-	-	-	-	-	-	-
TRINITY_DN31364_c0_g1	12.8911	249.062	0.0517586	-4.27206	3.09663e-07	4.37135e-06	5994	-	-	-	necNOG13761	S	-	gi|615454552|ref|XP_007595894.1| hypothetical protein CFIO01_08256 [Colletotrichum fioriniae PJ7] gi|588899679|gb|EXF80450.1| hypothetical protein CFIO01_08256 [Colletotrichum fioriniae PJ7]
TRINITY_DN21850_c0_g1	0.28456	40.4931	0.00702737	-7.1528	3.59442e-07	5.03073e-06	1717	GO:0016020;GO:0055114;GO:0016491;GO:0071949	K00480	PF13450	sordNOG07377;opiNOG48724;opiNOG16898	SIR	sp|B8M9J8|TROPB_TALSN FAD-dependent monooxygenase tropB OS=Talaromyces stipitatus (strain ATCC 10500 / CBS 375.48 / QM 6759 / NRRL 1006) GN=tropB PE=1 SV=1	gi|530471412|gb|EQB52198.1| hypothetical protein CGLO_08199 [Colletotrichum gloeosporioides Cg-14]
TRINITY_DN35587_c0_g1	0.259386	251.759	0.00103029	-9.92273	3.72808e-07	5.20844e-06	3623	-	-	-	opiNOG76978;opiNOG61760;sordNOG14795	S	-	gi|1020439091|gb|KZL74609.1| hypothetical protein CT0861_00106 [Colletotrichum tofieldiae]
TRINITY_DN32910_c0_g3	16.1669	294.369	0.0549206	-4.18651	3.87579e-07	5.39064e-06	1687	-	-	-	-	-	-	-
TRINITY_DN26045_c0_g1	2.17669	73.3689	0.0296677	-5.07496	4.16908e-07	5.7656e-06	510	GO:0005524;GO:0004672;GO:0006468	-	PF00069	sordNOG10804;KOG0580;opiNOG21312	TD	sp|Q13163|MP2K5_HUMAN Dual specificity mitogen-activated protein kinase kinase 5 OS=Homo sapiens GN=MAP2K5 PE=1 SV=2	gi|530474704|gb|EQB54893.1| hypothetical protein CGLO_05224 [Colletotrichum gloeosporioides Cg-14]
TRINITY_DN27672_c0_g1	1.68219	558.553	0.00301168	-8.37522	4.26449e-07	5.8918e-06	1275	GO:0016787	-	-	sordNOG11578;opiNOG45745	SB	-	gi|530468472|gb|EQB49838.1| hypothetical protein CGLO_10787 [Colletotrichum gloeosporioides Cg-14]
TRINITY_DN22593_c0_g1	2.38572	78.493	0.0303941	-5.04007	4.39768e-07	6.05969e-06	926	-	-	PF11790	opiNOG37156;opiNOG18825;treNOG06407;treNOG05951	SR	-	gi|530474192|gb|EQB54469.1| hypothetical protein CGLO_05691 [Colletotrichum gloeosporioides Cg-14]
TRINITY_DN29904_c0_g2	0.272424	43.5729	0.00625215	-7.32143	4.41027e-07	6.07167e-06	2029	GO:0005634;GO:0003677;GO:0000981;GO:0006357;GO:0008270	-	PF00172	opiNOG28587	S	-	gi|530469183|gb|EQB50400.1| hypothetical protein CGLO_10175 [Colletotrichum gloeosporioides Cg-14]
TRINITY_DN26668_c0_g1	1.36122	59.9586	0.0227026	-5.461	5.28991e-07	7.19682e-06	444	GO:0032012;GO:0005086;GO:0043547	-	-	opiNOG16143;sorNOG03209	U	sp|O13817|SEC7C_SCHPO Protein transport protein sec73 OS=Schizosaccharomyces pombe (strain 972 / ATCC 24843) GN=sec73 PE=3 SV=2	gi|596687511|ref|XP_007280064.1| guanyl-nucleotide exchange factor [Colletotrichum gloeosporioides Nara gc5] gi|429855970|gb|ELA30907.1| guanyl-nucleotide exchange factor [Colletotrichum gloeosporioides Nara gc5]
TRINITY_DN24810_c0_g1	0.272424	38.288	0.00711513	-7.1349	5.43382e-07	7.36688e-06	351	GO:0005524;GO:0004674;GO:0018105;GO:0045292;GO:0070317	K08827	-	opiNOG08512;sorNOG02330;sordNOG12087	AT	-	gi|596702118|ref|XP_007282755.1| serine threonine-protein kinase prp4 [Colletotrichum gloeosporioides Nara gc5] gi|429853098|gb|ELA28196.1| serine threonine-protein kinase prp4 [Colletotrichum gloeosporioides Nara gc5]
TRINITY_DN21900_c0_g1	0.272424	1126.6	0.00024181	-12.0138	5.68014e-07	7.67743e-06	2918	-	-	-	-	-	-	-
TRINITY_DN26904_c0_g1	2.17669	72.4431	0.0300468	-5.05664	5.8955e-07	7.93752e-06	633	-	-	-	-	-	-	-
TRINITY_DN27937_c0_g2	177.098	2509.28	0.0705773	-3.82465	5.94851e-07	8.00543e-06	316	GO:0003677;GO:0005634;GO:0046982;GO:0000786	K11252	-	sorNOG04750;sordNOG06523;opiNOG33758	B	sp|P37210|H2B_NEUCR Histone H2B OS=Neurospora crassa (strain ATCC 24698 / 74-OR23-1A / CBS 708.71 / DSM 1257 / FGSC 987) GN=hh2b PE=1 SV=4	gi|596716142|ref|XP_007285348.1| histone h2b [Colletotrichum gloeosporioides Nara gc5] gi|429850314|gb|ELA25602.1| histone h2b [Colletotrichum gloeosporioides Nara gc5] gi|530474038|gb|EQB54346.1| histone H2B [Colletotrichum gloeosporioides Cg-14]
TRINITY_DN35542_c2_g2	95.6425	1767.93	0.0540985	-4.20827	6.12768e-07	8.22524e-06	461	GO:1902600;GO:0006123;GO:0004129;GO:0005743	K02264	-	sorNOG05159;opiNOG34329	C	-	gi|596678172|ref|XP_007278332.1| cytochrome c oxidase polypeptide vi [Colletotrichum gloeosporioides Nara gc5] gi|429857763|gb|ELA32611.1| cytochrome c oxidase polypeptide vi [Colletotrichum gloeosporioides Nara gc5] gi|530472005|gb|EQB52694.1| cytochrome c oxidase subunit Va [Colletotrichum gloeosporioides Cg-14]
TRINITY_DN28581_c0_g2	0.259386	37.2017	0.00697242	-7.16412	6.20359e-07	8.31639e-06	1366	-	-	-	-	-	-	-
TRINITY_DN31745_c1_g2	0.778158	303.347	0.00256524	-8.60669	6.59755e-07	8.80663e-06	4113	GO:0016614;GO:0050660;GO:0055114	-	PF08031;PF01565	opiNOG20628	R	sp|P0CU32|CHG5_CHAGB FAD-linked oxidoreductase CHGG_01242-2 OS=Chaetomium globosum (strain ATCC 6205 / CBS 148.51 / DSM 1962 / NBRC 6347 / NRRL 1970) GN=CHGG_01242-2 PE=3 SV=1	gi|530476296|gb|EQB56219.1| FAD binding domain-containing protein [Colletotrichum gloeosporioides Cg-14]
TRINITY_DN22950_c0_g1	7.64403	150.614	0.0507523	-4.30038	7.23373e-07	9.586e-06	501	GO:0016021	-	-	opiNOG66035	S	-	gi|596721338|ref|XP_007286292.1| hypothetical protein CGGC5_2083 [Colletotrichum gloeosporioides Nara gc5] gi|429849290|gb|ELA24693.1| hypothetical protein CGGC5_2083 [Colletotrichum gloeosporioides Nara gc5]
TRINITY_DN26178_c0_g1	0.28456	37.1947	0.00765055	-7.03022	7.2715e-07	9.61969e-06	906	GO:0005634;GO:0000981;GO:0006357;GO:0008270	-	-	opiNOG19195;sordNOG10124;necNOG09910	SR	-	gi|530479047|gb|EQB58307.1| hypothetical protein CGLO_01456 [Colletotrichum gloeosporioides Cg-14]
TRINITY_DN23066_c0_g1	0.28456	1490.84	0.000190872	-12.3551	7.61811e-07	1.00187e-05	393	-	-	-	-	-	-	-
TRINITY_DN33042_c0_g5	3.57612	90.3422	0.0395841	-4.65893	7.71e-07	1.01352e-05	231	-	-	-	-	-	-	-
TRINITY_DN27085_c0_g1	5.68671	123.18	0.0461659	-4.43703	7.83597e-07	1.02791e-05	933	GO:0098849;GO:0000329;GO:0005524;GO:0044604;GO:0036246;GO:0005794;GO:0016021;GO:0071996	-	PF00005	sordNOG06662;opiNOG00111	Q	sp|P39109|YCFI_YEAST Metal resistance protein YCF1 OS=Saccharomyces cerevisiae (strain ATCC 204508 / S288c) GN=YCF1 PE=1 SV=2	gi|587740956|gb|EXA38672.1| ATP-binding cassette, subfamily C (CFTR/MRP), member 3 [Fusarium oxysporum f. sp. pisi HDV247] gi|590067648|gb|EXK95172.1| ATP-binding cassette, subfamily C (CFTR/MRP), member 3 [Fusarium oxysporum f. sp. raphani 54005] gi|591436517|gb|EXL69374.1| ATP-binding cassette, subfamily C (CFTR/MRP), member 3 [Fusarium oxysporum f. sp. conglutinans race 2 54008]
TRINITY_DN14274_c0_g1	0.803332	1241.8	0.00064691	-10.5941	8.89277e-07	1.15825e-05	2834	GO:0055085;GO:0005509;GO:0016021	-	PF00924	opiNOG68736;opiNOG06835	M	sp|O14050|YEYH_SCHPO Uncharacterized MscS family protein C2C4.17c OS=Schizosaccharomyces pombe (strain 972 / ATCC 24843) GN=SPAC2C4.17c PE=3 SV=1	gi|530475789|gb|EQB55802.1| hypothetical protein CGLO_04260 [Colletotrichum gloeosporioides Cg-14]
TRINITY_DN27783_c0_g3	0.28456	498.691	0.000570614	-10.7752	8.94273e-07	1.16282e-05	363	GO:0016614;GO:0050660;GO:0055114	-	-	sordNOG09213;opiNOG07134	R	-	gi|530479935|gb|EQB59034.1| glucose-methanol-choline oxidoreductase [Colletotrichum gloeosporioides Cg-14]
TRINITY_DN26777_c0_g1	0.259386	35.8661	0.00723206	-7.11138	9.15407e-07	1.18782e-05	3378	GO:0016020;GO:0046872;GO:0006355	-	PF04082;PF00172	sordNOG05529;necNOG06872	S	sp|Q5AVS0|XLNR_EMENI Xylanolytic transcriptional activator xlnR OS=Emericella nidulans (strain FGSC A4 / ATCC 38163 / CBS 112.46 / NRRL 194 / M139) GN=xlnR PE=2 SV=2	gi|591458903|gb|EXL90571.1| hypothetical protein FOIG_16196 [Fusarium oxysporum f. sp. cubense tropical race 4 54006]
TRINITY_DN36415_c8_g1	1.99192	9464.01	0.000210473	-12.2141	9.2965e-07	1.2058e-05	791	GO:0008061;GO:0005975;GO:0016810	-	PF01522	sorNOG06395;opiNOG05895	R	sp|D4B5F9|PGDA_ARTBC Probable peptidoglycan-N-acetylglucosamine deacetylase ARB_03699 OS=Arthroderma benhamiae (strain ATCC MYA-4681 / CBS 112371) GN=ARB_03699 PE=1 SV=2	gi|596671192|ref|XP_007277004.1| chitin binding protein [Colletotrichum gloeosporioides Nara gc5] gi|429859166|gb|ELA33956.1| chitin binding protein [Colletotrichum gloeosporioides Nara gc5]
TRINITY_DN23737_c0_g1	0.28456	46.4659	0.00612405	-7.3513	9.4835e-07	1.22852e-05	1771	GO:0005634;GO:0003677;GO:0008237;GO:0006508;GO:0008270;GO:0016021;GO:0006351	-	-	-	-	-	gi|530468845|gb|EQB50124.1| hypothetical protein CGLO_10455 [Colletotrichum gloeosporioides Cg-14]
TRINITY_DN25971_c0_g1	4.84968	107.234	0.045225	-4.46674	9.76511e-07	1.26237e-05	572	-	-	-	-	-	-	-
TRINITY_DN27091_c0_g1	1.55632	58.3938	0.0266521	-5.22961	1.14619e-06	1.46111e-05	1697	-	-	-	-	-	-	gi|596696311|ref|XP_007281708.1| hypothetical protein CGGC5_10329 [Colletotrichum gloeosporioides Nara gc5] gi|429854224|gb|ELA29248.1| hypothetical protein CGGC5_10329 [Colletotrichum gloeosporioides Nara gc5]
TRINITY_DN34960_c0_g2	67.1851	911.862	0.073679	-3.7626	1.1493e-06	1.46447e-05	3132	GO:0045842;GO:0005524;GO:0034067;GO:0031146;GO:0061631;GO:0042787;GO:0060049;GO:0005829;GO:0016485;GO:0043224	K06689	-	opiNOG04408;sorNOG06544	O	sp|O74196|UBC1_COLGL Ubiquitin-conjugating enzyme E2-16 kDa OS=Colletotrichum gloeosporioides GN=UBC1 PE=2 SV=1	gi|302415343|ref|XP_003005503.1| ubiquitin-conjugating enzyme [Verticillium alfalfae VaMs.102] gi|261354919|gb|EEY17347.1| ubiquitin-conjugating enzyme [Verticillium alfalfae VaMs.102]
TRINITY_DN27776_c0_g1	5.72853	117.913	0.0485825	-4.36342	1.15273e-06	1.46825e-05	2118	GO:0005634;GO:0003677;GO:0000981;GO:0006357;GO:0008270	-	PF04082;PF00172	opiNOG48822	S	sp|P07272|PPR1_YEAST Pyrimidine pathway regulatory protein 1 OS=Saccharomyces cerevisiae (strain ATCC 204508 / S288c) GN=PPR1 PE=1 SV=1	gi|477534674|gb|ENH86207.1| C6 transcription factor [Colletotrichum orbiculare MAFF 240422]
TRINITY_DN29517_c0_g1	0.259386	834.365	0.000310878	-11.6514	1.16186e-06	1.47867e-05	352	-	-	-	-	-	-	-
TRINITY_DN24861_c0_g1	5.4543	114.094	0.0478054	-4.38668	1.18304e-06	1.50316e-05	2448	GO:0016020;GO:0005524;GO:0004672;GO:0006468	-	PF00069	pleNOG04596;opiNOG30987	T	-	gi|530476584|gb|EQB56460.1| hypothetical protein CGLO_03534 [Colletotrichum gloeosporioides Cg-14]
TRINITY_DN32908_c1_g1	12.3723	200.154	0.0618139	-4.01593	1.20417e-06	1.52815e-05	585	-	-	-	-	-	-	-
TRINITY_DN31988_c2_g3	0.853679	1694.4	0.000503825	-10.9548	1.24872e-06	1.58082e-05	393	GO:0016021;GO:0016747	-	-	magNOG08571	S	-	gi|530459387|gb|EQB43052.1| acyltransferase [Colletotrichum gloeosporioides Cg-14]
TRINITY_DN36265_c0_g2	4.57816	101.455	0.0451251	-4.46993	1.27593e-06	1.61264e-05	2457	-	-	-	-	-	-	-
TRINITY_DN33290_c0_g2	1.58239	59.0659	0.0267903	-5.22215	1.27662e-06	1.61286e-05	1201	-	-	-	-	-	-	-
TRINITY_DN26031_c0_g1	0.28456	367.019	0.000775328	-10.3329	1.31705e-06	1.66057e-05	330	GO:0016614;GO:0050660;GO:0055114	-	-	sorNOG03551;opiNOG07134	R	-	gi|530479935|gb|EQB59034.1| glucose-methanol-choline oxidoreductase [Colletotrichum gloeosporioides Cg-14]
TRINITY_DN33316_c0_g1	0.56912	383.479	0.00148409	-9.3962	1.32682e-06	1.67221e-05	2206	GO:0016021	-	-	opiNOG58892;sordNOG13031;magNOG04306	S	-	gi|530480550|gb|EQB59518.1| hypothetical protein CGLO_00076 [Colletotrichum gloeosporioides Cg-14]
TRINITY_DN32087_c0_g3	0.803332	44.8889	0.017896	-5.80422	1.33541e-06	1.68168e-05	505	-	-	-	sordNOG05582;sordNOG10523;opiNOG09365	O	-	gi|530470367|gb|EQB51357.1| ubiquitin-conjugating enzyme [Colletotrichum gloeosporioides Cg-14]
TRINITY_DN25008_c0_g1	2.48642	68.6843	0.0362007	-4.78784	1.37167e-06	1.7223e-05	365	GO:0004622;GO:0016042;GO:0016021;GO:0005789	K14676	PF01734	opiNOG06127;sordNOG05092	I	sp|A4QVZ8|NTE1_MAGO7 Lysophospholipase NTE1 OS=Magnaporthe oryzae (strain 70-15 / ATCC MYA-4617 / FGSC 8958) GN=NTE1 PE=3 SV=2	gi|530480317|gb|EQB59342.1| hypothetical protein CGLO_00289 [Colletotrichum gloeosporioides Cg-14]
TRINITY_DN29360_c0_g1	11.8266	195.664	0.0604432	-4.04828	1.40233e-06	1.7546e-05	2293	-	-	-	sordNOG07216;opiNOG38588	S	-	gi|530461342|gb|EQB44476.1| hypothetical protein CGLO_16767 [Colletotrichum gloeosporioides Cg-14]
TRINITY_DN28227_c0_g2	0.28456	67.9442	0.00418814	-7.89948	1.62012e-06	2.00059e-05	837	-	-	PF01042	opiNOG37924;COG0251;opiNOG35933	SJR	sp|O66689|Y364_AQUAE RutC family protein aq_364 OS=Aquifex aeolicus (strain VF5) GN=aq_364 PE=3 SV=1	gi|530467036|gb|EQB48734.1| endoribonuclease L-PSP [Colletotrichum gloeosporioides Cg-14]
TRINITY_DN23290_c0_g1	0.28456	298.499	0.000953301	-10.0348	1.65573e-06	2.04052e-05	1685	GO:0005634;GO:0000981;GO:0006357;GO:0006950;GO:0008270;GO:0016021	-	PF11951;PF00172	opiNOG14634;sordNOG11456	S	sp|Q05958|ECM22_YEAST Sterol regulatory element-binding protein ECM22 OS=Saccharomyces cerevisiae (strain ATCC 204508 / S288c) GN=ECM22 PE=1 SV=1	gi|827068315|ref|XP_008095649.1| hypothetical protein GLRG_06918 [Colletotrichum graminicola M1.001] gi|310796168|gb|EFQ31629.1| hypothetical protein GLRG_06918 [Colletotrichum graminicola M1.001]
TRINITY_DN33044_c0_g1	2.99396	74.8452	0.040002	-4.64378	1.66572e-06	2.04959e-05	1654	-	-	-	opiNOG29182	S	-	gi|1020446814|gb|KZL80738.1| c6 transcription factor [Colletotrichum incanum]
TRINITY_DN34929_c1_g2	5.17155	103.998	0.0497276	-4.32981	1.79334e-06	2.19535e-05	2779	-	-	-	-	-	-	-
TRINITY_DN23787_c0_g1	0.272424	33.3257	0.0081746	-6.93464	2.04782e-06	2.48539e-05	568	GO:0003824	-	-	opiNOG47915;pleNOG00778;sordNOG10735	R	-	gi|530462361|gb|EQB45278.1| hypothetical protein CGLO_15866 [Colletotrichum gloeosporioides Cg-14]
TRINITY_DN28330_c0_g1	2.16455	1759.59	0.00123015	-9.66696	2.28169e-06	2.74888e-05	3832	-	-	PF08277	eurotNOG09019	R	-	gi|596693127|ref|XP_007281125.1| pan domain-containing protein [Colletotrichum gloeosporioides Nara gc5] gi|429854821|gb|ELA29806.1| pan domain-containing protein [Colletotrichum gloeosporioides Nara gc5]
TRINITY_DN34479_c0_g2	0.259386	368.152	0.000704563	-10.471	2.29197e-06	2.7602e-05	2730	GO:0020037;GO:0098869;GO:0004601;GO:0055114	K07223	PF04261	opiNOG41788;opiNOG55852	S	sp|A1DBJ7|PLYE_NEOFI Probable pectate lyase E OS=Neosartorya fischeri (strain ATCC 1020 / DSM 3700 / CBS 544.65 / FGSC A1164 / JCM 1740 / NRRL 181 / WB 181) GN=plyE PE=3 SV=1	gi|530478337|gb|EQB57711.1| hypothetical protein CGLO_02111 [Colletotrichum gloeosporioides Cg-14]
TRINITY_DN25011_c0_g1	0.556984	37.1999	0.0149727	-6.06152	2.6049e-06	3.10109e-05	554	GO:0006807;GO:0036361	-	-	saccNOG05317;opiNOG33667;opiNOG20358	SE	sp|Q09921|YAKA_SCHPO Uncharacterized protein C1F7.10 OS=Schizosaccharomyces pombe (strain 972 / ATCC 24843) GN=SPAC1F7.10 PE=3 SV=1	gi|596714747|ref|XP_007285092.1| hydantoin racemase [Colletotrichum gloeosporioides Nara gc5] gi|429850580|gb|ELA25839.1| hydantoin racemase [Colletotrichum gloeosporioides Nara gc5]
TRINITY_DN34892_c0_g2	5.22009	97.7115	0.0534235	-4.22638	2.79061e-06	3.30828e-05	904	-	-	-	-	-	-	-
TRINITY_DN23715_c0_g1	0.81637	40.5513	0.0201318	-5.63438	2.92132e-06	3.45272e-05	376	-	-	-	-	-	-	gi|596682166|ref|XP_007279047.1| hypothetical protein CGGC5_7991 [Colletotrichum gloeosporioides Nara gc5] gi|429857012|gb|ELA31898.1| hypothetical protein CGGC5_7991 [Colletotrichum gloeosporioides Nara gc5]
TRINITY_DN30006_c0_g6	0.543946	36.3746	0.014954	-6.06332	2.92531e-06	3.45612e-05	3838	GO:0005634;GO:0003677;GO:0008270;GO:0006351	-	PF04082;PF00172	sordNOG08132;pleNOG02665;opiNOG07950	SK	sp|O59741|YN25_SCHPO Uncharacterized transcriptional regulatory protein C530.05 OS=Schizosaccharomyces pombe (strain 972 / ATCC 24843) GN=SPBC530.05 PE=3 SV=2	gi|996595944|gb|KXH36860.1| hypothetical protein CSIM01_10698, partial [Colletotrichum simmondsii]
TRINITY_DN19872_c1_g1	1.62151	53.341	0.0303989	-5.03984	2.98829e-06	3.52519e-05	1162	-	-	-	-	-	-	gi|596680265|ref|XP_007278685.1| hypothetical protein CGGC5_7650 [Colletotrichum gloeosporioides Nara gc5] gi|429857405|gb|ELA32274.1| hypothetical protein CGGC5_7650 [Colletotrichum gloeosporioides Nara gc5]
TRINITY_DN36359_c6_g1	0.518772	36.2919	0.0142944	-6.1284	3.25534e-06	3.80849e-05	222	-	-	-	opiNOG40387;sorNOG05419	R	-	gi|596666459|ref|XP_007276111.1| hypothetical protein CGGC5_5350 [Colletotrichum gloeosporioides Nara gc5] gi|429860059|gb|ELA34810.1| hypothetical protein CGGC5_5350 [Colletotrichum gloeosporioides Nara gc5]
TRINITY_DN33663_c4_g2	11.4031	435.367	0.026192	-5.25473	3.28386e-06	3.84041e-05	314	-	-	-	-	-	-	-
TRINITY_DN28677_c0_g2	1.08789	44.8399	0.0242617	-5.36518	3.40076e-06	3.96671e-05	1969	-	K11968	-	sordNOG14752;pleNOG06279	O	sp|Q9P3U4|HEL1_SCHPO E3 ubiquitin-protein ligase dbl4 OS=Schizosaccharomyces pombe (strain 972 / ATCC 24843) GN=dbl4 PE=3 SV=1	gi|302913723|ref|XP_003050988.1| hypothetical protein NECHADRAFT_80796 [Nectria haematococca mpVI 77-13-4] gi|256731926|gb|EEU45275.1| hypothetical protein NECHADRAFT_80796 [Nectria haematococca mpVI 77-13-4]
TRINITY_DN35285_c0_g2	5.47857	329.909	0.0166063	-5.91213	3.51608e-06	4.09355e-05	485	-	-	-	opiNOG39948	S	-	gi|380475824|emb|CCF45049.1| hypothetical protein CH063_03495 [Colletotrichum higginsianum]
TRINITY_DN20622_c0_g1	0.791196	39.2671	0.0201491	-5.63314	3.54404e-06	4.12456e-05	1468	GO:0008152;GO:0016758	-	PF00201	COG1819;sordNOG08094	SCG	sp|Q8KHE4|REBG_NOCAE 4&apos;-demethylrebeccamycin synthase OS=Lechevalieria aerocolonigenes GN=rebG PE=1 SV=1	gi|596723963|ref|XP_007286802.1| mgt family [Colletotrichum gloeosporioides Nara gc5] gi|429848687|gb|ELA24143.1| mgt family [Colletotrichum gloeosporioides Nara gc5]
TRINITY_DN34508_c1_g2	12.3211	6399.39	0.00192535	-9.02066	3.64049e-06	4.22892e-05	1770	-	-	-	opiNOG27058	S	-	gi|530477540|gb|EQB57068.1| hypothetical protein CGLO_02850 [Colletotrichum gloeosporioides Cg-14]
TRINITY_DN23835_c0_g1	1.32301	63.021	0.0209931	-5.57394	3.74201e-06	4.33876e-05	545	-	-	-	NOG147224;sordNOG14885;opiNOG43900	S	-	gi|530472449|gb|EQB53061.1| hypothetical protein CGLO_07264 [Colletotrichum gloeosporioides Cg-14]
TRINITY_DN23500_c0_g1	0.518772	73.7387	0.00703527	-7.15118	3.87751e-06	4.48083e-05	2166	-	-	-	necNOG12836;opiNOG59266	S	-	gi|530472051|gb|EQB52730.1| hypothetical protein CGLO_07625 [Colletotrichum gloeosporioides Cg-14]
TRINITY_DN33475_c0_g1	197.843	2192.7	0.090228	-3.47028	4.16395e-06	4.78347e-05	5798	GO:0016705;GO:0020037;GO:0005506;GO:0016021;GO:0004497;GO:0055114;GO:0016810	-	PF00067	opiNOG03971;opiNOG21620	QR	sp|Q12608|STCB_EMENI Probable sterigmatocystin biosynthesis P450 monooxygenase STCB OS=Emericella nidulans (strain FGSC A4 / ATCC 38163 / CBS 112.46 / NRRL 194 / M139) GN=stcB PE=3 SV=2	gi|596716056|ref|XP_007285332.1| cytochrome p450 [Colletotrichum gloeosporioides Nara gc5] gi|429850322|gb|ELA25609.1| cytochrome p450 [Colletotrichum gloeosporioides Nara gc5]
TRINITY_DN32777_c0_g2	10.1574	151.427	0.0670779	-3.89802	4.32499e-06	4.95751e-05	1277	-	-	-	-	-	-	gi|530460468|gb|EQB43783.1| INO80 chromatin remodeling complex Ies1 [Colletotrichum gloeosporioides Cg-14]
TRINITY_DN30743_c1_g2	0.56912	34.8441	0.0163333	-5.93604	4.69794e-06	5.3633e-05	1163	-	-	-	-	-	-	-
TRINITY_DN28404_c0_g2	1.59453	104.282	0.0152906	-6.03122	4.93095e-06	5.61285e-05	1143	-	-	-	fuNOG29177	S	-	gi|530480212|gb|EQB59260.1| hypothetical protein CGLO_00385 [Colletotrichum gloeosporioides Cg-14]
TRINITY_DN30192_c0_g1	2.74761	103.806	0.0264688	-5.23956	5.00024e-06	5.68341e-05	2595	-	-	-	-	-	-	-
TRINITY_DN26213_c0_g1	1.06362	63.1769	0.0168356	-5.89234	5.19053e-06	5.87826e-05	1443	-	-	-	opiNOG38065	S	-	gi|596675642|ref|XP_007277855.1| hypothetical protein CGGC5_713 [Colletotrichum gloeosporioides Nara gc5] gi|429858221|gb|ELA33047.1| hypothetical protein CGGC5_713 [Colletotrichum gloeosporioides Nara gc5]
TRINITY_DN28047_c0_g1	1.34728	242.945	0.00554562	-7.49444	5.22431e-06	5.91222e-05	710	-	-	-	-	-	-	-
TRINITY_DN27650_c0_g1	7.87734	1357.05	0.00580476	-7.42855	5.51206e-06	6.21978e-05	956	-	-	PF00106	sordNOG05103;opiNOG13361	Q	sp|P39577|DLTE_BACSU Uncharacterized oxidoreductase DltE OS=Bacillus subtilis (strain 168) GN=dltE PE=3 SV=2	gi|530473201|gb|EQB53676.1| hypothetical protein CGLO_06591 [Colletotrichum gloeosporioides Cg-14]
TRINITY_DN25998_c0_g1	0.28456	29.7138	0.00957668	-6.70626	5.64224e-06	6.35287e-05	1572	-	K01887	-	-	-	-	gi|996604459|gb|KXH42109.1| hypothetical protein CNYM01_05768 [Colletotrichum nymphaeae SA-01]
TRINITY_DN32373_c0_g2	9.35319	138.055	0.0677499	-3.88364	5.84537e-06	6.56498e-05	4913	GO:0055085;GO:0005524;GO:0016021;GO:0042626	-	PF06422;PF14510;PF01061;PF00005	COG0842;sordNOG08388	QV	sp|I1RL06|ZRA1_GIBZE ZEB2-regulated ABC transporter 1 OS=Gibberella zeae (strain PH-1 / ATCC MYA-4620 / FGSC 9075 / NRRL 31084) GN=ZRA1 PE=2 SV=1	gi|530473935|gb|EQB54263.1| ABC-2 type transporter [Colletotrichum gloeosporioides Cg-14]
TRINITY_DN28704_c0_g1	52.3916	743.505	0.0704656	-3.82694	5.92588e-06	6.65301e-05	1548	GO:0006508;GO:0008237	K01438	PF07687;PF01546	opiNOG04780	E	sp|O74916|YJ75_SCHPO Peptidase M20 domain-containing protein C757.05c OS=Schizosaccharomyces pombe (strain 972 / ATCC 24843) GN=SPCC757.05c PE=3 SV=1	gi|530464847|gb|EQB47100.1| hypothetical protein CGLO_13785 [Colletotrichum gloeosporioides Cg-14]
TRINITY_DN33338_c0_g3	0.556984	33.45	0.0166512	-5.90823	5.92877e-06	6.65384e-05	1025	-	-	-	-	-	-	gi|530474582|gb|EQB54781.1| hypothetical protein CGLO_05337 [Colletotrichum gloeosporioides Cg-14]
TRINITY_DN28822_c0_g2	2.14028	55.5985	0.0384953	-4.69917	6.35352e-06	7.09476e-05	3405	-	-	-	-	-	-	gi|530465425|gb|EQB47503.1| hypothetical protein CGLO_13342 [Colletotrichum gloeosporioides Cg-14]
TRINITY_DN18957_c0_g1	1.38639	44.4639	0.0311802	-5.00323	7.14389e-06	7.87572e-05	1591	GO:0004553;GO:0005975	K19355	PF00150	sorNOG03981	R	sp|B2B3C0|MANA_PODAN Mannan endo-1,4-beta-mannosidase A OS=Podospora anserina (strain S / ATCC MYA-4624 / DSM 980 / FGSC 10383) GN=Pa_6_490 PE=1 SV=1	gi|530469498|gb|EQB50640.1| hypothetical protein CGLO_09896 [Colletotrichum gloeosporioides Cg-14]
TRINITY_DN28365_c0_g1	1.94157	50.2781	0.0386167	-4.69463	7.22357e-06	7.96074e-05	1375	-	-	-	-	-	-	-
TRINITY_DN34756_c3_g1	15.315	283.686	0.0539859	-4.21127	7.23978e-06	7.97297e-05	1360	-	-	-	-	-	-	-
TRINITY_DN24242_c0_g1	0.778158	194.225	0.00400647	-7.96345	7.26968e-06	7.99742e-05	1979	GO:0016021;GO:0003333;GO:0015171	K16261	PF00324	COG0833;pleNOG00932;opiNOG13147;sordNOG05492	E	sp|P38090|AGP2_YEAST General amino acid permease AGP2 OS=Saccharomyces cerevisiae (strain ATCC 204508 / S288c) GN=AGP2 PE=1 SV=1	gi|530474047|gb|EQB54353.1| histidine permease [Colletotrichum gloeosporioides Cg-14]
TRINITY_DN28977_c1_g2	0.778158	991.982	0.000784448	-10.316	7.30113e-06	8.02918e-05	233	-	-	-	-	-	-	gi|530462265|gb|EQB45206.1| hypothetical protein CGLO_15951 [Colletotrichum gloeosporioides Cg-14]
TRINITY_DN27956_c0_g2	0.272424	28.5331	0.00954765	-6.71064	7.33485e-06	8.06057e-05	2812	-	-	PF07632	opiNOG14985;hypNOG05138;necNOG07708	S	sp|A4RGT4|MEP1_MAGO7 Extracellular metalloprotease MGG_08041 OS=Magnaporthe oryzae (strain 70-15 / ATCC MYA-4617 / FGSC 8958) GN=MGG_08041 PE=3 SV=1	gi|530460804|gb|EQB44058.1| hypothetical protein CGLO_17228 [Colletotrichum gloeosporioides Cg-14]
TRINITY_DN35682_c2_g2	10.1417	3609.35	0.00280984	-8.4753	7.74725e-06	8.48087e-05	3455	-	-	PF00078	opiNOG32470;opiNOG36390;opiNOG10089	R	sp|P21328|RTJK_DROME RNA-directed DNA polymerase from mobile element jockey OS=Drosophila melanogaster GN=pol PE=1 SV=1	gi|530478070|gb|EQB57498.1| hypothetical protein CGLO_02366 [Colletotrichum gloeosporioides Cg-14]
TRINITY_DN22492_c0_g1	0.817273	35.8231	0.0228141	-5.45393	8.02178e-06	8.76907e-05	1599	GO:0052654;GO:0052656;GO:0052655;GO:0009082	K00826	PF01063	opiNOG00692;opiNOG10717;sordNOG07068	E	sp|A9UZ24|BCAT_MONBE Branched-chain-amino-acid aminotransferase OS=Monosiga brevicollis GN=37018 PE=3 SV=1	gi|530465012|gb|EQB47212.1| branched-chain amino acid aminotransferase [Colletotrichum gloeosporioides Cg-14]
TRINITY_DN29081_c0_g1	8.09941	117.27	0.0690662	-3.85588	8.24179e-06	8.99065e-05	2169	-	-	PF00172	opiNOG54803;dotNOG09993;hypNOG10792;necNOG10228	S	-	gi|530479672|gb|EQB58819.1| hypothetical protein CGLO_00896 [Colletotrichum gloeosporioides Cg-14]
TRINITY_DN25992_c0_g1	2.76065	69.745	0.039582	-4.65901	8.39343e-06	9.13695e-05	1010	-	-	-	-	-	-	-
TRINITY_DN28580_c0_g1	1.63274	69.7634	0.023404	-5.4171	8.40315e-06	9.14115e-05	1818	-	-	-	-	-	-	-
TRINITY_DN35888_c4_g3	97.4852	1038.09	0.093908	-3.41261	8.5828e-06	9.30989e-05	471	-	-	-	-	-	-	-
TRINITY_DN19447_c0_g1	2.46305	57.0501	0.0431735	-4.53371	8.64076e-06	9.36358e-05	1445	GO:0016021	-	-	opiNOG30123;sordNOG12898	S	-	gi|530467035|gb|EQB48733.1| hypothetical protein CGLO_12033 [Colletotrichum gloeosporioides Cg-14]
TRINITY_DN31697_c0_g7	3.77121	72.1763	0.05225	-4.25842	8.65159e-06	9.37205e-05	937	-	-	-	-	-	-	-
TRINITY_DN30838_c0_g2	27.7966	319.479	0.087006	-3.52274	9.05039e-06	9.7701e-05	566	GO:0006355	K01527	-	opiNOG31186;sordNOG06038;sorNOG02508;KOG2240	K	sp|Q7SDU4|NACB_NEUCR Nascent polypeptide-associated complex subunit beta OS=Neurospora crassa (strain ATCC 24698 / 74-OR23-1A / CBS 708.71 / DSM 1257 / FGSC 987) GN=npc-2 PE=3 SV=2	gi|1020458165|gb|KZL87356.1| nascent polypeptide-associated complex subunit beta [Colletotrichum incanum]
TRINITY_DN32624_c2_g1	0.28456	27.6704	0.0102839	-6.60347	9.368e-06	0.00010085	383	-	-	-	-	-	-	-
TRINITY_DN32990_c1_g1	4.31787	114.009	0.0378731	-4.72268	1.0013e-05	0.000107164	1050	-	-	-	-	-	-	gi|530468476|gb|EQB49841.1| hypothetical protein CGLO_10784 [Colletotrichum gloeosporioides Cg-14]
TRINITY_DN25597_c0_g1	0.259386	299.105	0.000867207	-10.1713	1.0043e-05	0.000107374	521	GO:0007155	-	-	opiNOG70368	S	-	gi|477529450|gb|ENH81212.1| subtilisin [Colletotrichum orbiculare MAFF 240422]
TRINITY_DN25807_c0_g1	3.18996	63.9588	0.0498752	-4.32553	1.01454e-05	0.00010821	1124	-	-	-	-	-	-	gi|530475202|gb|EQB55311.1| hypothetical protein CGLO_04775 [Colletotrichum gloeosporioides Cg-14]
TRINITY_DN35682_c2_g1	2.42394	124.866	0.0194123	-5.68688	1.03874e-05	0.000110413	524	-	-	-	-	-	-	gi|596671861|ref|XP_007277134.1| hypothetical protein CGGC5_6289 [Colletotrichum gloeosporioides Nara gc5] gi|429859004|gb|ELA33804.1| hypothetical protein CGGC5_6289 [Colletotrichum gloeosporioides Nara gc5]
TRINITY_DN36466_c0_g1	0.544848	146.235	0.00372583	-8.06822	1.05294e-05	0.000111808	2668	-	-	PF06985	sorNOG08233;sordNOG13359;opiNOG33959	S	sp|Q9UV10|HET6_NEUCR Heterokaryon incompatibility protein 6, OR allele OS=Neurospora crassa (strain ATCC 24698 / 74-OR23-1A / CBS 708.71 / DSM 1257 / FGSC 987) GN=het-6 PE=4 SV=1	gi|949383607|dbj|GAP93338.1| putative eukaryotic translation initiation factor [Rosellinia necatrix]
TRINITY_DN31923_c1_g1	9.77307	132.506	0.0737558	-3.7611	1.14098e-05	0.000120418	2407	-	-	-	-	-	-	-
TRINITY_DN19553_c0_g1	0.556984	79.7304	0.00698584	-7.16135	1.22746e-05	0.000128803	1465	-	-	-	sordNOG13608;opiNOG56537;opiNOG35273;opiNOG48935	SR	-	gi|530466603|gb|EQB48386.1| hypothetical protein CGLO_12408 [Colletotrichum gloeosporioides Cg-14]
TRINITY_DN29899_c0_g2	0.853679	522.295	0.00163448	-9.25695	1.24759e-05	0.000130651	1439	GO:0016021	-	-	opiNOG20688;pleNOG04968	S	-	gi|530480030|gb|EQB59108.1| hypothetical protein CGLO_00542 [Colletotrichum gloeosporioides Cg-14]
TRINITY_DN13505_c0_g1	0.543946	36.1547	0.0150449	-6.05458	1.29089e-05	0.000134959	1142	-	-	PF07110	NOG130158;COG0654;opiNOG10955	HSC	-	gi|530465557|gb|EQB47593.1| hypothetical protein CGLO_13244 [Colletotrichum gloeosporioides Cg-14]
TRINITY_DN26738_c0_g4	2.14028	50.1135	0.0427086	-4.54933	1.39051e-05	0.000144213	2272	-	-	PF06985	sorNOG07775;opiNOG31534;sordNOG08579	S	-	gi|1032853812|gb|OAQ60664.1| heterokaryon incompatibility protein [Pochonia chlamydosporia 170]
TRINITY_DN23599_c0_g1	3.27762	62.4184	0.0525104	-4.25125	1.39353e-05	0.000144477	1143	-	-	PF05368	opiNOG35801;sordNOG12410	S	-	gi|530467043|gb|EQB48740.1| NmrA-like family protein [Colletotrichum gloeosporioides Cg-14]
TRINITY_DN32490_c1_g2	614.705	5698.75	0.107867	-3.21268	1.52571e-05	0.000156876	3880	-	-	-	sorNOG02078;sordNOG08188	S	-	gi|530462491|gb|EQB45379.1| hypothetical protein CGLO_15751 [Colletotrichum gloeosporioides Cg-14]
TRINITY_DN26804_c0_g2	0.259386	25.9984	0.00997699	-6.64718	1.70721e-05	0.000174034	1123	GO:0055085;GO:0016021	-	-	-	-	-	gi|530479874|gb|EQB58982.1| hypothetical protein CGLO_00688 [Colletotrichum gloeosporioides Cg-14]
TRINITY_DN24710_c0_g1	4.30393	70.9991	0.0606194	-4.04408	1.74945e-05	0.000177885	632	-	-	-	-	-	-	-
TRINITY_DN21724_c0_g1	0.28456	25.3181	0.0112394	-6.4753	1.79338e-05	0.000181818	2272	-	-	PF13637	NOG177448	R	-	gi|640928101|gb|KDN71616.1| hypothetical protein CSUB01_10199 [Colletotrichum sublineola]
TRINITY_DN30494_c1_g2	158.841	1515.76	0.104793	-3.25439	1.81405e-05	0.000183674	1044	GO:0016021	-	-	-	-	-	gi|530466060|gb|EQB47976.1| hypothetical protein CGLO_12820 [Colletotrichum gloeosporioides Cg-14]
TRINITY_DN27918_c1_g1	0.543946	298.75	0.00182074	-9.10126	1.8185e-05	0.000184005	2576	-	-	-	hypNOG14205;opiNOG59632;sordNOG12815	RL	-	gi|1020453121|gb|KZL84295.1| hypothetical protein CI238_11149 [Colletotrichum incanum]
TRINITY_DN31882_c0_g1	36.3663	379.34	0.0958672	-3.38282	1.84309e-05	0.000186252	6337	GO:0055114;GO:0016788;GO:0004553;GO:0030248;GO:0005975;GO:0005576;GO:0008270;GO:0016491	-	-	sorNOG02197;opiNOG32655;opiNOG18714	SR	sp|G2QJ27|AES1_MYCTT Acetylesterase OS=Myceliophthora thermophila (strain ATCC 42464 / BCRC 31852 / DSM 1799) GN=aes1 PE=3 SV=1	gi|530469924|gb|EQB50991.1| hypothetical protein CGLO_09519 [Colletotrichum gloeosporioides Cg-14]
TRINITY_DN27382_c0_g1	3.52487	69.1272	0.050991	-4.29361	1.90593e-05	0.000192104	1420	-	-	-	-	-	-	-
TRINITY_DN28930_c0_g1	179.51	1660.03	0.108136	-3.20908	2.06002e-05	0.000206632	1834	GO:0033961	-	PF06441	sordNOG09216;COG0596;opiNOG00136	R	sp|Q06816|HYEP_STIAD Putative epoxide hydrolase OS=Stigmatella aurantiaca (strain DW4/3-1) GN=STAUR_4299 PE=3 SV=2	gi|530467859|gb|EQB49363.1| epoxide hydrolase [Colletotrichum gloeosporioides Cg-14]
TRINITY_DN24983_c0_g1	0.272424	116.196	0.00234452	-8.73649	2.11267e-05	0.00021103	647	-	-	-	-	-	-	-
TRINITY_DN29481_c0_g1	10.3134	138.436	0.0744995	-3.74662	2.13814e-05	0.000213369	2196	GO:0016788	-	-	opiNOG42255;ascNOG24373	R	-	gi|530464710|gb|EQB47005.1| GDSL-like Lipase/Acylhydrolase [Colletotrichum gloeosporioides Cg-14]
TRINITY_DN27686_c1_g1	167.282	1543.95	0.108347	-3.20627	2.25271e-05	0.000224084	965	-	-	-	opiNOG36311;sordNOG12589;pleNOG07333	SO	-	gi|596706178|ref|XP_007283520.1| hypothetical protein CGGC5_11724 [Colletotrichum gloeosporioides Nara gc5] gi|429852322|gb|ELA27465.1| hypothetical protein CGGC5_11724 [Colletotrichum gloeosporioides Nara gc5]
TRINITY_DN34900_c0_g1	1.34728	38.3824	0.0351014	-4.83233	2.26949e-05	0.000225609	2180	-	-	-	-	-	-	gi|530478080|gb|EQB57506.1| hypothetical protein CGLO_02350 [Colletotrichum gloeosporioides Cg-14]
TRINITY_DN28975_c0_g1	1.13824	1486.33	0.000765806	-10.3507	2.27418e-05	0.000226003	1114	-	-	-	opiNOG46672	S	-	gi|640919586|gb|KDN64111.1| hypothetical protein CSUB01_03684 [Colletotrichum sublineola]
TRINITY_DN34901_c3_g4	942.705	8607.58	0.10952	-3.19073	2.29001e-05	0.000227467	861	-	-	-	-	-	-	-
TRINITY_DN29729_c0_g1	9.74609	117.873	0.0826827	-3.59627	2.29037e-05	0.000227467	351	-	-	-	-	-	-	-
TRINITY_DN29422_c0_g2	137.799	1368.76	0.100675	-3.31222	2.37996e-05	0.000235838	1379	-	-	PF05368	opiNOG26662;magNOG10531;sordNOG15603;sordNOG12336	R	-	gi|530475538|gb|EQB55582.1| hypothetical protein CGLO_04471 [Colletotrichum gloeosporioides Cg-14]
TRINITY_DN24662_c0_g1	0.56912	1653.23	0.000344246	-11.5043	2.41435e-05	0.000239094	1055	-	-	-	sordNOG09624;hypNOG12476;opiNOG49113	SQR	sp|D4AU28|SWNN_ARTBC Oxidoreductase swnN OS=Arthroderma benhamiae (strain ATCC MYA-4681 / CBS 112371) GN=swnN PE=3 SV=1	gi|596691622|ref|XP_007280844.1| NmrA-like family protein [Colletotrichum gloeosporioides Nara gc5] gi|429855158|gb|ELA30129.1| NmrA-like family protein [Colletotrichum gloeosporioides Nara gc5]
TRINITY_DN27823_c0_g2	0.28456	223.102	0.00127547	-9.61475	2.74173e-05	0.00026929	1464	-	-	-	opiNOG28255;opiNOG06175;saccNOG04161;COG0666;opiNOG76240	OMTR	sp|Q99LW0|ANR10_MOUSE Ankyrin repeat domain-containing protein 10 OS=Mus musculus GN=Ankrd10 PE=2 SV=2	gi|530464266|gb|EQB46700.1| hypothetical protein CGLO_14225 [Colletotrichum gloeosporioides Cg-14]
TRINITY_DN30749_c0_g1	38.6184	374.515	0.103116	-3.27766	2.78647e-05	0.000273339	3010	GO:0005634;GO:0003677;GO:0006355;GO:0008270	-	PF04082	opiNOG01299;pleNOG04671;opiNOG57329	S	sp|Q5SBL4|FSDR_FUSHE Fusaridione A cluster transcription factor fsdR OS=Fusarium heterosporum GN=fsdR PE=4 SV=2	gi|596708872|ref|XP_007284022.1| fungal specific transcription factor [Colletotrichum gloeosporioides Nara gc5] gi|429851764|gb|ELA26929.1| fungal specific transcription factor [Colletotrichum gloeosporioides Nara gc5]
TRINITY_DN26503_c0_g1	25.9804	257.625	0.100846	-3.30977	2.80655e-05	0.000275049	657	GO:0005524;GO:0006096;GO:0005536;GO:0046835;GO:0001678;GO:0005623;GO:0016021;GO:0004396	K00844	PF03727	opiNOG01612;sordNOG08033	G	sp|Q92407|HXKG_ASPNG Glucokinase OS=Aspergillus niger GN=glkA PE=1 SV=1	gi|596689627|ref|XP_007280469.1| hexokinase hxk2 [Colletotrichum gloeosporioides Nara gc5] gi|429855573|gb|ELA30523.1| hexokinase hxk2 [Colletotrichum gloeosporioides Nara gc5]
TRINITY_DN18977_c0_g1	1.34908	101.162	0.0133359	-6.22854	2.96463e-05	0.000289861	1664	GO:0016747	-	PF02458	sordNOG07359;opiNOG49404	S	sp|A0A1B4XBK2|SDNM_SORAA Transcriptional regulator sdnM OS=Sordaria araneosa GN=sdnM PE=4 SV=1	gi|530462154|gb|EQB45116.1| hypothetical protein CGLO_16071 [Colletotrichum gloeosporioides Cg-14]
TRINITY_DN25365_c0_g1	0.259386	23.5588	0.0110101	-6.50502	3.06601e-05	0.000298505	445	GO:0005634;GO:0000329;GO:0000781;GO:0019003;GO:0006360;GO:0031902;GO:0006348;GO:0032008;GO:0003924;GO:0006817;GO:1990131;GO:0034448;GO:0005829;GO:0005525;GO:0006383	K16185	PF04670	sordNOG09820;opiNOG05698	U	sp|Q63487|RRAGB_RAT Ras-related GTP-binding protein B OS=Rattus norvegicus GN=RragB PE=1 SV=1	gi|615446525|ref|XP_007593392.1| hypothetical protein CFIO01_01255 [Colletotrichum fioriniae PJ7] gi|588902649|gb|EXF82885.1| hypothetical protein CFIO01_01255 [Colletotrichum fioriniae PJ7]
TRINITY_DN23670_c0_g1	1.95551	43.0099	0.0454666	-4.45905	3.19929e-05	0.000310414	552	-	K19525	-	sordNOG07181;sorNOG02318;COG5043	U	-	gi|615444160|ref|XP_007592638.1| hypothetical protein CFIO01_07105 [Colletotrichum fioriniae PJ7] gi|588903614|gb|EXF83697.1| hypothetical protein CFIO01_07105 [Colletotrichum fioriniae PJ7]
TRINITY_DN27262_c0_g1	20.3841	200.932	0.101448	-3.30119	3.21475e-05	0.00031172	830	-	-	-	sorNOG05883	R	-	gi|596648195|ref|XP_007272712.1| hypothetical protein CGGC5_2667 [Colletotrichum gloeosporioides Nara gc5] gi|429863863|gb|ELA38270.1| hypothetical protein CGGC5_2667 [Colletotrichum gloeosporioides Nara gc5] gi|530479003|gb|EQB58266.1| hypothetical protein CGLO_01480 [Colletotrichum gloeosporioides Cg-14]
TRINITY_DN30003_c0_g1	42.5075	393.17	0.108115	-3.20937	3.48767e-05	0.000335261	5812	GO:0006508;GO:0008236	-	PF00930;PF00326;PF01847	sordNOG05128	O	sp|Q6F3I7|DAP4_PSEMX Dipeptidyl aminopeptidase 4 OS=Pseudoxanthomonas mexicana GN=dap4 PE=1 SV=1	gi|530468971|gb|EQB50219.1| hypothetical protein CGLO_10338 [Colletotrichum gloeosporioides Cg-14]
TRINITY_DN22956_c0_g1	15.694	162.394	0.0966412	-3.37122	3.55436e-05	0.000341147	566	GO:0034643;GO:0005741;GO:0051260;GO:0005777;GO:0042803;GO:0032153;GO:0003924;GO:0000001;GO:0005525;GO:0090149;GO:0016559;GO:0001300	K17065	-	opiNOG00509	U	sp|Q09748|DNM1_SCHPO Dynamin-related protein dnm1 OS=Schizosaccharomyces pombe (strain 972 / ATCC 24843) GN=dnm1 PE=3 SV=1	gi|913765673|emb|CRK36289.1| hypothetical protein BN1708_019974, partial [Verticillium longisporum]
TRINITY_DN26999_c0_g1	0.56912	94.5905	0.00601667	-7.37682	3.73429e-05	0.000357096	2939	-	-	PF00271;PF00176	opiNOG14640;COG0553;sorNOG07240	L	sp|Q9FF61|SM3L1_ARATH Putative SWI/SNF-related matrix-associated actin-dependent regulator of chromatin subfamily A member 3-like 1 OS=Arabidopsis thaliana GN=At5g05130 PE=2 SV=1	gi|761850334|ref|XP_007822413.2| DNA repair and recombination protein RAD5C [Metarhizium robertsii ARSEF 23] gi|734839609|gb|EFY98115.2| DNA repair and recombination protein RAD5C [Metarhizium robertsii ARSEF 23]
TRINITY_DN28333_c0_g2	0.829408	395.767	0.0020957	-8.89835	3.73589e-05	0.00035714	4438	GO:0016042;GO:0003847	-	-	magNOG07331;opiNOG58849	R	-	gi|530468943|gb|EQB50197.1| platelet-activating factor acetylhydrolase [Colletotrichum gloeosporioides Cg-14]
TRINITY_DN31054_c0_g2	59.5717	528.688	0.112678	-3.14972	4.12393e-05	0.000390996	3153	GO:0016702;GO:0006725;GO:0008199;GO:0055114	-	-	opiNOG57493;opiNOG09675;COG3485	QR	-	gi|530472169|gb|EQB52822.1| hypothetical protein CGLO_07512 [Colletotrichum gloeosporioides Cg-14]
TRINITY_DN30947_c0_g2	36.3235	364.679	0.099604	-3.32765	4.14374e-05	0.000392634	6551	-	-	PF04082;PF00172	opiNOG16799	S	sp|Q5SBL4|FSDR_FUSHE Fusaridione A cluster transcription factor fsdR OS=Fusarium heterosporum GN=fsdR PE=4 SV=2	gi|530467423|gb|EQB49017.1| hypothetical protein CGLO_11686 [Colletotrichum gloeosporioides Cg-14]
TRINITY_DN32053_c0_g1	100.969	854.862	0.118112	-3.08178	4.2311e-05	0.000400303	3930	GO:0030248;GO:0004553;GO:0006508;GO:0008237;GO:0005576;GO:0005975	-	PF00734	sordNOG13895	R	sp|Q4WBW4|AXE1_ASPFU Probable acetylxylan esterase A OS=Neosartorya fumigata (strain ATCC MYA-4609 / Af293 / CBS 101355 / FGSC A1100) GN=axeA PE=3 SV=1	gi|530475514|gb|EQB55564.1| hypothetical protein CGLO_04493 [Colletotrichum gloeosporioides Cg-14]
TRINITY_DN30431_c0_g1	161.813	1479.94	0.109338	-3.19313	4.46407e-05	0.000420684	2026	GO:0055114;GO:0016491	-	PF13450	sordNOG06826;opiNOG14304	SR	-	gi|530463520|gb|EQB46176.1| FAD dependent oxidoreductase [Colletotrichum gloeosporioides Cg-14]
TRINITY_DN27903_c0_g1	4.44193	63.1272	0.0703648	-3.829	4.58763e-05	0.000431414	2437	GO:0016021	-	-	opiNOG20721;COG0665	RE	-	gi|530460494|gb|EQB43806.1| hypothetical protein CGLO_17511 [Colletotrichum gloeosporioides Cg-14]
TRINITY_DN26569_c0_g1	0.544848	26.7302	0.0203832	-5.61647	4.61249e-05	0.00043349	837	-	-	-	-	-	-	gi|530477648|gb|EQB57157.1| hypothetical protein CGLO_02753 [Colletotrichum gloeosporioides Cg-14]
TRINITY_DN24815_c0_g1	1.08879	32.0426	0.0339796	-4.87919	4.99559e-05	0.0004664	397	GO:0030173;GO:0006891	K09313	PF08172	NOG02105;sordNOG11579;opiNOG03803	KU	sp|P34237|CASP_YEAST Protein CASP OS=Saccharomyces cerevisiae (strain ATCC 204508 / S288c) GN=COY1 PE=1 SV=2	gi|530465390|gb|EQB47480.1| hypothetical protein CGLO_13368 [Colletotrichum gloeosporioides Cg-14]
TRINITY_DN29490_c0_g1	92.2336	757.917	0.121693	-3.03868	5.05502e-05	0.000471383	1516	GO:0004089;GO:0008270	K01673	-	sordNOG13505;opiNOG25937;sorNOG04653	P	sp|P64798|Y1315_MYCBO Uncharacterized protein Mb1315 OS=Mycobacterium bovis (strain ATCC BAA-935 / AF2122/97) GN=BQ2027_MB1315 PE=4 SV=1	gi|596685905|ref|XP_007279759.1| carbonic anhydrase [Colletotrichum gloeosporioides Nara gc5] gi|429856264|gb|ELA31186.1| carbonic anhydrase [Colletotrichum gloeosporioides Nara gc5]
TRINITY_DN26904_c0_g2	3.49879	55.0977	0.0635016	-3.97706	5.15912e-05	0.000480085	2049	-	-	-	sorNOG07585;sordNOG14874	S	-	gi|530478473|gb|EQB57831.1| hypothetical protein CGLO_01997 [Colletotrichum gloeosporioides Cg-14]
TRINITY_DN27295_c0_g1	3.27762	52.5561	0.0623642	-4.00314	5.1652e-05	0.000480507	981	GO:0009058;GO:0016742	-	-	-	-	-	gi|530473141|gb|EQB53625.1| hypothetical protein CGLO_06640 [Colletotrichum gloeosporioides Cg-14]
TRINITY_DN26354_c0_g1	24.1674	225.522	0.107162	-3.22213	5.20291e-05	0.000483438	1104	-	-	-	sorNOG05617;opiNOG43303	S	-	gi|615443347|ref|XP_007592405.1| hypothetical protein CFIO01_08431 [Colletotrichum fioriniae PJ7] gi|588903863|gb|EXF83927.1| hypothetical protein CFIO01_08431 [Colletotrichum fioriniae PJ7] gi|996579777|gb|KXH27052.1| hypothetical protein CNYM01_13777 [Colletotrichum nymphaeae SA-01]
TRINITY_DN26640_c0_g1	6.32463	79.6518	0.0794035	-3.65465	5.38048e-05	0.000498451	1034	-	-	-	-	-	-	-
TRINITY_DN26611_c0_g1	2.96788	66.5305	0.0446094	-4.48651	5.66297e-05	0.00052291	1666	GO:0004180;GO:0006508;GO:0008237	K15428	PF07687;PF01546	opiNOG00459;COG0624;opiNOG54145	E	sp|Q9P6I2|DUG1_SCHPO Cys-Gly metallodipeptidase dug1 OS=Schizosaccharomyces pombe (strain 972 / ATCC 24843) GN=dug1 PE=2 SV=2	gi|596703706|ref|XP_007283053.1| glutamate carboxypeptidase [Colletotrichum gloeosporioides Nara gc5] gi|429852796|gb|ELA27916.1| glutamate carboxypeptidase [Colletotrichum gloeosporioides Nara gc5]
TRINITY_DN35369_c1_g2	250.231	11867.9	0.0210848	-5.56765	5.70334e-05	0.000526326	11061	-	-	PF17109;PF13181	sordNOG04735;opiNOG07673	R	sp|Q00808|HETE1_PODAS Vegetative incompatibility protein HET-E-1 OS=Podospora anserina GN=HET-E1 PE=4 SV=1	gi|530463786|gb|EQB46359.1| NACHT and TPR domain-containing protein [Colletotrichum gloeosporioides Cg-14]
TRINITY_DN27596_c0_g1	4.98497	65.3282	0.0763066	-3.71205	5.73112e-05	0.000528733	871	-	-	-	opiNOG82073;sordNOG13669;opiNOG61079	R	-	gi|156044762|ref|XP_001588937.1| predicted protein [Sclerotinia sclerotiorum 1980] gi|154694873|gb|EDN94611.1| predicted protein [Sclerotinia sclerotiorum 1980 UF-70]
TRINITY_DN22504_c0_g1	1.67005	36.4742	0.0457872	-4.44891	5.8657e-05	0.000540349	2394	-	-	PF07247	opiNOG51416	S	-	gi|530467748|gb|EQB49266.1| hypothetical protein CGLO_11417 [Colletotrichum gloeosporioides Cg-14]
TRINITY_DN36189_c4_g3	28.5141	259.602	0.109838	-3.18655	5.9042e-05	0.000543093	1354	GO:0008643;GO:0055085;GO:0016021;GO:0022891	-	PF00083	opiNOG09464	R	sp|P49374|HGT1_KLULA High-affinity glucose transporter OS=Kluyveromyces lactis (strain ATCC 8585 / CBS 2359 / DSM 70799 / NBRC 1267 / NRRL Y-1140 / WM37) GN=HGT1 PE=3 SV=1	gi|530474713|gb|EQB54901.1| hypothetical protein CGLO_05214 [Colletotrichum gloeosporioides Cg-14]
TRINITY_DN26489_c0_g1	2.4109	154.629	0.0155915	-6.00309	6.15439e-05	0.000562948	1334	-	-	-	-	-	-	gi|530469970|gb|EQB51025.1| hypothetical protein CGLO_09487 [Colletotrichum gloeosporioides Cg-14]
TRINITY_DN26756_c0_g1	2.99396	49.6539	0.0602965	-4.05178	6.20547e-05	0.000566788	332	-	-	-	opiNOG28106;sordNOG12649	S	-	gi|596690534|ref|XP_007280641.1| duf636 domain protein [Colletotrichum gloeosporioides Nara gc5] gi|429855389|gb|ELA30347.1| duf636 domain protein [Colletotrichum gloeosporioides Nara gc5]
TRINITY_DN35234_c2_g2	0.259386	195.917	0.00132396	-9.56093	6.36788e-05	0.000580431	1029	-	-	-	-	-	-	-
TRINITY_DN26140_c0_g1	3.85977	56.4876	0.0683295	-3.87135	6.41234e-05	0.000583971	525	GO:0003824	-	-	sorNOG06277;opiNOG03253	R	-	gi|530476343|gb|EQB56255.1| hypothetical protein CGLO_03744 [Colletotrichum gloeosporioides Cg-14]
TRINITY_DN35827_c3_g2	17.1811	533.125	0.0322271	-4.95558	6.65482e-05	0.000602531	874	-	-	-	-	-	-	-
TRINITY_DN10005_c0_g1	0.28456	304.757	0.000933726	-10.0647	6.68862e-05	0.000605064	1068	GO:0016021	-	-	-	-	-	gi|530462000|gb|EQB44987.1| hypothetical protein CGLO_16195 [Colletotrichum gloeosporioides Cg-14]
TRINITY_DN28743_c0_g2	1.59453	614.702	0.00259399	-8.59061	7.40813e-05	0.000664939	1287	GO:0009058;GO:0008483;GO:0030170	-	PF00155	opiNOG13554	E	sp|P10356|YEY2_YEAST Uncharacterized protein YER152C OS=Saccharomyces cerevisiae (strain ATCC 204508 / S288c) GN=YER152C PE=1 SV=2	gi|530479367|gb|EQB58575.1| aminotransferase [Colletotrichum gloeosporioides Cg-14]
TRINITY_DN25953_c0_g2	0.853679	131.502	0.00649178	-7.26717	7.43158e-05	0.000666084	790	GO:0016021	-	-	-	-	-	gi|530460645|gb|EQB43936.1| hypothetical protein CGLO_17371 [Colletotrichum gloeosporioides Cg-14]
TRINITY_DN24563_c0_g1	1.89213	131.021	0.0144414	-6.11365	7.65564e-05	0.000684198	759	-	-	-	-	-	-	gi|530466103|gb|EQB48007.1| hypothetical protein CGLO_12796 [Colletotrichum gloeosporioides Cg-14]
TRINITY_DN36294_c3_g2	0.791196	216.322	0.00365749	-8.09493	8.16376e-05	0.000724002	1280	-	-	-	-	-	-	-
TRINITY_DN27074_c0_g1	2.52463	42.8207	0.0589582	-4.08416	8.26492e-05	0.000732557	1566	-	-	-	magNOG13347;magNOG12921;sorNOG08079	SR	-	gi|530468947|gb|EQB50200.1| hypothetical protein CGLO_10378 [Colletotrichum gloeosporioides Cg-14]
TRINITY_DN22095_c0_g1	0.28456	20.4427	0.0139199	-6.16671	9.18432e-05	0.000808298	653	-	-	-	-	-	-	-
TRINITY_DN27677_c0_g1	3.07981	658.41	0.00467765	-7.74	9.75818e-05	0.000853738	3803	GO:0016021	-	PF01926	opiNOG58994;sorNOG07869;euroNOG11576;opiNOG31948	S	-	gi|596661944|ref|XP_007275274.1| integral membrane protein [Colletotrichum gloeosporioides Nara gc5] gi|429861004|gb|ELA35718.1| integral membrane protein [Colletotrichum gloeosporioides Nara gc5]
TRINITY_DN23646_c0_g1	0.259386	20.3938	0.0127189	-6.29688	0.000102959	0.00089776	369	GO:0032872;GO:0000160;GO:0010971;GO:1990315;GO:0005737;GO:0032153;GO:0004707	K11233	-	sordNOG10409;opiNOG04023	T	-	gi|596709816|ref|XP_007284193.1| two-component response regulator ssk1p [Colletotrichum gloeosporioides Nara gc5] gi|429851560|gb|ELA26745.1| two-component response regulator ssk1p [Colletotrichum gloeosporioides Nara gc5]
TRINITY_DN26323_c0_g1	4.9252	159.423	0.0308939	-5.01654	0.000104193	0.000907501	1115	-	-	PF05368	hypNOG02979;necNOG13183	R	sp|B5KRH5|PILR1_LINCY Bifunctional pinoresinol-lariciresinol reductase OS=Linum corymbulosum GN=PLR_Lc1 PE=1 SV=1	gi|530474844|gb|EQB55011.1| hypothetical protein CGLO_05084 [Colletotrichum gloeosporioides Cg-14]
TRINITY_DN35328_c0_g2	41.0577	331.323	0.12392	-3.01251	0.00010606	0.000922733	296	-	-	-	sordNOG14836;opiNOG48007	S	-	gi|596681663|ref|XP_007278953.1| hypothetical protein CGGC5_7896 [Colletotrichum gloeosporioides Nara gc5] gi|429857097|gb|ELA31979.1| hypothetical protein CGGC5_7896 [Colletotrichum gloeosporioides Nara gc5]
TRINITY_DN24785_c0_g1	0.259386	242.397	0.00107009	-9.86806	0.000106674	0.000927293	2325	GO:0005524	-	-	opiNOG15673;opiNOG04334;opiNOG19869	O	sp|Q9P7J5|YJNA_SCHPO Uncharacterized AAA domain-containing protein C24B10.10c OS=Schizosaccharomyces pombe (strain 972 / ATCC 24843) GN=SPCC24B10.10c PE=3 SV=1	gi|596719427|ref|XP_007285932.1| AAA family [Colletotrichum gloeosporioides Nara gc5] gi|429849656|gb|ELA25014.1| AAA family [Colletotrichum gloeosporioides Nara gc5]
TRINITY_DN35675_c2_g2	0.259386	35.5434	0.00729773	-7.09834	0.000115037	0.000991423	898	-	K11560	-	opiNOG26362;sordNOG06226;sorNOG03911	S	-	gi|530473536|gb|EQB53949.1| hypothetical protein CGLO_06270 [Colletotrichum gloeosporioides Cg-14]
TRINITY_DN36256_c14_g2	0.56912	1994.1	0.000285402	-11.7747	0.000116942	0.00100645	370	GO:0006508;GO:0008237	-	PF13933	opiNOG03523;sordNOG06297	R	sp|Q00746|ANG1_EMENI Antigen 1 OS=Emericella nidulans (strain FGSC A4 / ATCC 38163 / CBS 112.46 / NRRL 194 / M139) GN=aspnd1 PE=3 SV=1	gi|530462652|gb|EQB45506.1| hypothetical protein CGLO_15625 [Colletotrichum gloeosporioides Cg-14]
TRINITY_DN34917_c0_g2	0.259386	20.0659	0.0129267	-6.2735	0.000118298	0.00101727	980	-	-	-	-	-	-	-
TRINITY_DN35029_c0_g2	11.2035	154.056	0.0727236	-3.78143	0.000120798	0.00103705	738	-	-	-	-	-	-	-
TRINITY_DN28103_c0_g1	4.59972	58.2872	0.0789148	-3.66356	0.000125204	0.00107074	3003	GO:0016021	-	-	magNOG05030;sordNOG12889;sordNOG07917;opiNOG54528	S	-	gi|530469127|gb|EQB50354.1| hypothetical protein CGLO_10223 [Colletotrichum gloeosporioides Cg-14]
TRINITY_DN11015_c0_g1	0.28456	34.0759	0.00835076	-6.90388	0.000128233	0.00109335	1313	GO:0016740	K19200	PF03417	opiNOG01405;opiNOG26478;opiNOG04625	IRU	sp|P21133|AAAA_EMENI Acyl-coenzyme A:6-aminopenicillanic-acid-acyltransferase 40 kDa form OS=Emericella nidulans (strain FGSC A4 / ATCC 38163 / CBS 112.46 / NRRL 194 / M139) GN=penDE PE=1 SV=1	gi|530459826|gb|EQB43315.1| hypothetical protein CGLO_18035 [Colletotrichum gloeosporioides Cg-14]
TRINITY_DN29117_c0_g1	3.78516	49.8249	0.0759691	-3.71844	0.000128318	0.00109377	2788	-	-	-	-	-	-	-
TRINITY_DN40047_c0_g1	0.259386	716.506	0.000362015	-11.4317	0.000130684	0.00111151	2242	-	-	-	sordNOG15226;opiNOG45876;necNOG09944	S	-	gi|530474563|gb|EQB54764.1| hypothetical protein CGLO_05369 [Colletotrichum gloeosporioides Cg-14]
TRINITY_DN35730_c0_g3	0.272424	19.7697	0.0137799	-6.1813	0.000135532	0.00114773	1373	-	-	-	-	-	-	-
TRINITY_DN23942_c0_g1	0.259386	19.6789	0.0131809	-6.2454	0.000136865	0.00115839	415	GO:0007165;GO:0043547;GO:0005096	K08052	-	sordNOG05926;sordNOG09892;opiNOG05248;sorNOG02411	TV	-	gi|530462760|gb|EQB45596.1| hypothetical protein CGLO_15516 [Colletotrichum gloeosporioides Cg-14]
TRINITY_DN28222_c0_g1	3.58915	118.466	0.0302968	-5.04469	0.000139771	0.00117946	2290	GO:0005783;GO:0020037;GO:0071210;GO:0005506;GO:0006696;GO:0000249;GO:0055114;GO:0006623;GO:0006897	K09831	PF00067	opiNOG09927	Q	sp|P54781|ERG5_YEAST Cytochrome P450 61 OS=Saccharomyces cerevisiae (strain ATCC 204508 / S288c) GN=ERG5 PE=1 SV=1	gi|530474658|gb|EQB54850.1| cytochrome P450 [Colletotrichum gloeosporioides Cg-14]
TRINITY_DN36267_c1_g1	1868.2	16414.3	0.113815	-3.13524	0.000146989	0.00123602	1464	GO:0009228;GO:0005634;GO:0005829;GO:0052837;GO:0006950;GO:0055114;GO:0016491	K03146	PF01946	sordNOG07584;pleNOG02677;opiNOG01178	R	sp|A7EWL8|THI4_SCLS1 Thiamine thiazole synthase OS=Sclerotinia sclerotiorum (strain ATCC 18683 / 1980 / Ss-1) GN=SS1G_09727 PE=3 SV=1	gi|530460033|gb|EQB43457.1| hypothetical protein CGLO_17887 [Colletotrichum gloeosporioides Cg-14]
TRINITY_DN33798_c0_g2	0.272424	205.656	0.00132466	-9.56016	0.000150558	0.00126364	1368	-	-	PF02373	sordNOG14029;sorNOG00015;KOG0958	L	sp|Q9U297|KDM4_CAEEL Lysine-specific demethylase 4 OS=Caenorhabditis elegans GN=jmjd-2 PE=3 SV=2	gi|596699973|ref|XP_007282373.1| JmjC domain-containing histone demethylation protein [Colletotrichum gloeosporioides Nara gc5] gi|429853494|gb|ELA28566.1| JmjC domain-containing histone demethylation protein [Colletotrichum gloeosporioides Nara gc5]
TRINITY_DN31299_c1_g1	0.518772	1075.89	0.000482178	-11.0181	0.000156514	0.00130764	3940	GO:0005524	-	PF00004	sordNOG08970;opiNOG21634	O	-	gi|530465035|gb|EQB47229.1| hypothetical protein CGLO_13652 [Colletotrichum gloeosporioides Cg-14]
TRINITY_DN29211_c0_g1	0.259386	19.3838	0.0133816	-6.22361	0.000157195	0.00131228	1075	-	-	-	-	-	-	-
TRINITY_DN34839_c0_g1	0.259386	30.8943	0.00839593	-6.89609	0.000158603	0.00132191	2239	-	-	PF06985	opiNOG31534;sordNOG08579	S	-	gi|530473706|gb|EQB54083.1| heterokaryon incompatibility protein [Colletotrichum gloeosporioides Cg-14]
TRINITY_DN4347_c0_g1	0.259386	111.046	0.00233584	-8.74184	0.000162219	0.00134608	2102	GO:0005524;GO:0004672;GO:0006468	-	PF14479	opiNOG51343;opiNOG36894;pleNOG07784	SR	sp|B2ACC7|HETS_PODAN Heterokaryon incompatibility protein S OS=Podospora anserina (strain S / ATCC MYA-4624 / DSM 980 / FGSC 10383) GN=het-S PE=1 SV=1	gi|530474770|gb|EQB54949.1| hypothetical protein CGLO_05163 [Colletotrichum gloeosporioides Cg-14]
TRINITY_DN27456_c0_g2	3.91596	50.465	0.0775976	-3.68784	0.000172939	0.001425	2567	-	-	-	-	-	-	-
TRINITY_DN29634_c0_g1	17.2957	668.009	0.0258915	-5.27138	0.000180852	0.0014851	2702	GO:0050661;GO:0004499;GO:0050660;GO:0055114	-	PF00743	sorNOG04541;opiNOG13111;sordNOG07251	R	sp|D2E9W9|DEP4_ALTBR FAD-dependent monooxygenase DEP4 OS=Alternaria brassicicola GN=DEP4 PE=2 SV=1	gi|530468337|gb|EQB49734.1| hypothetical protein CGLO_10904 [Colletotrichum gloeosporioides Cg-14]
TRINITY_DN10806_c0_g1	0.28456	18.7	0.0152171	-6.03816	0.000187293	0.00153273	1267	-	-	PF12796	opiNOG39455;sordNOG11084	MR	sp|Q9C0D5|TANC1_HUMAN Protein TANC1 OS=Homo sapiens GN=TANC1 PE=1 SV=3	gi|596689026|ref|XP_007280355.1| tetratricopeptide ankyrin repeat and coiled-coil containing 1 [Colletotrichum gloeosporioides Nara gc5] gi|429855693|gb|ELA30639.1| tetratricopeptide ankyrin repeat and coiled-coil containing 1 [Colletotrichum gloeosporioides Nara gc5]
TRINITY_DN26502_c0_g1	0.28456	128.505	0.00221438	-8.81888	0.000203633	0.00165472	431	-	-	-	-	-	-	-
TRINITY_DN27606_c0_g1	2.69456	62.0439	0.0434298	-4.52517	0.000204543	0.00166081	1793	-	-	PF01593	opiNOG52093;opiNOG02696;opiNOG15394;eurotNOG11085	SR	sp|A0A0U1LQD9|CCTM_TALIS FAD-dependent monooxygenase cctM OS=Talaromyces islandicus GN=cctM PE=3 SV=1	gi|530473291|gb|EQB53753.1| hypothetical protein CGLO_06496 [Colletotrichum gloeosporioides Cg-14]
TRINITY_DN29052_c0_g1	10.25	94.071	0.10896	-3.19812	0.000216674	0.00175019	2090	GO:0016021	-	PF10250	opiNOG56163	S	-	gi|530470074|gb|EQB51109.1| hypothetical protein CGLO_09381 [Colletotrichum gloeosporioides Cg-14]
TRINITY_DN36143_c2_g1	3.75998	46.1302	0.081508	-3.61691	0.000235363	0.00188042	1325	-	-	-	-	-	-	gi|530461848|gb|EQB44869.1| hypothetical protein CGLO_16336 [Colletotrichum gloeosporioides Cg-14]
TRINITY_DN29903_c0_g4	0.56912	1039.27	0.000547613	-10.8346	0.000243943	0.00194126	4684	GO:0016628;GO:0016021;GO:0055114	K00222	PF17111;PF05729	opiNOG02548;sordNOG07167	I	sp|P38670|ERG24_NEUCR Delta(14)-sterol reductase OS=Neurospora crassa (strain ATCC 24698 / 74-OR23-1A / CBS 708.71 / DSM 1257 / FGSC 987) GN=erg-3 PE=3 SV=1	gi|596722172|ref|XP_007286457.1| delta -sterol reductase [Colletotrichum gloeosporioides Nara gc5] gi|429849063|gb|ELA24480.1| delta -sterol reductase [Colletotrichum gloeosporioides Nara gc5]
TRINITY_DN33428_c0_g2	1.37335	28.651	0.0479339	-4.38281	0.00025238	0.00200226	756	-	-	-	-	-	-	-
TRINITY_DN24674_c0_g1	0.259386	174.493	0.00148651	-9.39386	0.000256319	0.00203093	3354	-	-	-	opiNOG59810;euNOG18589;NOG128195	S	-	gi|596722986|ref|XP_007286611.1| hypothetical protein CGGC5_2224 [Colletotrichum gloeosporioides Nara gc5] gi|429848887|gb|ELA24323.1| hypothetical protein CGGC5_2224 [Colletotrichum gloeosporioides Nara gc5]
TRINITY_DN35117_c0_g1	3.48575	43.3621	0.0803871	-3.63689	0.000271336	0.0021385	1616	-	-	PF13577	opiNOG60586;sordNOG14694;sorNOG08334	S	-	gi|530463713|gb|EQB46306.1| hypothetical protein CGLO_14647 [Colletotrichum gloeosporioides Cg-14]
TRINITY_DN27179_c0_g1	166.417	3607.54	0.0461303	-4.43814	0.000273063	0.00214939	979	-	-	-	pleNOG08937;opiNOG23821	S	-	gi|530460497|gb|EQB43809.1| hypothetical protein CGLO_17514 [Colletotrichum gloeosporioides Cg-14]
TRINITY_DN28726_c0_g2	0.817273	22.5397	0.0362592	-4.78551	0.000280547	0.00220218	1715	-	-	-	-	-	-	-
TRINITY_DN27458_c0_g2	0.272424	17.4692	0.0155945	-6.00282	0.000298181	0.00232711	1153	-	K03511	-	opiNOG01306;opiNOG43814	ASD	-	gi|1020432366|gb|KZL68385.1| ubiquinol-cytochrome-c reductase cytochrome c1, partial [Colletotrichum incanum]
TRINITY_DN35124_c0_g1	2.75975	37.4743	0.0736438	-3.76329	0.000302662	0.00235854	1965	-	-	-	-	-	-	-
TRINITY_DN24754_c0_g1	2.94361	50.8844	0.057849	-4.11156	0.000314421	0.00244223	305	-	-	-	opiNOG46387;sorNOG08055	R	-	gi|530478050|gb|EQB57481.1| hypothetical protein CGLO_02385 [Colletotrichum gloeosporioides Cg-14]
TRINITY_DN26915_c0_g3	2.67119	37.1867	0.0718319	-3.79923	0.000326586	0.00252727	1675	-	-	-	-	-	-	-
TRINITY_DN27121_c0_g1	8.33363	75.7594	0.110001	-3.18441	0.000339428	0.00260979	712	-	-	-	-	-	-	gi|530475509|gb|EQB55561.1| hypothetical protein CGLO_04501 [Colletotrichum gloeosporioides Cg-14]
TRINITY_DN28386_c0_g2	0.556984	862.996	0.000645407	-10.5975	0.000368756	0.0028186	1442	GO:0009072;GO:0004334	K01555	PF09298;PF01557	opiNOG00615;sordNOG11854	G	sp|Q00770|FAAA_EMENI Fumarylacetoacetase OS=Emericella nidulans (strain FGSC A4 / ATCC 38163 / CBS 112.46 / NRRL 194 / M139) GN=fahA PE=1 SV=3	gi|530466829|gb|EQB48561.1| fumarylacetoacetase [Colletotrichum gloeosporioides Cg-14]
TRINITY_DN27838_c0_g1	1.62151	27.9599	0.0579941	-4.10795	0.000371536	0.00283636	850	-	-	-	-	-	-	-
TRINITY_DN24612_c0_g1	1.11307	24.2162	0.0459637	-4.44336	0.000378608	0.00288682	329	-	-	-	sordNOG05384;sorNOG07526;opiNOG22321	S	-	gi|530477234|gb|EQB56829.1| hypothetical protein CGLO_03127 [Colletotrichum gloeosporioides Cg-14]
TRINITY_DN34940_c0_g5	5.97398	297.234	0.0200986	-5.63676	0.000386889	0.00293977	1229	-	-	-	-	-	-	-
TRINITY_DN29123_c0_g1	4.84787	50.1964	0.0965782	-3.37216	0.000405204	0.00306262	1935	-	-	-	opiNOG35494;opiNOG57878	S	-	gi|530460010|gb|EQB43438.1| hypothetical protein CGLO_17893 [Colletotrichum gloeosporioides Cg-14]
TRINITY_DN24769_c0_g1	0.518772	434.934	0.00119276	-9.71148	0.000413493	0.00312149	2535	-	-	-	opiNOG08656;opiNOG56931;sorNOG04179	KR	sp|Q14119|VEZF1_HUMAN Vascular endothelial zinc finger 1 OS=Homo sapiens GN=VEZF1 PE=1 SV=2	gi|751180033|gb|KIL65985.1| hypothetical protein M378DRAFT_452363 [Amanita muscaria Koide BX008]
TRINITY_DN25302_c0_g1	6.20909	58.5135	0.106114	-3.23631	0.000413758	0.00312273	522	GO:0008270;GO:0070290	-	PF12706	sordNOG04126;opiNOG09335	R	sp|Q6IQ20|NAPEP_HUMAN N-acyl-phosphatidylethanolamine-hydrolyzing phospholipase D OS=Homo sapiens GN=NAPEPLD PE=1 SV=2	gi|596669354|ref|XP_007276652.1| zn-dependent hydrolase oxidoreductase family [Colletotrichum gloeosporioides Nara gc5] gi|429859470|gb|ELA34250.1| zn-dependent hydrolase oxidoreductase family [Colletotrichum gloeosporioides Nara gc5]
TRINITY_DN24913_c0_g1	14.5593	168.656	0.0863258	-3.53406	0.000414655	0.00312874	656	-	-	-	-	-	-	-
TRINITY_DN32614_c0_g2	0.259386	16.4449	0.015773	-5.9864	0.000419393	0.00315761	843	-	-	-	-	-	-	-
TRINITY_DN21870_c1_g1	0.817273	21.6942	0.0376724	-4.73035	0.000440669	0.00330025	1699	-	-	-	-	-	-	gi|530469624|gb|EQB50740.1| hypothetical protein CGLO_09803 [Colletotrichum gloeosporioides Cg-14]
TRINITY_DN35472_c0_g1	0.543946	4751.12	0.000114488	-13.0925	0.000459601	0.00343296	416	-	-	-	opiNOG38243;sordNOG14433;sorNOG08363	SR	-	gi|530479202|gb|EQB58443.1| hypothetical protein CGLO_01318 [Colletotrichum gloeosporioides Cg-14]
TRINITY_DN24574_c0_g1	0.28456	16.492	0.0172544	-5.85689	0.000467906	0.00349081	519	-	-	-	-	-	-	-
TRINITY_DN25257_c0_g1	0.518772	85.0979	0.00609618	-7.35788	0.000475169	0.0035416	2708	-	-	-	COG5021;necNOG05879;opiNOG30998	OR	-	gi|936413013|gb|KPM41492.1| hypothetical protein AK830_g5087 [Neonectria ditissima]
TRINITY_DN25631_c1_g1	2.69636	35.4583	0.0760432	-3.71704	0.000516548	0.00381262	412	-	-	-	sordNOG06067;opiNOG22413;hypNOG06251	S	-	gi|596714316|ref|XP_007285014.1| hypothetical protein CGGC5_13014 [Colletotrichum gloeosporioides Nara gc5] gi|429850681|gb|ELA25934.1| hypothetical protein CGGC5_13014 [Colletotrichum gloeosporioides Nara gc5]
TRINITY_DN24891_c0_g1	1.94247	49.223	0.0394628	-4.66336	0.000519095	0.00382688	2440	-	-	-	-	-	-	gi|530478713|gb|EQB58031.1| hypothetical protein CGLO_01771 [Colletotrichum gloeosporioides Cg-14]
TRINITY_DN33901_c0_g1	171.143	2338.85	0.0731739	-3.77253	0.000528868	0.00388881	5557	GO:0016021	-	-	ascNOG24265;opiNOG45611;pleNOG02792	S	-	gi|530470674|gb|EQB51607.1| hypothetical protein CGLO_08833 [Colletotrichum gloeosporioides Cg-14]
TRINITY_DN26008_c0_g1	1.55632	26.5841	0.0585432	-4.09436	0.000549976	0.0040288	568	-	-	-	-	-	-	-
TRINITY_DN34071_c1_g1	155.15	2331.28	0.0665511	-3.90939	0.000555638	0.0040652	6328	GO:0016787	-	PF05378;PF06032;PF01968	opiNOG06537;COG3535	S	sp|Q2UPA8|ACLS_ASPOR Transporter aclS OS=Aspergillus oryzae (strain ATCC 42149 / RIB 40) GN=aclS PE=3 SV=1	gi|530470944|gb|EQB51825.1| hypothetical protein CGLO_08585 [Colletotrichum gloeosporioides Cg-14]
TRINITY_DN36194_c5_g2	6.71844	60.589	0.110885	-3.17286	0.000559754	0.00409081	771	-	-	-	-	-	-	-
TRINITY_DN31054_c0_g5	0.28456	522.384	0.000544733	-10.8422	0.000570483	0.00415849	586	-	-	-	-	-	-	gi|953435031|ref|XP_014559587.1| hypothetical protein COCVIDRAFT_13490 [Bipolaris victoriae FI3] gi|578492675|gb|EUN30073.1| hypothetical protein COCVIDRAFT_13490 [Bipolaris victoriae FI3]
TRINITY_DN24244_c0_g1	4.10702	42.4482	0.0967539	-3.36954	0.000587115	0.00426775	374	-	K12609	-	sorNOG00059;chaNOG03602;opiNOG05872	R	sp|Q06315|SKG3_YEAST Protein SKG3 OS=Saccharomyces cerevisiae (strain ATCC 204508 / S288c) GN=SKG3 PE=1 SV=1	gi|530463212|gb|EQB45945.1| PH domain-containing protein [Colletotrichum gloeosporioides Cg-14]
TRINITY_DN24870_c0_g1	1.13824	23.0285	0.0494275	-4.33854	0.000589129	0.00428039	650	GO:0000784;GO:0003677;GO:0000723	-	-	-	-	-	gi|530473260|gb|EQB53725.1| hypothetical protein CGLO_06516 [Colletotrichum gloeosporioides Cg-14]
TRINITY_DN27204_c0_g1	2.99396	108.768	0.027526	-5.18306	0.000590999	0.00429298	2891	GO:0004252;GO:0016020;GO:0006508;GO:0005618;GO:0016884	-	PF06280;PF00082	sorNOG00627;NOG110394;sordNOG08194	O	sp|P29139|ISP_PAEPO Intracellular serine protease OS=Paenibacillus polymyxa GN=isp PE=1 SV=1	gi|596715080|ref|XP_007285153.1| amidase family protein [Colletotrichum gloeosporioides Nara gc5] gi|429850539|gb|ELA25806.1| amidase family protein [Colletotrichum gloeosporioides Nara gc5]
TRINITY_DN35820_c1_g2	0.853679	82.388	0.0103617	-6.5926	0.000603252	0.00436976	2312	GO:0046872;GO:0020037;GO:0055114;GO:0016491	K00326	PF00173	opiNOG12098;opiNOG50119;sacNOG04754;opiNOG64163	CR	sp|P40934|CYB5_BRAOB Cytochrome b5 OS=Brassica oleracea var. botrytis GN=CYB5 PE=1 SV=1	gi|596724866|ref|XP_007286975.1| cytochrome b5 [Colletotrichum gloeosporioides Nara gc5] gi|429848478|gb|ELA23952.1| cytochrome b5 [Colletotrichum gloeosporioides Nara gc5]
TRINITY_DN29374_c1_g2	0.28456	230.04	0.001237	-9.65893	0.000612926	0.00443467	2635	-	-	PF10601	sordNOG15301;sorNOG08554	S	-	gi|596717825|ref|XP_007285626.1| hypothetical protein CGGC5_13504 [Colletotrichum gloeosporioides Nara gc5] gi|429850012|gb|ELA25330.1| hypothetical protein CGGC5_13504 [Colletotrichum gloeosporioides Nara gc5]
TRINITY_DN28289_c1_g1	2.42484	49.575	0.0489125	-4.35365	0.000622617	0.00449331	1349	-	-	-	-	-	-	-
TRINITY_DN24892_c0_g1	0.28456	195.383	0.00145642	-9.42336	0.00062584	0.00451328	3023	-	-	-	opiNOG61790;pleNOG07893;necNOG13798	S	-	gi|640926271|gb|KDN70047.1| hypothetical protein CSUB01_12192 [Colletotrichum sublineola]
TRINITY_DN25134_c0_g1	0.518772	17.7436	0.0292371	-5.09606	0.000627288	0.00452074	441	GO:0003688;GO:0000784;GO:0001882;GO:0006279;GO:0003697;GO:0008408;GO:0003682;GO:0000166;GO:0043596;GO:0000734;GO:0000790;GO:0035861;GO:0003887;GO:1902981;GO:1902975;GO:0090305	K02320	-	sorNOG03187;sordNOG06913;COG0417;opiNOG03269	L	-	gi|596650009|ref|XP_007273040.1| DNA polymerase alpha catalytic [Colletotrichum gloeosporioides Nara gc5] gi|429863473|gb|ELA37924.1| DNA polymerase alpha catalytic [Colletotrichum gloeosporioides Nara gc5]
TRINITY_DN35303_c1_g5	1.87909	28.287	0.0664294	-3.91203	0.000640055	0.0046021	1900	-	-	PF06985	sorNOG07954;sordNOG09813	SL	-	gi|530476728|gb|EQB56582.1| hypothetical protein CGLO_03408 [Colletotrichum gloeosporioides Cg-14]
TRINITY_DN26260_c0_g1	2.48732	31.9748	0.07779	-3.68427	0.000640742	0.00460492	1111	-	-	-	-	-	-	-
TRINITY_DN27108_c0_g1	9.66114	243.77	0.0396322	-4.65718	0.000666248	0.00477391	365	GO:0016614;GO:0050660;GO:0055114	-	-	COG2303;opiNOG07134	RE	-	gi|530479935|gb|EQB59034.1| glucose-methanol-choline oxidoreductase [Colletotrichum gloeosporioides Cg-14]
TRINITY_DN21378_c0_g1	0.259386	15.3441	0.0169046	-5.88644	0.000675252	0.00482843	1411	-	-	-	opiNOG43301;sordNOG15776;euroNOG13132;eurotNOG08382	S	-	gi|1020437042|gb|KZL72703.1| hypothetical protein CT0861_06521 [Colletotrichum tofieldiae]
TRINITY_DN25657_c0_g1	0.28456	15.2923	0.018608	-5.74793	0.00067729	0.00483967	601	GO:0035493;GO:0042802;GO:0008565;GO:0048211;GO:0000139;GO:0006886;GO:0048280;GO:0006888;GO:0012507	-	-	sordNOG06044;opiNOG01038	U	-	gi|530462758|gb|EQB45594.1| hypothetical protein CGLO_15514 [Colletotrichum gloeosporioides Cg-14]
TRINITY_DN30317_c0_g1	1.11307	22.221	0.0500906	-4.31932	0.000677927	0.00484189	1210	-	-	-	-	-	-	-
TRINITY_DN30114_c0_g1	5.2574	48.5814	0.108218	-3.20798	0.00067805	0.00484189	2422	-	-	-	-	-	-	-
TRINITY_DN27385_c0_g1	1.06272	386.132	0.00275222	-8.50519	0.000680685	0.00485947	993	GO:0016740	-	PF13417	opiNOG46945;sordNOG10829	S	sp|B8NM79|USTS_ASPFN Glutathione S-transferase-like protein ustS OS=Aspergillus flavus (strain ATCC 200026 / FGSC A1120 / NRRL 3357 / JCM 12722 / SRRC 167) GN=ustS PE=1 SV=2	gi|530461349|gb|EQB44483.1| hypothetical protein CGLO_16774 [Colletotrichum gloeosporioides Cg-14]
TRINITY_DN34552_c1_g1	1.0897	2289.51	0.000475952	-11.0369	0.000685499	0.00489048	2850	-	-	-	-	-	-	gi|530477523|gb|EQB57056.1| hypothetical protein CGLO_02869 [Colletotrichum gloeosporioides Cg-14]
TRINITY_DN25936_c0_g1	0.272424	33.5873	0.00811093	-6.94592	0.000688273	0.00490915	616	-	-	-	-	-	-	-
TRINITY_DN27868_c0_g2	9.06234	178.131	0.0508746	-4.29691	0.000691528	0.00492897	1861	-	-	PF06985	opiNOG24410;sordNOG10892	S	sp|Q00808|HETE1_PODAS Vegetative incompatibility protein HET-E-1 OS=Podospora anserina GN=HET-E1 PE=4 SV=1	gi|596710775|ref|XP_007284369.1| het domain containing protein [Colletotrichum gloeosporioides Nara gc5] gi|429851389|gb|ELA26580.1| het domain containing protein [Colletotrichum gloeosporioides Nara gc5]
TRINITY_DN27928_c0_g1	232.898	3077.02	0.0756896	-3.72376	0.000696461	0.00496187	996	GO:0006979	-	PF02566	opiNOG34294;COG1764;pleNOG09016	SO	sp|P0A0V5|OHR_XANCH Organic hydroperoxide resistance protein OS=Xanthomonas campestris pv. phaseoli GN=ohr PE=3 SV=1	gi|530468116|gb|EQB49559.1| hypothetical protein CGLO_11109 [Colletotrichum gloeosporioides Cg-14]
TRINITY_DN32532_c1_g1	1.86786	27.2777	0.0684754	-3.86827	0.000716447	0.00509261	2717	GO:0020037;GO:0005506;GO:0055114;GO:0031176;GO:0016705;GO:0016021;GO:0000272;GO:0004497	-	-	onyNOG00865	Q	sp|P17178|CP27A_RAT Sterol 26-hydroxylase, mitochondrial OS=Rattus norvegicus GN=Cyp27a1 PE=1 SV=1	gi|596648711|ref|XP_007272805.1| cytochrome p450 [Colletotrichum gloeosporioides Nara gc5] gi|429863689|gb|ELA38107.1| cytochrome p450 [Colletotrichum gloeosporioides Nara gc5]
TRINITY_DN28371_c0_g1	0.259386	271.972	0.000953723	-10.0341	0.00071873	0.00510401	2567	-	-	-	opiNOG44325	S	-	gi|615448266|ref|XP_007593939.1| hypothetical protein CFIO01_01819 [Colletotrichum fioriniae PJ7] gi|588901973|gb|EXF82359.1| hypothetical protein CFIO01_01819 [Colletotrichum fioriniae PJ7]
TRINITY_DN29347_c0_g1	6.59164	56.9333	0.115778	-3.11056	0.00074715	0.00529033	1973	-	-	-	-	-	-	-
TRINITY_DN23082_c0_g1	11.5159	102.855	0.111963	-3.15891	0.000763794	0.00539714	388	-	-	-	-	-	-	-
TRINITY_DN22166_c0_g1	0.544848	17.9161	0.0304112	-5.03925	0.000770428	0.00543908	428	-	-	-	-	-	-	-
TRINITY_DN26411_c0_g1	2.38572	37.3007	0.0639592	-3.9667	0.000771202	0.00544208	1800	GO:0008152;GO:0005576;GO:0050525	-	PF01083	opiNOG27578;opiNOG57883;sordNOG12559	SR	sp|O59893|AXE2_TALPU Acetylxylan esterase 2 OS=Talaromyces purpureogenus GN=axe-2 PE=1 SV=1	gi|530471435|gb|EQB52219.1| hypothetical protein CGLO_08189 [Colletotrichum gloeosporioides Cg-14]
TRINITY_DN35008_c0_g1	0.56912	17.8516	0.0318805	-4.97118	0.000773001	0.00545231	1069	GO:0016021;GO:0004518	-	-	NOG42379;opiNOG02845;opiNOG50682;NOG202973	S	-	gi|596666670|ref|XP_007276152.1| efflux pump antibiotic resistance [Colletotrichum gloeosporioides Nara gc5] gi|429860044|gb|ELA34798.1| efflux pump antibiotic resistance [Colletotrichum gloeosporioides Nara gc5]
TRINITY_DN27350_c0_g1	2.7094	103.402	0.0262027	-5.25414	0.00078316	0.00551522	3427	GO:0008152	K04513	PF00071;PF17111	KOG0393;opiNOG00087;sacNOG02955	R	sp|Q6NUX8|RHOAA_DANRE Rho-related GTP-binding protein RhoA-A OS=Danio rerio GN=rhoaa PE=1 SV=1	gi|530475558|gb|EQB55601.1| hypothetical protein CGLO_04467 [Colletotrichum gloeosporioides Cg-14]
TRINITY_DN31420_c6_g1	3.27762	81.7859	0.0400755	-4.64113	0.000801603	0.00563024	1392	-	-	-	-	-	-	gi|530478828|gb|EQB58127.1| hypothetical protein CGLO_01665 [Colletotrichum gloeosporioides Cg-14]
TRINITY_DN24421_c0_g2	1.06272	167.672	0.00633807	-7.30174	0.000810084	0.00568555	1166	-	-	PF01931	COG1986;opiNOG41429	S	sp|B5FAQ4|NCPP_VIBFM Non-canonical purine NTP phosphatase OS=Vibrio fischeri (strain MJ11) GN=VFMJ11_0572 PE=3 SV=1	gi|530460439|gb|EQB43762.1| hypothetical protein CGLO_17543 [Colletotrichum gloeosporioides Cg-14]
TRINITY_DN30138_c1_g1	1.4228	2791.7	0.000509653	-10.9382	0.000824958	0.00577045	4544	-	-	PF00069	sordNOG11890;opiNOG18695;pleNOG08217	T	sp|P27466|KCC1_YEAST Calcium/calmodulin-dependent protein kinase I OS=Saccharomyces cerevisiae (strain ATCC 204508 / S288c) GN=CMK1 PE=1 SV=2	gi|996636009|gb|KXH60569.1| serine/threonine protein kinase-44, partial [Colletotrichum nymphaeae SA-01]
TRINITY_DN30230_c0_g1	1.60666	34.2102	0.0469645	-4.41229	0.000826818	0.00578216	1338	-	-	-	-	-	-	-
TRINITY_DN31973_c0_g5	0.28456	2507.61	0.000113479	-13.1053	0.000835246	0.00583586	1939	GO:0016021	-	-	sorNOG08083;sordNOG10734	S	-	gi|530474755|gb|EQB54938.1| hypothetical protein CGLO_05189 [Colletotrichum gloeosporioides Cg-14]
TRINITY_DN28408_c0_g1	3.7339	46.9501	0.0795291	-3.65237	0.000854901	0.00595849	1748	-	-	-	-	-	-	-
TRINITY_DN28563_c0_g1	3.7339	37.8356	0.0986876	-3.34099	0.000871754	0.00606374	2597	GO:0016705;GO:0020037;GO:0005506;GO:0004497;GO:0055114	-	PF00067	sordNOG11094;sorNOG04276;opiNOG06777	Q	sp|A0A084R1M6|ATR2_STAC4 Cytochrome P450 monooxygenase ATR2 OS=Stachybotrys chlorohalonata (strain IBT 40285) GN=ATR2 PE=3 SV=1	gi|530469696|gb|EQB50800.1| cytochrome P450 [Colletotrichum gloeosporioides Cg-14]
TRINITY_DN26649_c0_g2	0.544848	18.2175	0.029908	-5.06332	0.000886183	0.00615723	436	-	-	-	-	-	-	-
TRINITY_DN29323_c1_g1	0.556984	18.5535	0.0300205	-5.05791	0.000949811	0.00653953	1257	GO:0016787;GO:0008152	-	PF00857	opiNOG47245;opiNOG74855	R	sp|B9JLT8|RUTB_AGRRK Peroxyureidoacrylate/ureidoacrylate amidohydrolase RutB OS=Agrobacterium radiobacter (strain K84 / ATCC BAA-868) GN=rutB PE=3 SV=1	gi|530466626|gb|EQB48406.1| hypothetical protein CGLO_12376 [Colletotrichum gloeosporioides Cg-14]
TRINITY_DN36285_c4_g4	2.74761	146.359	0.0187731	-5.73519	0.000955808	0.00657501	322	-	-	-	-	-	-	-
TRINITY_DN26768_c0_g1	4.61276	43.8099	0.10529	-3.24755	0.000973335	0.00668671	542	-	-	-	sorNOG05038;opiNOG30972	SR	-	gi|596660522|ref|XP_007275012.1| hmg box protein [Colletotrichum gloeosporioides Nara gc5] gi|429861257|gb|ELA35953.1| hmg box protein [Colletotrichum gloeosporioides Nara gc5]
TRINITY_DN15406_c0_g1	0.259386	87.0333	0.00298031	-8.39032	0.000976503	0.00670405	2297	GO:0055085;GO:0016021	-	PF07690	opiNOG51259;sordNOG09803	G	sp|Q10097|YAOI_SCHPO Uncharacterized transporter C11D3.18C OS=Schizosaccharomyces pombe (strain 972 / ATCC 24843) GN=SPAC11D3.18c PE=3 SV=1	gi|530471413|gb|EQB52199.1| major facilitator superfamily transporter [Colletotrichum gloeosporioides Cg-14]
TRINITY_DN23079_c0_g1	2.77098	32.3209	0.0857332	-3.544	0.000986238	0.0067664	253	-	-	-	-	-	-	-
TRINITY_DN28145_c0_g1	27.6069	369.075	0.0748003	-3.74081	0.000988898	0.00678316	728	GO:0008152;GO:0016846	-	PF04828	pleNOG09132;opiNOG62008;opiNOG43074	S	-	gi|596670912|ref|XP_007276951.1| glutathione-dependent formaldehyde- gfa [Colletotrichum gloeosporioides Nara gc5] gi|429859196|gb|ELA33985.1| glutathione-dependent formaldehyde- gfa [Colletotrichum gloeosporioides Nara gc5] gi|530459761|gb|EQB43273.1| glutathione-dependent formaldehyde-activating enzyme [Colletotrichum gloeosporioides Cg-14]
TRINITY_DN21567_c0_g1	3.22817	34.2301	0.0943081	-3.40647	0.00101532	0.00695215	518	GO:0031177;GO:0005829;GO:0003824;GO:0031169	-	-	COG1020;opiNOG14230;sordNOG04089	QI	-	gi|530468221|gb|EQB49647.1| hypothetical protein CGLO_11003 [Colletotrichum gloeosporioides Cg-14]
TRINITY_DN28185_c0_g1	1.41066	22.814	0.0618333	-4.01547	0.00104567	0.0071333	1003	-	-	-	-	-	-	-
TRINITY_DN27368_c0_g4	4.29269	97.4222	0.0440628	-4.50429	0.00105182	0.00717052	1126	-	-	-	-	-	-	-
TRINITY_DN36261_c3_g1	2.42394	30.0808	0.080581	-3.63342	0.00106742	0.00726578	227	-	-	-	-	-	-	gi|596663420|ref|XP_007275549.1| dtdp-glucose -dehydratase [Colletotrichum gloeosporioides Nara gc5] gi|429860677|gb|ELA35403.1| dtdp-glucose -dehydratase [Colletotrichum gloeosporioides Nara gc5] gi|530475110|gb|EQB55235.1| dTDP-glucose 4,6-dehydratase [Colletotrichum gloeosporioides Cg-14]
TRINITY_DN27254_c0_g1	0.272424	14.4831	0.0188098	-5.73237	0.00107207	0.00729107	917	-	-	-	-	-	-	gi|530474025|gb|EQB54338.1| hypothetical protein CGLO_05847 [Colletotrichum gloeosporioides Cg-14]
TRINITY_DN35924_c3_g2	0.828506	60.5324	0.013687	-6.19105	0.00107927	0.00733039	689	-	-	-	-	-	-	-
TRINITY_DN27088_c0_g1	4.40552	89.979	0.0489617	-4.3522	0.0011237	0.00759414	1781	GO:0005634;GO:0000981;GO:0006357;GO:0008270	-	PF00172	sorNOG08122;opiNOG27770	S	-	gi|596657717|ref|XP_007274472.1| hypothetical protein CGGC5_3968 [Colletotrichum gloeosporioides Nara gc5] gi|429861804|gb|ELA36470.1| hypothetical protein CGGC5_3968 [Colletotrichum gloeosporioides Nara gc5]
TRINITY_DN34542_c0_g1	941.917	25879.6	0.0363962	-4.78007	0.00119781	0.00803052	5894	GO:0016021;GO:0055114;GO:0016491	-	PF08030;PF01794;PF08022	opiNOG08375;NOG40531;eurotNOG04704	QPU	sp|Q12333|FRE7_YEAST Ferric/cupric reductase transmembrane component 7 OS=Saccharomyces cerevisiae (strain ATCC 204508 / S288c) GN=FRE7 PE=1 SV=2	gi|596690128|ref|XP_007280565.1| ferric reductase transmembrane [Colletotrichum gloeosporioides Nara gc5] gi|429855442|gb|ELA30397.1| ferric reductase transmembrane [Colletotrichum gloeosporioides Nara gc5]
TRINITY_DN29682_c1_g6	0.28456	43.0597	0.0066085	-7.24146	0.00120724	0.00808332	2532	GO:0016021	-	-	sordNOG07917;opiNOG50421	S	-	gi|530478109|gb|EQB57530.1| hypothetical protein CGLO_02319 [Colletotrichum gloeosporioides Cg-14]
TRINITY_DN29840_c0_g3	0.56912	2301.43	0.00024729	-11.9815	0.0012257	0.00819455	6175	-	-	PF01048;PF12796;PF05729	COG0775;opiNOG10173;sordNOG15404	FR	sp|O94524|GTO2_SCHPO Glutathione S-transferase omega-like 2 OS=Schizosaccharomyces pombe (strain 972 / ATCC 24843) GN=gto2 PE=3 SV=1	gi|596710243|ref|XP_007284271.1| nacht and ankyrin domain protein [Colletotrichum gloeosporioides Nara gc5] gi|429851493|gb|ELA26680.1| nacht and ankyrin domain protein [Colletotrichum gloeosporioides Nara gc5]
TRINITY_DN26171_c0_g1	1.10093	19.8107	0.0555726	-4.16948	0.00127329	0.00848539	1829	-	-	-	-	-	-	gi|530473410|gb|EQB53853.1| hypothetical protein CGLO_06390 [Colletotrichum gloeosporioides Cg-14]
TRINITY_DN27313_c0_g1	2.64421	30.3477	0.0871304	-3.52068	0.00128477	0.00855093	1377	GO:0005975;GO:0016810	-	PF01522	opiNOG32608	R	sp|D4AM78|CDA_ARTBC Chitin deacetylase ARB_04768 OS=Arthroderma benhamiae (strain ATCC MYA-4681 / CBS 112371) GN=ARB_04768 PE=3 SV=1	gi|530465573|gb|EQB47605.1| polysaccharide deacetylase [Colletotrichum gloeosporioides Cg-14]
TRINITY_DN28195_c0_g1	4.56151	40.7129	0.112041	-3.1579	0.00133035	0.00879794	1161	-	-	-	-	-	-	-
TRINITY_DN22456_c0_g1	0.841544	581.513	0.00144716	-9.43256	0.00133103	0.00880058	1290	GO:0008168;GO:0032259	-	-	opiNOG49124	R	sp|M2SNN6|LAEA_COCH5 Secondary metabolism regulator LAE1 OS=Cochliobolus heterostrophus (strain C5 / ATCC 48332 / race O) GN=LAE1 PE=3 SV=1	gi|530460927|gb|EQB44154.1| hypothetical protein CGLO_17128 [Colletotrichum gloeosporioides Cg-14]
TRINITY_DN27538_c0_g1	3.3401	102.178	0.0326889	-4.93505	0.00139138	0.00915635	4240	GO:0008643;GO:0055085;GO:0016021;GO:0022891	-	PF04082;PF00172	KOG0254;opiNOG12367	R	sp|P39932|STL1_YEAST Sugar transporter STL1 OS=Saccharomyces cerevisiae (strain ATCC 204508 / S288c) GN=STL1 PE=1 SV=2	gi|530465778|gb|EQB47758.1| hypothetical protein CGLO_13066 [Colletotrichum gloeosporioides Cg-14]
TRINITY_DN35500_c4_g1	38.5052	4410.69	0.00872996	-6.83981	0.00145657	0.00952946	585	GO:0016021	-	-	pleNOG08446;sordNOG07229	QP	-	gi|530470854|gb|EQB51753.1| ferric reductase transmembrane component 4 [Colletotrichum gloeosporioides Cg-14]
TRINITY_DN29325_c0_g1	223.308	2929.92	0.0762165	-3.71375	0.00146315	0.00956651	1580	-	-	PF10342	opiNOG45552	R	sp|Q4WFV6|YA880_ASPFU UPF0619 GPI-anchored membrane protein AFUA_3G00880 OS=Neosartorya fumigata (strain ATCC MYA-4609 / Af293 / CBS 101355 / FGSC A1100) GN=AFUA_3G00880 PE=1 SV=1	gi|530476053|gb|EQB56011.1| developmentally Regulated MAPK Interacting protein [Colletotrichum gloeosporioides Cg-14]
TRINITY_DN35461_c0_g1	0.272424	288.369	0.000944708	-10.0478	0.00147033	0.00960942	4751	-	-	PF17111;PF13637;PF12796;PF05729	sordNOG04253;necNOG04197;hypNOG03567;opiNOG22002	SMR	sp|Q502K3|ANR52_DANRE Serine/threonine-protein phosphatase 6 regulatory ankyrin repeat subunit C OS=Danio rerio GN=ankrd52 PE=2 SV=1	gi|477528345|gb|ENH80130.1| ankyrin repeat protein [Colletotrichum orbiculare MAFF 240422]
TRINITY_DN29309_c0_g1	162.745	1675.59	0.097127	-3.36398	0.00148733	0.0097063	2343	GO:0006979;GO:0020037;GO:0004096;GO:0098869;GO:0055114	K03781	-	NOG98036;COG0753	RP	sp|Q73WB6|CRPE_MYCPA Catalase-related peroxidase OS=Mycobacterium paratuberculosis (strain ATCC BAA-968 / K-10) GN=MAP_2744c PE=1 SV=1	gi|530478662|gb|EQB57989.1| hypothetical protein CGLO_01820 [Colletotrichum gloeosporioides Cg-14]
TRINITY_DN26828_c0_g1	0.259386	17.0913	0.0151765	-6.04202	0.00150977	0.00983829	394	-	-	-	-	-	-	-
TRINITY_DN33102_c0_g1	0.543946	15.4322	0.0352476	-4.82633	0.0015133	0.00985717	1514	-	-	-	sorNOG06382	L	-	gi|530466560|gb|EQB48347.1| hypothetical protein CGLO_12435 [Colletotrichum gloeosporioides Cg-14]
